# Supplementary material for: Acetylome analysis reveals the involvement of lysine acetylation in biosynthesis of antibiotics in Bacillus amyloliquefaciens
Source: Sci Rep. 2016 Jan 29;6:20108. doi: 10.1038/srep20108 (PMC4731788; doi:10.1038/srep20108)
Supplement: Supplementary Table S1 [file srep20108-s2.xls]

## Sheet: Annotation summary
Table S1. The identifed acetylated sites in B. amyloliquefaciens
Protein	Fasta headers	Localization prob	PEP	Modified sequence	Modification (K) Probabilities	Position	Mass error [ppm]	Peptide Score	Motif Peptide	Motif Logo	Subcellular Location	biological_process	molecular_function	cellular_component	KO No.	Gene desc	Pathway desc	Interpro ID	Domain desc
Q1RS52	>tr|Q1RS52|Q1RS52_BACAM Polyketide synthase type I OS=Bacillus amyloliquefaciens GN=difL PE=4 SV=1;>tr|A7Z6D2|A7Z6D2_BACA2 DfnJ OS=Bacillus amyloliquefaciens subsp. plantarum (strain DSM 23117 / BGSC 10A6 / FZB42) GN=dfnJ PE=4 SV=1;>tr|A0A0D7XRH5|A0A0D7XRH	1	1.02756e-06	_IPGSPGLYPK(ac)SWER_	IPGSPGLYPK(1)SWER	313	0.12898	109.83	RIPGSPGLYPKSWERVLHSEG	..........KS.........	Cytoplasmic							IPR002213;IPR006326;	UDP-glucuronosyl/UDP-glucosyltransferase;UDP-glycosyltransferase, MGT;
S6FW46	>tr|S6FW46|S6FW46_BACAM YcnI protein OS=Bacillus amyloliquefaciens subsp. plantarum UCMB5033 GN=ycnI PE=4 SV=1;>tr|I2C1E1|I2C1E1_BACAM Uncharacterized protein OS=Bacillus amyloliquefaciens Y2 GN=MUS_0383 PE=4 SV=1;>tr|A7Z1E2|A7Z1E2_BACA2 YcnI OS=Bacillus a	1	1.08017e-32	_ITK(ac)SASVTDAHGAEQSNEESK_	ITK(1)SASVTDAHGAEQSNEESK	154	0.16835	157.22	DTPHSITKITKSASVTDAHGA	..........KS.........	Cytoplasmic							IPR002213;IPR006326;	UDP-glucuronosyl/UDP-glucosyltransferase;UDP-glycosyltransferase, MGT;
S6FSH1	>tr|S6FSH1|S6FSH1_BACAM 2-oxoglutarate dehydrogenase E1 component OS=Bacillus amyloliquefaciens subsp. plantarum UCMB5033 GN=odhA PE=3 SV=1;>sp|A7Z5J9|ODO1_BACA2 2-oxoglutarate dehydrogenase E1 component OS=Bacillus amyloliquefaciens subsp. plantarum (stra	1	0.0149189	_QLQDAETK(ac)SAR_	QLQDAETK(1)SAR	311	-0.34304	56.205	ADRQLQDAETKSARITLANNP	..........KS.........	Cytoplasmic							IPR002213;IPR006326;	UDP-glucuronosyl/UDP-glucosyltransferase;UDP-glycosyltransferase, MGT;
S6G0X3	>tr|A0A0D7XAS5|A0A0D7XAS5_BACAM 30S ribosomal protein S8 (Fragment) OS=Bacillus amyloliquefaciens GN=UZ38_36735 PE=4 SV=1;>tr|S6G0X3|S6G0X3_BACAM 30S ribosomal protein S8 OS=Bacillus amyloliquefaciens subsp. plantarum UCMB5033 GN=rpsH PE=3 SV=1;>tr|E1UJY4|	1	5.80032e-06	_VYAK(ac)SNEVPR_	VYAK(1)SNEVPR	90	1.3675	133.23	ISKPGLRVYAKSNEVPRVLNG	..........KS.........	Cytoplasmic							IPR001296;IPR023881;IPR028098;IPR016040;	Glycosyl transferase, family 1;N-acetyl-alpha-D-glucosaminyl L-malate synthase BshA;Glycosyltransferase subfamily 4, N-terminal domain;NAD(P)-binding domain;
S6G1U6	>tr|S6G1U6|S6G1U6_BACAM UPF0291 protein ynzC OS=Bacillus amyloliquefaciens subsp. plantarum UCMB5033 GN=ynzC PE=3 SV=1;>tr|I2C602|I2C602_BACAM UPF0291 protein MUS_2117 OS=Bacillus amyloliquefaciens Y2 GN=MUS_2117 PE=3 SV=1;>tr|E1UUW8|E1UUW8_BACAS UPF0291 p	1	0.00231257	_AK(ac)SNTITDEEK_	AK(1)SNTITDEEK	18	-0.53436	70.089	ARINELAQKAKSNTITDEEKA	..........KS.........	Cytoplasmic							IPR001296;IPR023881;IPR028098;IPR016040;	Glycosyl transferase, family 1;N-acetyl-alpha-D-glucosaminyl L-malate synthase BshA;Glycosyltransferase subfamily 4, N-terminal domain;NAD(P)-binding domain;
S6FP94	>tr|S6FP94|S6FP94_BACAM GMP reductase OS=Bacillus amyloliquefaciens subsp. plantarum UCMB5033 GN=guaC PE=3 SV=1;>tr|I2C9Q4|I2C9Q4_BACAM GMP reductase OS=Bacillus amyloliquefaciens Y2 GN=guaC PE=3 SV=1;>tr|E1UPN9|E1UPN9_BACAS GMP reductase OS=Bacillus amylo	1	2.61751e-05	_THGDIAK(ac)SIR_	THGDIAK(1)SIR	218	-1.3166	123.6	GGIRTHGDIAKSIRFGASMVM	..........KS.........	Cytoplasmic	biological_process;drug metabolic process;cellular process;metabolic process;cellular metabolic process;antibiotic metabolic process;	molecular_function;transferase activity, transferring glycosyl groups;catalytic activity;transferase activity;transferase activity, transferring hexosyl groups;					IPR006326;IPR002213;	UDP-glycosyltransferase, MGT;UDP-glucuronosyl/UDP-glucosyltransferase;
S6FE12	>tr|S6FE12|S6FE12_BACAM UPF0234 protein yitK OS=Bacillus amyloliquefaciens subsp. plantarum UCMB5033 GN=yitK PE=3 SV=1;>tr|E1UQZ2|E1UQZ2_BACAS UPF0234 protein BAMF_1176 OS=Bacillus amyloliquefaciens (strain ATCC 23350 / DSM 7 / BCRC 11601 / NBRC 15535 / NR	1	3.26113e-10	_VK(ac)SQIQDDQVR_	VK(1)SQIQDDQVR	123	-0.086404	151.98	AVIKNSGLKVKSQIQDDQVRV	..........KS.........	Cytoplasmic							IPR009078;IPR012348;	Ferritin-like superfamily;Ribonucleotide reductase-related;
S6FJZ2	>tr|S6FJZ2|S6FJZ2_BACAM Ribosomal RNA small subunit methyltransferase H OS=Bacillus amyloliquefaciens subsp. plantarum UCMB5033 GN=mraW PE=3 SV=1;>tr|E1UTB3|E1UTB3_BACAS Ribosomal RNA small subunit methyltransferase H OS=Bacillus amyloliquefaciens (strain	1	0.00244461	_GQLILVK(ac)SNFR_	GQLILVK(1)SNFR	76	2.107	68.515	SEYKGQLILVKSNFRYLKECL	..........KS.........	Cytoplasmic							IPR001689;IPR001543;IPR028976;	Flagellar motor switch protein FliM;Surface presentation of antigen (SpoA);CheC-like domain;
E1UTA9	>tr|E1UTA9|E1UTA9_BACAS Uncharacterized N-acetyltransferase BAMF_1584 OS=Bacillus amyloliquefaciens (strain ATCC 23350 / DSM 7 / BCRC 11601 / NBRC 15535 / NRRL B-14393) GN=ylbP PE=3 SV=1	1	0.0298825	_MK(ac)SAEFWDK_	MK(1)SAEFWDK	118	-0.67165	56.043	RMPIRTNSRMKSAEFWDKMNF	..........KS.........	Periplasmic							IPR002871;	NIF system FeS cluster assembly, NifU, N-terminal;
S6FUI4	>tr|S6FUI4|S6FUI4_BACAM Cysteine desulfurase OS=Bacillus amyloliquefaciens subsp. plantarum UCMB5033 GN=sufS PE=4 SV=1;>tr|A7Z8I2|A7Z8I2_BACA2 Cysteine desulfurase OS=Bacillus amyloliquefaciens subsp. plantarum (strain DSM 23117 / BGSC 10A6 / FZB42) GN=csd	1	0.0365584	_FINAK(ac)SMAEVIFTK_	FINAK(1)SMAEVIFTK	81	1.2246	43.69	REKVRKFINAKSMAEVIFTKG	..........KS.........	Cytoplasmic							IPR000583;IPR029055;IPR017932;IPR014729;IPR006426;	Class II glutamine amidotransferase domain;Nucleophile aminohydrolases, N-terminal;Glutamine amidotransferase type 2 domain;Rossmann-like alpha/beta/alpha sandwich fold;Asparagine synthase, glutamine-hydrolyzing;
S6FKP9	>tr|S6FKP9|S6FKP9_BACAM YvyE protein OS=Bacillus amyloliquefaciens subsp. plantarum UCMB5033 GN=yvyE PE=4 SV=1;>tr|I2CAS6|I2CAS6_BACAM Xaa-Pro dipeptidase OS=Bacillus amyloliquefaciens Y2 GN=yvyE PE=4 SV=1;>tr|E1URX8|E1URX8_BACAS YvyE protein OS=Bacillus a	1	2.45499e-43	_AYGK(ac)SVSEGLNHIGVTER_	AYGK(1)SVSEGLNHIGVTER	118	0.21354	184.22	GAGGLIRAYGKSVSEGLNHIG	..........KS.........	Cytoplasmic				K02994	RP-S8:small subunit ribosomal protein S8;	Ribosome ;	IPR000630;	Ribosomal protein S8;
S6G1M7	>tr|S6G1M7|S6G1M7_BACAM MlnF protein OS=Bacillus amyloliquefaciens subsp. plantarum UCMB5033 GN=mlnF PE=4 SV=1;>tr|I2C4I7|I2C4I7_BACAM Polyketide synthase type I OS=Bacillus amyloliquefaciens Y2 GN=mlnF PE=4 SV=1;>tr|A0A0E1P3K0|A0A0E1P3K0_BACAM Putative ma	1	2.3267e-05	_FQGLEQGWEIQAK(ac)SR_	FQGLEQGWEIQAK(1)SR	91	-0.471	77.746	GLEQGWEIQAKSRKVKDDRIL	..........KS.........	Cytoplasmic				K02994	RP-S8:small subunit ribosomal protein S8;	Ribosome ;	IPR000630;	Ribosomal protein S8;
S6FVL5	>tr|S6FVL5|S6FVL5_BACAM Glutamate--tRNA ligase OS=Bacillus amyloliquefaciens subsp. plantarum UCMB5033 GN=gltX PE=3 SV=1;>tr|A0A0E1P8E0|A0A0E1P8E0_BACAM Glutamyl-tRNA synthetase OS=Bacillus amyloliquefaciens subsp. amyloliquefaciens KHG19 GN=gltX PE=4 SV=1	1	2.93299e-05	_LSK(ac)SPALFDMHK_	LSK(1)SPALFDMHK	311	-0.34956	101.53	IEIFDVNRLSKSPALFDMHKL	..........KS.........	Cytoplasmic				K02994	RP-S8:small subunit ribosomal protein S8;	Ribosome ;	IPR000630;	Ribosomal protein S8;
E1UNC4	>tr|E1UNC4|E1UNC4_BACAS YtjP protein OS=Bacillus amyloliquefaciens (strain ATCC 23350 / DSM 7 / BCRC 11601 / NBRC 15535 / NRRL B-14393) GN=ytjP PE=4 SV=1	1	3.73044e-08	_VYGK(ac)SCHAMEPDNGINAGLK_	VYGK(1)SCHAMEPDNGINAGLK	266	-0.49295	89.507	NGKLTLRVYGKSCHAMEPDNG	..........KS.........	Cytoplasmic				K02994	RP-S8:small subunit ribosomal protein S8;	Ribosome ;	IPR000630;	Ribosomal protein S8;
I2C9S2	>tr|I2C9S2|I2C9S2_BACAM Threonine synthase OS=Bacillus amyloliquefaciens Y2 GN=thrC PE=3 SV=1;>tr|A0A0D7XTR9|A0A0D7XTR9_BACAM Threonine synthase OS=Bacillus amyloliquefaciens GN=UZ38_05735 PE=4 SV=1;>tr|A7Z8E1|A7Z8E1_BACA2 Threonine synthase OS=Bacillus am	1	0.00567845	_QVK(ac)SGEIPK_	QVK(1)SGEIPK	299	0.68119	69.375	ASIAGVLKQVKSGEIPKGSKV	..........KS.........	Cytoplasmic							IPR020372;	Competence operon G protein 7, ComGG;
S6FYR2	>tr|S6FYR2|S6FYR2_BACAM Lon protease OS=Bacillus amyloliquefaciens subsp. plantarum UCMB5033 GN=lonA PE=2 SV=1;>tr|I2C8J9|I2C8J9_BACAM Lon protease OS=Bacillus amyloliquefaciens Y2 GN=lonA PE=2 SV=1;>tr|A7Z7B0|A7Z7B0_BACA2 Lon protease OS=Bacillus amyloliq	1	2.70718e-16	_TSLAK(ac)SISTSMGR_	TSLAK(1)SISTSMGR	365	0.39205	158.25	PPGVGKTSLAKSISTSMGRRF	..........KS.........	Cytoplasmic				K00283	gcvPB:glycine dehydrogenase subunit 2 [EC:1.4.4.2];gcvPB:glycine dehydrogenase subunit 2 [EC:1.4.4.2];gcvPB:glycine dehydrogenase subunit 2 [EC:1.4.4.2];gcvPB:glycine dehydrogenase subunit 2 [EC:1.4.4.2];gcvPB:glycine dehydrogenase subunit 2 [EC:1.4.4.2];gcvPB:glycine dehydrogenase subunit 2 [EC:1.4.4.2];	Metabolic pathways ;Biosynthesis of secondary metabolites ;Biosynthesis of antibiotics ;Carbon metabolism ;Glycine, serine and threonine metabolism ;Glyoxylate and dicarboxylate metabolism ;	IPR015421;IPR015424;IPR023012;IPR020580;	Pyridoxal phosphate-dependent transferase, major region, subdomain 1;Pyridoxal phosphate-dependent transferase;Glycine cleavage system P protein, subunit 2, putative;Glycine cleavage system P-protein, N-terminal;
S6G0W8	>tr|S6G0W8|S6G0W8_BACAM 50S ribosomal protein L10 OS=Bacillus amyloliquefaciens subsp. plantarum UCMB5033 GN=rplJ PE=3 SV=1;>tr|I2C0M9|I2C0M9_BACAM 50S ribosomal protein L10 OS=Bacillus amyloliquefaciens Y2 GN=rplJ PE=3 SV=1;>tr|E1UJV8|E1UJV8_BACAS 50S rib	1	0.00010048	_ESK(ac)STIIVDYR_	ESK(1)STIIVDYR	23	-0.24222	91.961	EEIASKLKESKSTIIVDYRGL	..........KS.........	Cytoplasmic				K00283	gcvPB:glycine dehydrogenase subunit 2 [EC:1.4.4.2];gcvPB:glycine dehydrogenase subunit 2 [EC:1.4.4.2];gcvPB:glycine dehydrogenase subunit 2 [EC:1.4.4.2];gcvPB:glycine dehydrogenase subunit 2 [EC:1.4.4.2];gcvPB:glycine dehydrogenase subunit 2 [EC:1.4.4.2];gcvPB:glycine dehydrogenase subunit 2 [EC:1.4.4.2];	Metabolic pathways ;Biosynthesis of secondary metabolites ;Biosynthesis of antibiotics ;Carbon metabolism ;Glycine, serine and threonine metabolism ;Glyoxylate and dicarboxylate metabolism ;	IPR015421;IPR015424;IPR023012;IPR020580;	Pyridoxal phosphate-dependent transferase, major region, subdomain 1;Pyridoxal phosphate-dependent transferase;Glycine cleavage system P protein, subunit 2, putative;Glycine cleavage system P-protein, N-terminal;
E1UU88	>tr|E1UU88|E1UU88_BACAS Chaperone protein HtpG OS=Bacillus amyloliquefaciens (strain ATCC 23350 / DSM 7 / BCRC 11601 / NBRC 15535 / NRRL B-14393) GN=htpG PE=3 SV=1;>tr|S6FVP7|S6FVP7_BACAM Chaperone protein HtpG OS=Bacillus amyloliquefaciens subsp. plantaru	1	5.65533e-21	_NK(ac)SELTDEDYEAFYAEK_	NK(1)SELTDEDYEAFYAEK	231	-0.64681	151.63	NSMVPIWRKNKSELTDEDYEA	..........KS.........	Cytoplasmic				K00283	gcvPB:glycine dehydrogenase subunit 2 [EC:1.4.4.2];gcvPB:glycine dehydrogenase subunit 2 [EC:1.4.4.2];gcvPB:glycine dehydrogenase subunit 2 [EC:1.4.4.2];gcvPB:glycine dehydrogenase subunit 2 [EC:1.4.4.2];gcvPB:glycine dehydrogenase subunit 2 [EC:1.4.4.2];gcvPB:glycine dehydrogenase subunit 2 [EC:1.4.4.2];	Metabolic pathways ;Biosynthesis of secondary metabolites ;Biosynthesis of antibiotics ;Carbon metabolism ;Glycine, serine and threonine metabolism ;Glyoxylate and dicarboxylate metabolism ;	IPR015421;IPR015424;IPR023012;IPR020580;	Pyridoxal phosphate-dependent transferase, major region, subdomain 1;Pyridoxal phosphate-dependent transferase;Glycine cleavage system P protein, subunit 2, putative;Glycine cleavage system P-protein, N-terminal;
S6G282	>tr|S6G282|S6G282_BACAM Aminomethyltransferase OS=Bacillus amyloliquefaciens subsp. plantarum UCMB5033 GN=gcvT PE=3 SV=1;>sp|A7Z6M4|GCST_BACA2 Aminomethyltransferase OS=Bacillus amyloliquefaciens subsp. plantarum (strain DSM 23117 / BGSC 10A6 / FZB42) GN=g	1	0.000264444	_DSDFFGK(ac)SVLR_	DSDFFGK(1)SVLR	270	0.7273	86.114	KHKKDSDFFGKSVLREQKEKG	..........KS.........	Cytoplasmic							IPR001712;	Type III secretion system FHIPEP;
I2C6A4	>tr|I2C6A4|I2C6A4_BACAM Glutamate synthase (NADPH) OS=Bacillus amyloliquefaciens Y2 GN=gltA PE=4 SV=1;>tr|A7Z5E8|A7Z5E8_BACA2 GltA OS=Bacillus amyloliquefaciens subsp. plantarum (strain DSM 23117 / BGSC 10A6 / FZB42) GN=gltA PE=4 SV=1;>tr|A0A0D7XUR2|A0A0D7	1	2.3312e-07	_FGVK(ac)SHYLVNADELQIK_	FGVK(1)SHYLVNADELQIK	929	0.56681	85.563	KQIASGRFGVKSHYLVNADEL	..........KS.........	Cytoplasmic							IPR004498;IPR029063;	Ribosomal protein L11 methyltransferase;S-adenosyl-L-methionine-dependent methyltransferase;
S6G2P9	>tr|S6G2P9|S6G2P9_BACAM 2,3-bisphosphoglycerate-independent phosphoglycerate mutase OS=Bacillus amyloliquefaciens subsp. plantarum UCMB5033 GN=gpmI PE=3 SV=1;>tr|I2CAB1|I2CAB1_BACAM 2,3-bisphosphoglycerate-independent phosphoglycerate mutase OS=Bacillus am	1	4.36318e-05	_LAK(ac)SEGLTK_	LAK(1)SEGLTK	137	0.43494	125.71	NHLFALLKLAKSEGLTKVYIH	..........KS.........	Cytoplasmic							IPR001247;IPR004087;IPR004088;IPR009019;IPR012162;IPR020568;IPR027408;IPR015847;IPR015848;	Exoribonuclease, phosphorolytic domain 1;K Homology domain;K Homology domain, type 1;K homology domain, prokaryotic type;Polyribonucleotide nucleotidyltransferase;Ribosomal protein S5 domain 2-type fold;PNPase/RNase PH domain;Exoribonuclease, phosphorolytic domain 2;Polyribonucleotide nucleotidyltransferase, RNA-binding domain;
S6G1G7	>tr|S6G1G7|S6G1G7_BACAM YjbK protein OS=Bacillus amyloliquefaciens subsp. plantarum UCMB5033 GN=yjbK PE=4 SV=1;>tr|I2C3K6|I2C3K6_BACAM Glutathione S-transferase OS=Bacillus amyloliquefaciens Y2 GN=yjbK PE=4 SV=1;>tr|A0A0E1P0P8|A0A0E1P0P8_BACAM Putative ade	1	0.000851589	_NLLTK(ac)SEFLK_	NLLTK(1)SEFLK	15	1.6359	79.201	IEIEFKNLLTKSEFLKLSEAL	..........KS.........	Cytoplasmic	cellular macromolecule catabolic process;nitrogen compound metabolic process;cellular aromatic compound metabolic process;organic substance catabolic process;nucleic acid metabolic process;cellular macromolecule metabolic process;cellular nitrogen compound metabolic process;cellular metabolic process;macromolecule metabolic process;heterocycle metabolic process;primary metabolic process;aromatic …	molecular_function;3'-5' exonuclease activity;nuclease activity;exonuclease activity;exoribonuclease activity, producing 5'-phosphomonoesters;hydrolase activity;exonuclease activity, active with either ribo- or deoxyribonucleic = acids and producing 5'-phosphomonoesters;hydrolase activity, acting on ester bonds;exoribonuclease activity;ribonuclease activity;catalytic activity;3'-5'-exoribonucleas…	intracellular;cell part;cell;intracellular part;cellular_component;cytoplasm;	K00962	pnp:polyribonucleotide nucleotidyltransferase [EC:2.7.7.8];pnp:polyribonucleotide nucleotidyltransferase [EC:2.7.7.8];pnp:polyribonucleotide nucleotidyltransferase [EC:2.7.7.8];	Purine metabolism ;Pyrimidine metabolism ;RNA degradation ;	IPR015847;IPR015848;IPR020568;IPR003029;IPR012340;IPR012162;IPR004088;IPR004087;IPR027408;IPR022967;IPR001247;	Exoribonuclease, phosphorolytic domain 2;Polyribonucleotide nucleotidyltransferase, RNA-binding domain;Ribosomal protein S5 domain 2-type fold;Ribosomal protein S1, RNA-binding domain;Nucleic acid-binding, OB-fold;Polyribonucleotide nucleotidyltransferase;K Homology domain, type 1;K Homology domain;PNPase/RNase PH domain;RNA-binding domain, S1;Exoribonuclease, phosphorolytic domain 1;
Q1RS66	>tr|A0A0D7XW28|A0A0D7XW28_BACAM Polyketide synthase OS=Bacillus amyloliquefaciens GN=UZ38_00690 PE=4 SV=1;>tr|I2C4I3|I2C4I3_BACAM Polyketide synthase type I OS=Bacillus amyloliquefaciens Y2 GN=mlnB PE=4 SV=1;>tr|Q1RS66|Q1RS66_BACAM Polyketide synthase type	1	0.0175727	_LYGK(ac)SVIK_	LYGK(1)SVIK	2220	-0.35804	60.019	AREAGERLYGKSVIKLSQVVW	..........KS.........	Cytoplasmic	cellular macromolecule catabolic process;nitrogen compound metabolic process;cellular aromatic compound metabolic process;organic substance catabolic process;nucleic acid metabolic process;cellular macromolecule metabolic process;cellular nitrogen compound metabolic process;cellular metabolic process;macromolecule metabolic process;heterocycle metabolic process;primary metabolic process;aromatic …	molecular_function;3'-5' exonuclease activity;nuclease activity;exonuclease activity;exoribonuclease activity, producing 5'-phosphomonoesters;hydrolase activity;exonuclease activity, active with either ribo- or deoxyribonucleic = acids and producing 5'-phosphomonoesters;hydrolase activity, acting on ester bonds;exoribonuclease activity;ribonuclease activity;catalytic activity;3'-5'-exoribonucleas…	intracellular;cell part;cell;intracellular part;cellular_component;cytoplasm;	K00962	pnp:polyribonucleotide nucleotidyltransferase [EC:2.7.7.8];pnp:polyribonucleotide nucleotidyltransferase [EC:2.7.7.8];pnp:polyribonucleotide nucleotidyltransferase [EC:2.7.7.8];	Purine metabolism ;Pyrimidine metabolism ;RNA degradation ;	IPR015847;IPR015848;IPR020568;IPR003029;IPR012340;IPR012162;IPR004088;IPR004087;IPR027408;IPR022967;IPR001247;	Exoribonuclease, phosphorolytic domain 2;Polyribonucleotide nucleotidyltransferase, RNA-binding domain;Ribosomal protein S5 domain 2-type fold;Ribosomal protein S1, RNA-binding domain;Nucleic acid-binding, OB-fold;Polyribonucleotide nucleotidyltransferase;K Homology domain, type 1;K Homology domain;PNPase/RNase PH domain;RNA-binding domain, S1;Exoribonuclease, phosphorolytic domain 1;
A0A0D7XAP8	>tr|A0A0D7XAP8|A0A0D7XAP8_BACAM Asparagine synthase (Fragment) OS=Bacillus amyloliquefaciens GN=UZ38_38800 PE=4 SV=1;>tr|S6G1F4|S6G1F4_BACAM AsnO protein OS=Bacillus amyloliquefaciens subsp. plantarum UCMB5033 GN=asnO PE=4 SV=1;>tr|I2C3D2|I2C3D2_BACAM Aspa	1	0.0172114	_YWNVK(ac)SEK_	YWNVK(1)SEK	227	0.4782	56.721	GLTVWRYWNVKSEKHTDSFDE	..........KS.........	Cytoplasmic							IPR001288;IPR019814;IPR019815;IPR019813;	Translation initiation factor 3;Translation initiation factor 3, N-terminal;Translation initiation factor 3, C-terminal;Translation initiation factor 3, conserved site;
S6FFV1	>tr|S6FFV1|S6FFV1_BACAM YmdB protein OS=Bacillus amyloliquefaciens subsp. plantarum UCMB5033 GN=ymdB PE=4 SV=1;>tr|E1UU80|E1UU80_BACAS YmdB protein OS=Bacillus amyloliquefaciens (strain ATCC 23350 / DSM 7 / BCRC 11601 / NBRC 15535 / NRRL B-14393) GN=ymdB P	1	1.16166e-07	_GITYIK(ac)SNGK_	GITYIK(1)SNGK	104	0.17229	162.64	GTPGKGITYIKSNGKELAVIN	..........KS.........	Cytoplasmic							IPR001288;IPR019814;IPR019815;IPR019813;	Translation initiation factor 3;Translation initiation factor 3, N-terminal;Translation initiation factor 3, C-terminal;Translation initiation factor 3, conserved site;
I2C5C1	>tr|I2C5C1|I2C5C1_BACAM Protein RecA OS=Bacillus amyloliquefaciens Y2 GN=recA PE=3 SV=1;>tr|S6G1S8|S6G1S8_BACAM Protein RecA OS=Bacillus amyloliquefaciens subsp. plantarum UCMB5033 GN=recA PE=3 SV=1;>tr|Q8GJG2|Q8GJG2_BACAM Protein RecA OS=Bacillus amyloliq	1	0.0238216	_LSGAINK(ac)SK_	LSGAINK(1)SK	173	1.5868	56.548	ALRKLSGAINKSKTIAIFINQ	..........KS.........	Cytoplasmic							IPR001288;IPR019814;IPR019815;IPR019813;	Translation initiation factor 3;Translation initiation factor 3, N-terminal;Translation initiation factor 3, C-terminal;Translation initiation factor 3, conserved site;
S6FWV3	>tr|S6FWV3|S6FWV3_BACAM HTH-type transcriptional regulator Hpr OS=Bacillus amyloliquefaciens subsp. plantarum UCMB5033 GN=scoC PE=3 SV=1;>tr|I2C355|I2C355_BACAM HTH-type transcriptional regulator Hpr OS=Bacillus amyloliquefaciens Y2 GN=hpr PE=3 SV=1;>tr|G1	1	0.00208879	_ALWK(ac)SIEK_	ALWK(1)SIEK	29	0.36758	90.601	KMAQLSKALWKSIEKDWQNWL	..........KS.........	Cytoplasmic							IPR001288;IPR019814;IPR019815;IPR019813;	Translation initiation factor 3;Translation initiation factor 3, N-terminal;Translation initiation factor 3, C-terminal;Translation initiation factor 3, conserved site;
E1UT10	>tr|E1UT10|E1UT10_BACAS SacP protein OS=Bacillus amyloliquefaciens (strain ATCC 23350 / DSM 7 / BCRC 11601 / NBRC 15535 / NRRL B-14393) GN=sacP PE=4 SV=1	1	4.63173e-12	_HIGGK(ac)SNIISATHCATR_	HIGGK(1)SNIISATHCATR	17	0.20789	125.45	AKELVKHIGGKSNIISATHCA	..........KS.........	Extracellular				K02886	RP-L2:large subunit ribosomal protein L2;	Ribosome ;	IPR012340;IPR008991;IPR022669;IPR022666;IPR022671;IPR014722;IPR014726;IPR005880;	Nucleic acid-binding, OB-fold;Translation protein SH3-like domain;Ribosomal protein L2, C-terminal;Ribosomal Proteins L2, RNA binding domain;Ribosomal protein L2, conserved site;Ribosomal protein L2 domain 2;Ribosomal protein L2, domain 3;Ribosomal protein L2, bacterial/organellar-type;
S6FQ71	>tr|S6FQ71|S6FQ71_BACAM Ribose import ATP-binding protein RbsA OS=Bacillus amyloliquefaciens subsp. plantarum UCMB5033 GN=rbsA PE=3 SV=1;>tr|I2CAX7|I2CAX7_BACAM Ribose import ATP-binding protein RbsA OS=Bacillus amyloliquefaciens Y2 GN=rbsA PE=3 SV=1;>tr|A	1	0.00218193	_ALAK(ac)SQLEK_	ALAK(1)SQLEK	121	0.32595	78.556	LETKKMKALAKSQLEKLGVSL	..........KS.........	Extracellular				K02886	RP-L2:large subunit ribosomal protein L2;	Ribosome ;	IPR012340;IPR008991;IPR022669;IPR022666;IPR022671;IPR014722;IPR014726;IPR005880;	Nucleic acid-binding, OB-fold;Translation protein SH3-like domain;Ribosomal protein L2, C-terminal;Ribosomal Proteins L2, RNA binding domain;Ribosomal protein L2, conserved site;Ribosomal protein L2 domain 2;Ribosomal protein L2, domain 3;Ribosomal protein L2, bacterial/organellar-type;
S6G299	>tr|S6G299|S6G299_BACAM Chaperone protein DnaJ OS=Bacillus amyloliquefaciens subsp. plantarum UCMB5033 GN=dnaJ PE=3 SV=1;>tr|I2C7X5|I2C7X5_BACAM Chaperone protein DnaJ OS=Bacillus amyloliquefaciens Y2 GN=dnaJ PE=3 SV=1;>sp|A7Z6W0|DNAJ_BACA2 Chaperone prote	1	5.50113e-06	_DYYEVLGVSK(ac)SASK_	DYYEVLGVSK(1)SASK	14	-1.6966	88.561	RDYYEVLGVSKSASKDEIKKA	..........KS.........	Extracellular				K02886	RP-L2:large subunit ribosomal protein L2;	Ribosome ;	IPR012340;IPR008991;IPR022669;IPR022666;IPR022671;IPR014722;IPR014726;IPR005880;	Nucleic acid-binding, OB-fold;Translation protein SH3-like domain;Ribosomal protein L2, C-terminal;Ribosomal Proteins L2, RNA binding domain;Ribosomal protein L2, conserved site;Ribosomal protein L2 domain 2;Ribosomal protein L2, domain 3;Ribosomal protein L2, bacterial/organellar-type;
S6FXE3	>tr|S6FXE3|S6FXE3_BACAM UDP-N-acetylglucosamine--N-acetylmuramyl-(pentapeptide) pyrophosphoryl-undecaprenol N-acetylglucosamine transferase OS=Bacillus amyloliquefaciens subsp. plantarum UCMB5033 GN=murG PE=3 SV=1;>tr|I2C4U7|I2C4U7_BACAM UDP-N-acetylglucos	1	1.01867e-05	_VAICFEEAK(ac)SHFPAEK_	VAICFEEAK(1)SHFPAEK	149	-0.014577	83.252	NKVAICFEEAKSHFPAEKVVF	..........KS.........	Extracellular				K02886	RP-L2:large subunit ribosomal protein L2;	Ribosome ;	IPR012340;IPR008991;IPR022669;IPR022666;IPR022671;IPR014722;IPR014726;IPR005880;	Nucleic acid-binding, OB-fold;Translation protein SH3-like domain;Ribosomal protein L2, C-terminal;Ribosomal Proteins L2, RNA binding domain;Ribosomal protein L2, conserved site;Ribosomal protein L2 domain 2;Ribosomal protein L2, domain 3;Ribosomal protein L2, bacterial/organellar-type;
I2C0N3	>tr|I2C0N3|I2C0N3_BACAM DNA-directed RNA polymerase subunit beta' OS=Bacillus amyloliquefaciens Y2 GN=rpoC PE=3 SV=1;>tr|S6FVM5|S6FVM5_BACAM DNA-directed RNA polymerase subunit beta' OS=Bacillus amyloliquefaciens subsp. plantarum UCMB5033 GN=rpoC PE=3 SV=1	1	0.000200184	_GLAHNIK(ac)SAK_	GLAHNIK(1)SAK	375	0.28623	94.66	LVEKGLAHNIKSAKRKIERVQ	..........KS.........	Cytoplasmic							IPR020583;IPR000760;	Inositol monophosphatase, metal-binding site;Inositol monophosphatase;
I2C8D5	>tr|I2C8D5|I2C8D5_BACAM Aspartyl-tRNA synthetase OS=Bacillus amyloliquefaciens Y2 GN=aspS PE=3 SV=1;>sp|A7Z750|SYDND_BACA2 Aspartate--tRNA(Asp/Asn) ligase OS=Bacillus amyloliquefaciens subsp. plantarum (strain DSM 23117 / BGSC 10A6 / FZB42) GN=aspS PE=3 SV	1	0.0017527	_HQVTK(ac)SIR_	HQVTK(1)SIR	152	-0.024814	93.649	QTLQMRHQVTKSIRHFLDENG	..........KS.........	Cytoplasmic							IPR020003;IPR005714;IPR000194;IPR003593;IPR027417;	ATPase, alpha/beta subunit, nucleotide-binding domain, active site;ATPase, type III secretion system, FliI/YscN;ATPase, F1/V1/A1 complex, alpha/beta subunit, nucleotide-binding domain;AAA+ ATPase domain;P-loop containing nucleoside triphosphate hydrolase;
A0A0E1P2D7	>tr|A0A0E1P2D7|A0A0E1P2D7_BACAM Bacillaene synthesis protein OS=Bacillus amyloliquefaciens subsp. amyloliquefaciens KHG19 GN=baeL PE=4 SV=1;>tr|S6G1T3|S6G1T3_BACAM BaeL protein OS=Bacillus amyloliquefaciens subsp. plantarum UCMB5033 GN=baeL PE=4 SV=1;>tr|Q	1	0.0311339	_SPSGK(ac)SISK_	SPSGK(1)SISK	467	-1.1801	53.597	RFENVKSPSGKSISKWGGFID	..........KS.........	Cytoplasmic							IPR008681;	Negative regulator of genetic competence, MecA;
I2C1V8	>tr|I2C1V8|I2C1V8_BACAM Two-component system, NarL family, sensor kinase OS=Bacillus amyloliquefaciens Y2 GN=ydfH PE=4 SV=1;>tr|A0A0D7XPP9|A0A0D7XPP9_BACAM Histidine kinase OS=Bacillus amyloliquefaciens GN=UZ38_17940 PE=4 SV=1;>tr|A0A0D7XJB9|A0A0D7XJB9_BAC	1	0.0251879	_SK(ac)SEEIGFLK_	SK(1)SEEIGFLK	247	0.41405	51.998	ARSAIDNLRSKSEEIGFLKES	..........KS.........	Cytoplasmic							IPR011188;IPR014957;IPR014963;	Uncharacterised protein family UPF0302;IDEAL domain;Uncharacterised domain UPF0302, N-terminal;
S6FU89	>tr|S6FU89|S6FU89_BACAM TlpB protein OS=Bacillus amyloliquefaciens subsp. plantarum UCMB5033 GN=tlpB PE=4 SV=1;>tr|I2C9F3|I2C9F3_BACAM Methyl-accepting chemotaxis protein OS=Bacillus amyloliquefaciens Y2 GN=tlpB PE=4 SV=1;>tr|A0A0E1P5A2|A0A0E1P5A2_BACAM Me	1	0.0188614	_NK(ac)SVLLDNMK_	NK(1)SVLLDNMK	91	-2.886	54.259	ITKEKLNTKNKSVLLDNMKQY	..........KS.........	Cytoplasmic							IPR011188;IPR014957;IPR014963;	Uncharacterised protein family UPF0302;IDEAL domain;Uncharacterised domain UPF0302, N-terminal;
S6FU40	>tr|S6FU40|S6FU40_BACAM YtxH protein OS=Bacillus amyloliquefaciens subsp. plantarum UCMB5033 GN=ytxH PE=4 SV=1;>tr|I2C930|I2C930_BACAM Uncharacterized protein OS=Bacillus amyloliquefaciens Y2 GN=MUS_3270 PE=4 SV=1;>tr|E1UNA4|E1UNA4_BACAS YtxH protein OS=Ba	1	0.0111416	_SK(ac)STLTEK_	SK(1)STLTEK	100	0.4165	66.19	NKVKDLKDRSKSTLTEKAEET	..........KS.........	Cytoplasmic							IPR002059;IPR012340;	Cold-shock protein, DNA-binding;Nucleic acid-binding, OB-fold;
A0A0E1P2R6	>tr|A0A0D7XZK3|A0A0D7XZK3_BACAM Polyketide synthase OS=Bacillus amyloliquefaciens GN=UZ38_02015 PE=4 SV=1;>tr|A0A0E1P2R6|A0A0E1P2R6_BACAM Bacillaene synthesis protein OS=Bacillus amyloliquefaciens subsp. amyloliquefaciens KHG19 GN=baeM PE=4 SV=1;>tr|S6FKH5	1	3.19838e-05	_AK(ac)SVAEFWENLK_	AK(1)SVAEFWENLK	404	-0.31802	94.122	IGMAGRYPKAKSVAEFWENLK	..........KS.........	Cytoplasmic							IPR030475;IPR009078;IPR000358;IPR012348;	Ribonucleotide reductase small subunit, acitve site;Ferritin-like superfamily;Ribonucleotide reductase small subunit;Ribonucleotide reductase-related;
E1URX1	>tr|E1URX1|E1URX1_BACAS YvyF protein OS=Bacillus amyloliquefaciens (strain ATCC 23350 / DSM 7 / BCRC 11601 / NBRC 15535 / NRRL B-14393) GN=yvyF PE=4 SV=1;>tr|S6FQ27|S6FQ27_BACAM YvyF protein OS=Bacillus amyloliquefaciens subsp. plantarum UCMB5033 GN=yvyF P	1	3.14207e-19	_FCK(ac)SCQTDIESQLDHMNQK_	FCK(1)SCQTDIESQLDHMNQK	100	0.054234	124.68	GNPIRTGKFCKSCQTDIESQL	..........KS.........	Cytoplasmic							IPR030475;IPR009078;IPR000358;IPR012348;	Ribonucleotide reductase small subunit, acitve site;Ferritin-like superfamily;Ribonucleotide reductase small subunit;Ribonucleotide reductase-related;
S6FLI6	>tr|S6FLI6|S6FLI6_BACAM YxjI protein OS=Bacillus amyloliquefaciens subsp. plantarum UCMB5033 GN=yxjI PE=4 SV=1;>tr|A7ZAB4|A7ZAB4_BACA2 YxjI OS=Bacillus amyloliquefaciens subsp. plantarum (strain DSM 23117 / BGSC 10A6 / FZB42) GN=yxjI PE=4 SV=1;>tr|I2CBV1|I	1	2.61676e-05	_NFQVTDGK(ac)SNR_	NFQVTDGK(1)SNR	112	-0.070866	122.7	WGRNFQVTDGKSNRMTVTKSW	..........KS.........	Cytoplasmic							IPR016040;IPR002912;IPR006236;IPR006140;IPR029009;IPR029753;IPR029752;	NAD(P)-binding domain;ACT domain;D-3-phosphoglycerate dehydrogenase;D-isomer specific 2-hydroxyacid dehydrogenase, NAD-binding domain;Allosteric substrate binding domain;D-isomer specific 2-hydroxyacid dehydrogenase, NAD-binding domain conserved site;D-isomer specific 2-hydroxyacid dehydrogenase, NAD-binding domain conserved site 1;
S6FG40	>tr|S6FG40|S6FG40_BACAM 30S ribosomal protein S12 OS=Bacillus amyloliquefaciens subsp. plantarum UCMB5033 GN=rpsL PE=3 SV=1;>tr|E1UJW4|E1UJW4_BACAS 30S ribosomal protein S12 OS=Bacillus amyloliquefaciens (strain ATCC 23350 / DSM 7 / BCRC 11601 / NBRC 15535	1	0.001093	_VENSK(ac)SPALNK_	VENSK(1)SPALNK	20	0.045029	77.124	KGRVSKVENSKSPALNKGYNS	..........KS.........	Cytoplasmic							IPR016040;IPR002912;IPR006236;IPR006140;IPR029009;IPR029753;IPR029752;	NAD(P)-binding domain;ACT domain;D-3-phosphoglycerate dehydrogenase;D-isomer specific 2-hydroxyacid dehydrogenase, NAD-binding domain;Allosteric substrate binding domain;D-isomer specific 2-hydroxyacid dehydrogenase, NAD-binding domain conserved site;D-isomer specific 2-hydroxyacid dehydrogenase, NAD-binding domain conserved site 1;
S6FK38	>tr|S6FK38|S6FK38_BACAM Ribonuclease R OS=Bacillus amyloliquefaciens subsp. plantarum UCMB5033 GN=rnr PE=3 SV=1;>tr|I2CA81|I2CA81_BACAM Ribonuclease R OS=Bacillus amyloliquefaciens Y2 GN=rnr PE=3 SV=1;>tr|A7Z8U5|A7Z8U5_BACA2 Ribonuclease R OS=Bacillus amyl	1	0.0310848	_VLNSNTPASPPK(ac)SEEK_	VLNSNTPASPPK(1)SEEK	745	0.48139	46.873	LNSNTPASPPKSEEKGEWFTK	..........KS.........	Cytoplasmic							IPR005149;IPR011991;	Transcription regulator PadR N-terminal;Winged helix-turn-helix DNA-binding domain;
S6FDF0	>tr|S6FDF0|S6FDF0_BACAM YfiV protein OS=Bacillus amyloliquefaciens subsp. plantarum UCMB5033 GN=yfiV PE=4 SV=1;>tr|I2C2N6|I2C2N6_BACAM Organic hydroperoxide resistance transcriptional regulator OS=Bacillus amyloliquefaciens Y2 GN=ohrR PE=4 SV=1;>tr|A7Z2L0|	1	7.14656e-05	_LEK(ac)SCFITR_	LEK(1)SCFITR	89	0.52689	115.78	NTTGLLDRLEKSCFITRAPSE	..........KS.........	Cytoplasmic							IPR017870;IPR016092;IPR000361;	FeS cluster insertion, C-terminal, conserved site;FeS cluster insertion protein;FeS cluster biogenesis;
S6FUN8	>tr|S6FUN8|S6FUN8_BACAM YvgN protein OS=Bacillus amyloliquefaciens subsp. plantarum UCMB5033 GN=yvgN PE=4 SV=1;>tr|I2CA49|I2CA49_BACAM Putative 2,5-didehydrogluconate reductase OS=Bacillus amyloliquefaciens Y2 GN=yvgN PE=4 SV=1;>tr|E1UQK1|E1UQK1_BACAS YvgN	1	8.22537e-05	_WDLQNEVVTIPK(ac)SIK_	WDLQNEVVTIPK(1)SIK	232	2.476	74.141	DLQNEVVTIPKSIKEHRIIEN	..........KS.........	Cytoplasmic							IPR023052;IPR007561;	Cell division protein SepF;Cell division protein SepF/SepF-related;
S6FV87	>tr|S6FV87|S6FV87_BACAM FbaA protein OS=Bacillus amyloliquefaciens subsp. plantarum UCMB5033 GN=fbaA PE=4 SV=1;>tr|A7Z9T1|A7Z9T1_BACA2 FbaA OS=Bacillus amyloliquefaciens subsp. plantarum (strain DSM 23117 / BGSC 10A6 / FZB42) GN=fbaA PE=4 SV=1;>tr|A0A0E1P7	1	3.52216e-07	_K(ac)SISLGTAK_	K(1)SISLGTAK	221	-1.7245	163.38	GTGIPTADIKKSISLGTAKIN	..........KS.........	Cytoplasmic							IPR023299;IPR023298;IPR023214;IPR004014;IPR008250;IPR001757;IPR018303;	P-type ATPase, cytoplasmic domain N;P-type ATPase, transmembrane domain;HAD-like domain;Cation-transporting P-type ATPase, N-terminal;P-type ATPase, A domain;P-type ATPase;P-type ATPase, phosphorylation site;
A0A0E1P8P6	>tr|A0A0E1P8P6|A0A0E1P8P6_BACAM Heptaprenyl diphosphate synthase component II OS=Bacillus amyloliquefaciens subsp. amyloliquefaciens KHG19 GN=hepT PE=4 SV=1;>tr|A0A0D7XQI4|A0A0D7XQI4_BACAM Heptaprenyl diphosphate synthase OS=Bacillus amyloliquefaciens GN=U	1	1.28364e-05	_TDAIEK(ac)SMAVSDR_	TDAIEK(1)SMAVSDR	280	-1.3397	118.24	ENIKRTDAIEKSMAVSDRYLK	..........KS.........	Extracellular				K02954	RP-S14:small subunit ribosomal protein S14;	Ribosome ;	IPR001209;IPR023053;IPR018271;	Ribosomal protein S14;Ribosomal protein S14, type Z;Ribosomal protein S14, conserved site;
I2C6A4	>tr|I2C6A4|I2C6A4_BACAM Glutamate synthase (NADPH) OS=Bacillus amyloliquefaciens Y2 GN=gltA PE=4 SV=1;>tr|A7Z5E8|A7Z5E8_BACA2 GltA OS=Bacillus amyloliquefaciens subsp. plantarum (strain DSM 23117 / BGSC 10A6 / FZB42) GN=gltA PE=4 SV=1;>tr|A0A0D7XUR2|A0A0D7	0.999651	0.0472304	_LGGK(ac)SNSGEGGEDPKR_	LGGK(1)SNSGEGGEDPKR	892	-0.27807	55.011	LAIAMNRLGGKSNSGEGGEDP	..........KS.........	Extracellular				K02954	RP-S14:small subunit ribosomal protein S14;	Ribosome ;	IPR001209;IPR023053;IPR018271;	Ribosomal protein S14;Ribosomal protein S14, type Z;Ribosomal protein S14, conserved site;
I2CAM4	>tr|I2CAM4|I2CAM4_BACAM GntR family transcriptional regulator OS=Bacillus amyloliquefaciens Y2 GN=yvoA PE=4 SV=1;>tr|S6FUZ8|S6FUZ8_BACAM NagR protein OS=Bacillus amyloliquefaciens subsp. plantarum UCMB5033 GN=nagR PE=4 SV=1;>tr|E1URE8|E1URE8_BACAS YvoA pro	1	1.62444e-12	_TTYLQDGTAFEHVK(ac)SAYR_	TTYLQDGTAFEHVK(1)SAYR	225	-0.57346	116.13	LQDGTAFEHVKSAYRGDRYTF	..........KS.........	Cytoplasmic							IPR002059;IPR019844;IPR011129;IPR012340;	Cold-shock protein, DNA-binding;Cold-shock conserved site;Cold shock protein;Nucleic acid-binding, OB-fold;
S6G1Q3	>tr|S6G1Q3|S6G1Q3_BACAM FabG protein OS=Bacillus amyloliquefaciens subsp. plantarum UCMB5033 GN=fabG PE=3 SV=1;>tr|I2C517|I2C517_BACAM 3-oxoacyl-[acyl-carrier protein] reductase OS=Bacillus amyloliquefaciens Y2 GN=fabG PE=3 SV=1;>tr|A7Z4L1|A7Z4L1_BACA2 Fab	1	0.0305238	_AGVIGLTK(ac)SSAK_	AGVIGLTK(1)SSAK	166	0.65768	52.576	AAKAGVIGLTKSSAKELASRN	..........KS.........	Cytoplasmic							IPR002059;IPR019844;IPR011129;IPR012340;	Cold-shock protein, DNA-binding;Cold-shock conserved site;Cold shock protein;Nucleic acid-binding, OB-fold;
S6FV87	>tr|S6FV87|S6FV87_BACAM FbaA protein OS=Bacillus amyloliquefaciens subsp. plantarum UCMB5033 GN=fbaA PE=4 SV=1;>tr|A7Z9T1|A7Z9T1_BACA2 FbaA OS=Bacillus amyloliquefaciens subsp. plantarum (strain DSM 23117 / BGSC 10A6 / FZB42) GN=fbaA PE=4 SV=1;>tr|A0A0E1P7	1	1.85794e-08	_EMEDIGK(ac)STGLPLVLHGGTGIPTADIK_	EMEDIGK(1)STGLPLVLHGGTGIPTADIK	200	-0.47295	89.297	LGFKEMEDIGKSTGLPLVLHG	..........KS.........	Periplasmic		molecular_function;transporter activity;		K15580	oppA:oligopeptide transport system substrate-binding protein;oppA:oligopeptide transport system substrate-binding protein;	ABC transporters ;beta-Lactam resistance ;	IPR000914;IPR023765;	Solute-binding protein family 5 domain;Solute-binding protein family 5, conserved site;
S6FYK1	>tr|S6FYK1|S6FYK1_BACAM 30S ribosomal protein S20 OS=Bacillus amyloliquefaciens subsp. plantarum UCMB5033 GN=rpsT PE=3 SV=1;>tr|E1UL85|E1UL85_BACAS 30S ribosomal protein S20 OS=Bacillus amyloliquefaciens (strain ATCC 23350 / DSM 7 / BCRC 11601 / NBRC 15535	1	0.00149011	_AHNATIK(ac)SAMR_	AHNATIK(1)SAMR	25	0.74134	70.942	NERRAHNATIKSAMRTAIKQV	..........KS.........	Periplasmic							IPR020539;IPR020568;IPR000100;IPR014721;	Ribonuclease P, conserved site;Ribosomal protein S5 domain 2-type fold;Ribonuclease P;Ribosomal protein S5 domain 2-type fold, subgroup;
E1UU25	>tr|E1UU25|E1UU25_BACAS Chemotaxis response regulator protein-glutamate methylesterase OS=Bacillus amyloliquefaciens (strain ATCC 23350 / DSM 7 / BCRC 11601 / NBRC 15535 / NRRL B-14393) GN=cheB PE=3 SV=1;>tr|I2C571|I2C571_BACAM Chemotaxis response regulato	1	0.00713182	_TIAESDESCVVFGM(ox)PK(ac)SAIK_	TIAESDESCVVFGMPK(1)SAIK	325	0.61634	64.249	DESCVVFGMPKSAIKGASFMR	..........KS.........	Periplasmic							IPR020539;IPR020568;IPR000100;IPR014721;	Ribonuclease P, conserved site;Ribosomal protein S5 domain 2-type fold;Ribonuclease P;Ribosomal protein S5 domain 2-type fold, subgroup;
S6FZK2	>tr|S6FZK2|S6FZK2_BACAM YvnB protein OS=Bacillus amyloliquefaciens subsp. plantarum UCMB5033 GN=yvnB PE=4 SV=1;>tr|I2CAM6|I2CAM6_BACAM Uncharacterized protein OS=Bacillus amyloliquefaciens Y2 GN=MUS_3842 PE=4 SV=1;>tr|E1URF0|E1URF0_BACAS YvnB protein OS=Ba	1	0.0128011	_K(ac)HVK(ac)SGK_	K(1)HVK(1)SGK	1228	0.56048	89.142	NELLGHKKHVKSGKTANWVWD	..........KS.........	Cytoplasmic							IPR027417;IPR019489;IPR003593;IPR003959;IPR004491;	P-loop containing nucleoside triphosphate hydrolase;Clp ATPase, C-terminal;AAA+ ATPase domain;ATPase, AAA-type, core;Heat shock protein HslU;
A7Z813	>tr|A7Z813|A7Z813_BACA2 MenF OS=Bacillus amyloliquefaciens subsp. plantarum (strain DSM 23117 / BGSC 10A6 / FZB42) GN=menF PE=4 SV=1;>tr|I2C9C9|I2C9C9_BACAM Menaquinone-specific isochorismate synthase OS=Bacillus amyloliquefaciens Y2 GN=menF PE=4 SV=1	1	0.0054312	_SGLIEGK(ac)SAR_	SGLIEGK(1)SAR	432	0.81621	69.276	VAIRSGLIEGKSARLFAGCGI	..........KS.........	Cytoplasmic				K01778	dapF:diaminopimelate epimerase [EC:5.1.1.7];dapF:diaminopimelate epimerase [EC:5.1.1.7];dapF:diaminopimelate epimerase [EC:5.1.1.7];dapF:diaminopimelate epimerase [EC:5.1.1.7];dapF:diaminopimelate epimerase [EC:5.1.1.7];dapF:diaminopimelate epimerase [EC:5.1.1.7];	Metabolic pathways ;Biosynthesis of secondary metabolites ;Biosynthesis of antibiotics ;Microbial metabolism in diverse environments ;Biosynthesis of amino acids ;Lysine biosynthesis ;	IPR018510;IPR001653;	Diaminopimelate epimerase, active site;Diaminopimelate epimerase, DapF;
S6FE65	>tr|S6FE65|S6FE65_BACAM NAD kinase OS=Bacillus amyloliquefaciens subsp. plantarum UCMB5033 GN=ppnKA PE=3 SV=1;>tr|I2C3K9|I2C3K9_BACAM NAD kinase OS=Bacillus amyloliquefaciens Y2 GN=yjbN PE=3 SV=1;>tr|E1URI7|E1URI7_BACAS NAD kinase OS=Bacillus amyloliquefac	1	0.0133579	_DVK(ac)SILCR_	DVK(1)SILCR	232	0.38831	60.436	DHLTLLHKDVKSILCRVANEK	..........KS.........	Cytoplasmic							IPR027417;IPR010372;IPR008921;IPR005790;	P-loop containing nucleoside triphosphate hydrolase;DNA polymerase III, delta;DNA polymerase III, clamp loader complex, gamma/delta/delta subunit, C-terminal;DNA polymerase III, delta subunit;
S6FXD2	>tr|S6FXD2|S6FXD2_BACAM YlaL protein OS=Bacillus amyloliquefaciens subsp. plantarum UCMB5033 GN=ylaL PE=4 SV=1;>tr|I2C4L4|I2C4L4_BACAM Uncharacterized protein OS=Bacillus amyloliquefaciens Y2 GN=MUS_1576 PE=4 SV=1;>tr|A7Z4A5|A7Z4A5_BACA2 YlaL OS=Bacillus a	1	1.60917e-05	_ESAVLCAFISK(ac)SER_	ESAVLCAFISK(1)SER	106	-0.8304	76.156	ESAVLCAFISKSERTEVPLEK	..........KS.........	Cytoplasmic							IPR004299;IPR024024;	Membrane bound O-acyl transferase, MBOAT;D-alanyl transfer protein DltB;
S6FYV7	>tr|S6FYV7|S6FYV7_BACAM Malate dehydrogenase OS=Bacillus amyloliquefaciens subsp. plantarum UCMB5033 GN=mdh PE=3 SV=1;>tr|E1UMQ5|E1UMQ5_BACAS Malate dehydrogenase OS=Bacillus amyloliquefaciens (strain ATCC 23350 / DSM 7 / BCRC 11601 / NBRC 15535 / NRRL B-1	1	0.00013217	_AQLSK(ac)SVESVK_	AQLSK(1)SVESVK	299	0.56888	91.961	LTDYEKAQLSKSVESVKNVMK	..........KS.........	Cytoplasmic				K01679	E4.2.1.2B:fumarate hydratase, class II [EC:4.2.1.2];E4.2.1.2B:fumarate hydratase, class II [EC:4.2.1.2];E4.2.1.2B:fumarate hydratase, class II [EC:4.2.1.2];E4.2.1.2B:fumarate hydratase, class II [EC:4.2.1.2];E4.2.1.2B:fumarate hydratase, class II [EC:4.2.1.2];E4.2.1.2B:fumarate hydratase, class II [EC:4.2.1.2];E4.2.1.2B:fumarate hydratase, class II [EC:4.2.1.2];E4.2.1.2B:fumarate hydratase, class…	Metabolic pathways ;Biosynthesis of secondary metabolites ;Biosynthesis of antibiotics ;Microbial metabolism in diverse environments ;Carbon metabolism ;Pyruvate metabolism ;Carbon fixation pathways in prokaryotes ;Citrate cycle (TCA cycle) ;Pathways in cancer ;Renal cell carcinoma ;	IPR022761;IPR018951;IPR005677;IPR024083;IPR008948;IPR000362;IPR020557;	Fumarate lyase, N-terminal;Fumarase C, C-terminal;Fumarate hydratase, class II;Fumarase/histidase, N-terminal;L-Aspartase-like;Fumarate lyase family;Fumarate lyase, conserved site;
A7Z7X6	>tr|A7Z7X6|A7Z7X6_BACA2 NrsD OS=Bacillus amyloliquefaciens subsp. plantarum (strain DSM 23117 / BGSC 10A6 / FZB42) GN=nrsD PE=4 SV=1	1	0.00766148	_LPK(ac)SNNFR_	LPK(1)SNNFR	40	-0.442	69.598	AIIGISSRLPKSNNFRDFWGN	..........KS.........	Cytoplasmic				K01679	E4.2.1.2B:fumarate hydratase, class II [EC:4.2.1.2];E4.2.1.2B:fumarate hydratase, class II [EC:4.2.1.2];E4.2.1.2B:fumarate hydratase, class II [EC:4.2.1.2];E4.2.1.2B:fumarate hydratase, class II [EC:4.2.1.2];E4.2.1.2B:fumarate hydratase, class II [EC:4.2.1.2];E4.2.1.2B:fumarate hydratase, class II [EC:4.2.1.2];E4.2.1.2B:fumarate hydratase, class II [EC:4.2.1.2];E4.2.1.2B:fumarate hydratase, class…	Metabolic pathways ;Biosynthesis of secondary metabolites ;Biosynthesis of antibiotics ;Microbial metabolism in diverse environments ;Carbon metabolism ;Pyruvate metabolism ;Carbon fixation pathways in prokaryotes ;Citrate cycle (TCA cycle) ;Pathways in cancer ;Renal cell carcinoma ;	IPR022761;IPR018951;IPR005677;IPR024083;IPR008948;IPR000362;IPR020557;	Fumarate lyase, N-terminal;Fumarase C, C-terminal;Fumarate hydratase, class II;Fumarase/histidase, N-terminal;L-Aspartase-like;Fumarate lyase family;Fumarate lyase, conserved site;
I2CBK7	>tr|I2CBK7|I2CBK7_BACAM Protein-Np-phosphohistidine-sugar phosphotransferase OS=Bacillus amyloliquefaciens Y2 GN=sacP PE=4 SV=1	1	4.63173e-12	_HIGGK(ac)SNIISATHCATR_	HIGGK(1)SNIISATHCATR	17	0.20789	125.45	AKQLIKHIGGKSNIISATHCA	..........KS.........	Cytoplasmic				K01679	E4.2.1.2B:fumarate hydratase, class II [EC:4.2.1.2];E4.2.1.2B:fumarate hydratase, class II [EC:4.2.1.2];E4.2.1.2B:fumarate hydratase, class II [EC:4.2.1.2];E4.2.1.2B:fumarate hydratase, class II [EC:4.2.1.2];E4.2.1.2B:fumarate hydratase, class II [EC:4.2.1.2];E4.2.1.2B:fumarate hydratase, class II [EC:4.2.1.2];E4.2.1.2B:fumarate hydratase, class II [EC:4.2.1.2];E4.2.1.2B:fumarate hydratase, class…	Metabolic pathways ;Biosynthesis of secondary metabolites ;Biosynthesis of antibiotics ;Microbial metabolism in diverse environments ;Carbon metabolism ;Pyruvate metabolism ;Carbon fixation pathways in prokaryotes ;Citrate cycle (TCA cycle) ;Pathways in cancer ;Renal cell carcinoma ;	IPR022761;IPR018951;IPR005677;IPR024083;IPR008948;IPR000362;IPR020557;	Fumarate lyase, N-terminal;Fumarase C, C-terminal;Fumarate hydratase, class II;Fumarase/histidase, N-terminal;L-Aspartase-like;Fumarate lyase family;Fumarate lyase, conserved site;
S6G2A0	>tr|S6G2A0|S6G2A0_BACAM Elongation factor 4 OS=Bacillus amyloliquefaciens subsp. plantarum UCMB5033 GN=lepA PE=3 SV=1;>tr|I2C7Y0|I2C7Y0_BACAM Elongation factor 4 OS=Bacillus amyloliquefaciens Y2 GN=lepA PE=3 SV=1;>tr|E1UL81|E1UL81_BACAS Elongation factor 4	1	6.20993e-08	_NFSIIAHIDHGK(ac)STLADR_	NFSIIAHIDHGK(1)STLADR	27	0.58888	91.414	FSIIAHIDHGKSTLADRILEK	..........KS.........	Cytoplasmic				K01679	E4.2.1.2B:fumarate hydratase, class II [EC:4.2.1.2];E4.2.1.2B:fumarate hydratase, class II [EC:4.2.1.2];E4.2.1.2B:fumarate hydratase, class II [EC:4.2.1.2];E4.2.1.2B:fumarate hydratase, class II [EC:4.2.1.2];E4.2.1.2B:fumarate hydratase, class II [EC:4.2.1.2];E4.2.1.2B:fumarate hydratase, class II [EC:4.2.1.2];E4.2.1.2B:fumarate hydratase, class II [EC:4.2.1.2];E4.2.1.2B:fumarate hydratase, class…	Metabolic pathways ;Biosynthesis of secondary metabolites ;Biosynthesis of antibiotics ;Microbial metabolism in diverse environments ;Carbon metabolism ;Pyruvate metabolism ;Carbon fixation pathways in prokaryotes ;Citrate cycle (TCA cycle) ;Pathways in cancer ;Renal cell carcinoma ;	IPR022761;IPR018951;IPR005677;IPR024083;IPR008948;IPR000362;IPR020557;	Fumarate lyase, N-terminal;Fumarase C, C-terminal;Fumarate hydratase, class II;Fumarase/histidase, N-terminal;L-Aspartase-like;Fumarate lyase family;Fumarate lyase, conserved site;
I2C1M8	>tr|S6G141|S6G141_BACAM YdcI protein OS=Bacillus amyloliquefaciens subsp. plantarum UCMB5033 GN=ydcI PE=4 SV=1;>tr|A7Z1N2|A7Z1N2_BACA2 YdcI OS=Bacillus amyloliquefaciens subsp. plantarum (strain DSM 23117 / BGSC 10A6 / FZB42) GN=ydcI PE=4 SV=1;>tr|A0A0E1P4	1	1.78646e-07	_GILTSAAGK(ac)SAADDEK_	GILTSAAGK(1)SAADDEK	198	1.6972	96.208	KKGILTSAAGKSAADDEKNVY	..........KS.........	Extracellular	gene expression;organic substance biosynthetic process;biosynthetic process;macromolecule biosynthetic process;cellular macromolecule metabolic process;cellular process;biological_process;cellular macromolecule biosynthetic process;metabolic process;organic substance metabolic process;cellular biosynthetic process;cellular protein metabolic process;macromolecule metabolic process;cellular metabol…	molecular_function;structural molecule activity;structural constituent of ribosome;	cell;cellular_component;intracellular;cytoplasmic part;cytoplasm;intracellular non-membrane-bounded organelle;organelle;macromolecular complex;non-membrane-bounded organelle;ribonucleoprotein complex;cell part;intracellular organelle;intracellular part;ribosome;	K02919	RP-L36:large subunit ribosomal protein L36;	Ribosome ;	IPR000473;	Ribosomal protein L36;
A0A0E1P2P7	>tr|A0A0E1P2P7|A0A0E1P2P7_BACAM Tryptophanyl-tRNA synthetase OS=Bacillus amyloliquefaciens subsp. amyloliquefaciens KHG19 GN=KHU1_0883 PE=4 SV=1;>tr|S6FQU8|S6FQU8_BACAM Tryptophan--tRNA ligase OS=Bacillus amyloliquefaciens subsp. plantarum UCMB5033 GN=trpS	1	6.18599e-06	_IK(ac)SAVTDSEGIVK_	IK(1)SAVTDSEGIVK	219	-0.55939	98.592	DEPKQLEKKIKSAVTDSEGIV	..........KS.........	Cytoplasmic							IPR019264;IPR003740;	Domain of unknown function DUF2179;Membrane Protein of unknown function DUF161;
S6FI99	>tr|S6FI99|S6FI99_BACAM GTPase Era OS=Bacillus amyloliquefaciens subsp. plantarum UCMB5033 GN=era PE=3 SV=1;>tr|I2C7V9|I2C7V9_BACAM GTPase Era OS=Bacillus amyloliquefaciens Y2 GN=era PE=3 SV=1;>tr|A7Z6U3|A7Z6U3_BACA2 GTPase Era OS=Bacillus amyloliquefacien	1	1.57674e-08	_PNVGK(ac)STFLNR_	PNVGK(1)STFLNR	21	0.084058	145.91	VSIIGRPNVGKSTFLNRVIGQ	..........KS.........	Cytoplasmic							IPR019264;IPR003740;	Domain of unknown function DUF2179;Membrane Protein of unknown function DUF161;
S6FG05	>tr|S6FG05|S6FG05_BACAM ATP-dependent zinc metalloprotease FtsH OS=Bacillus amyloliquefaciens subsp. plantarum UCMB5033 GN=ftsH PE=3 SV=1;>tr|I2C0J3|I2C0J3_BACAM ATP-dependent zinc metalloprotease FtsH OS=Bacillus amyloliquefaciens Y2 GN=ftsH PE=3 SV=1;>tr	1	0.0031208	_VMNFGK(ac)SK_	VMNFGK(1)SK	145	-0.59667	84.615	GGGSRVMNFGKSKAKLYTEEK	..........KS.........	Periplasmic				K02992	RP-S7:small subunit ribosomal protein S7;	Ribosome ;	IPR005717;IPR020606;IPR023798;	Ribosomal protein S7, bacterial/organellar-type;Ribosomal protein S7, conserved site;Ribosomal protein S7 domain;
A0A0D7XYU3	>tr|A0A0D7XYU3|A0A0D7XYU3_BACAM 2-dehydropantoate 2-reductase OS=Bacillus amyloliquefaciens GN=UZ38_00610 PE=4 SV=1	1	4.10724e-07	_AEQLQETGLTVK(ac)SAK_	AEQLQETGLTVK(1)SAK	46	0.73056	112.24	EQLQETGLTVKSAKGDVSIKP	..........KS.........	Periplasmic				K02992	RP-S7:small subunit ribosomal protein S7;	Ribosome ;	IPR005717;IPR020606;IPR023798;	Ribosomal protein S7, bacterial/organellar-type;Ribosomal protein S7, conserved site;Ribosomal protein S7 domain;
I2C5F1	>tr|I2C5F1|I2C5F1_BACAM Beta-ketoacyl synthase OS=Bacillus amyloliquefaciens Y2 GN=pksM1 PE=4 SV=1;>tr|A0A0D7XWS0|A0A0D7XWS0_BACAM Polyketide synthase OS=Bacillus amyloliquefaciens GN=UZ38_02025 PE=4 SV=1;>tr|S6FFX7|S6FFX7_BACAM BaeR protein OS=Bacillus am	1	0.00045868	_LHQGK(ac)SVQR_	LHQGK(1)SVQR	2052	-0.664	91.658	DIPWDRLHQGKSVQRVPLPTY	..........KS.........	Periplasmic				K02992	RP-S7:small subunit ribosomal protein S7;	Ribosome ;	IPR005717;IPR020606;IPR023798;	Ribosomal protein S7, bacterial/organellar-type;Ribosomal protein S7, conserved site;Ribosomal protein S7 domain;
I2C6A4	>tr|I2C6A4|I2C6A4_BACAM Glutamate synthase (NADPH) OS=Bacillus amyloliquefaciens Y2 GN=gltA PE=4 SV=1;>tr|A7Z5E8|A7Z5E8_BACA2 GltA OS=Bacillus amyloliquefaciens subsp. plantarum (strain DSM 23117 / BGSC 10A6 / FZB42) GN=gltA PE=4 SV=1;>tr|A0A0D7XUR2|A0A0D7	1	0.00283889	_YGK(ac)SVTEGVVK_	YGK(1)SVTEGVVK	708	-0.46265	69.216	PYEEAVSKYGKSVTEGVVKVM	..........KS.........	Cytoplasmic				K02992	RP-S7:small subunit ribosomal protein S7;	Ribosome ;	IPR020606;IPR023798;IPR005717;	Ribosomal protein S7, conserved site;Ribosomal protein S7 domain;Ribosomal protein S7, bacterial/organellar-type;
S6FZ67	>tr|S6FZ67|S6FZ67_BACAM Probable cytosol aminopeptidase OS=Bacillus amyloliquefaciens subsp. plantarum UCMB5033 GN=pepA PE=3 SV=1;>tr|I2C9P5|I2C9P5_BACAM Probable cytosol aminopeptidase OS=Bacillus amyloliquefaciens Y2 GN=pepA PE=3 SV=1;>sp|A7Z8B5|AMPA_BAC	1	0.00118812	_HK(ac)SNEPDQELK_	HK(1)SNEPDQELK	142	0.13723	70.195	AVYEVQDYKHKSNEPDQELKS	..........KS.........	Cytoplasmic				K02992	RP-S7:small subunit ribosomal protein S7;	Ribosome ;	IPR020606;IPR023798;IPR005717;	Ribosomal protein S7, conserved site;Ribosomal protein S7 domain;Ribosomal protein S7, bacterial/organellar-type;
S6G2W7	>tr|S6G2W7|S6G2W7_BACAM YwhD protein OS=Bacillus amyloliquefaciens subsp. plantarum UCMB5033 GN=ywhD PE=4 SV=1;>tr|I2CBE1|I2CBE1_BACAM Uncharacterized protein OS=Bacillus amyloliquefaciens Y2 GN=MUS_4123 PE=4 SV=1;>tr|A7Z9W8|A7Z9W8_BACA2 YwhD OS=Bacillus a	1	0.00446657	_SLPEHVNLMDK(ac)SMK_	SLPEHVNLMDK(1)SMK	125	-0.13023	58.079	SLPEHVNLMDKSMKRCIIVDK	..........KS.........	Periplasmic				K02992	RP-S7:small subunit ribosomal protein S7;	Ribosome ;	IPR005717;IPR020606;IPR023798;	Ribosomal protein S7, bacterial/organellar-type;Ribosomal protein S7, conserved site;Ribosomal protein S7 domain;
S6FNB1	>tr|S6FNB1|S6FNB1_BACAM IlvB protein OS=Bacillus amyloliquefaciens subsp. plantarum UCMB5033 GN=ilvB PE=3 SV=1;>tr|E1UMH8|E1UMH8_BACAS IlvB protein OS=Bacillus amyloliquefaciens (strain ATCC 23350 / DSM 7 / BCRC 11601 / NBRC 15535 / NRRL B-14393) GN=ilvB P	1	0.00457319	_HFAK(ac)SAK_	HFAK(1)SAK	307	0.91898	94.114	RVTGNLKHFAKSAKVAHIDID	..........KS.........	Cytoplasmic				K02992	RP-S7:small subunit ribosomal protein S7;	Ribosome ;	IPR020606;IPR023798;IPR005717;	Ribosomal protein S7, conserved site;Ribosomal protein S7 domain;Ribosomal protein S7, bacterial/organellar-type;
E1UPY6	>tr|E1UPY6|E1UPY6_BACAS SufB protein OS=Bacillus amyloliquefaciens (strain ATCC 23350 / DSM 7 / BCRC 11601 / NBRC 15535 / NRRL B-14393) GN=sufB PE=4 SV=1;>tr|S6G2L8|S6G2L8_BACAM SufB protein OS=Bacillus amyloliquefaciens subsp. plantarum UCMB5033 GN=sufB P	1	0.00411997	_M(ox)IHLAPNTSSTIVSK(ac)SISK_	MIHLAPNTSSTIVSK(1)SISK	345	-0.08726	66.606	APNTSSTIVSKSISKQGGKVT	..........KS.........	Cytoplasmic				K03149	thiG:thiazole synthase [EC:2.8.1.10];thiG:thiazole synthase [EC:2.8.1.10];	Metabolic pathways ;Thiamine metabolism ;	IPR013785;IPR008867;	Aldolase-type TIM barrel;Thiazole biosynthesis;
S6FNN6	>tr|S6FNN6|S6FNN6_BACAM Mini-ribonuclease 3 OS=Bacillus amyloliquefaciens subsp. plantarum UCMB5033 GN=mrnC PE=3 SV=1;>tr|I2C0M0|I2C0M0_BACAM Mini-ribonuclease 3 OS=Bacillus amyloliquefaciens Y2 GN=yazC PE=3 SV=1;>tr|E1UJU9|E1UJU9_BACAS Mini-ribonuclease 3	1	2.16158e-05	_IVSAK(ac)SQADILFR_	IVSAK(1)SQADILFR	56	1.4673	90.861	HKKASRIVSAKSQADILFRLQ	..........KS.........	Cytoplasmic				K01633	folB:dihydroneopterin aldolase [EC:4.1.2.25];folB:dihydroneopterin aldolase [EC:4.1.2.25];	Metabolic pathways ;Folate biosynthesis ;	IPR006156;IPR006157;	Dihydroneopterin aldolase;Dihydroneopterin aldolase/epimerase domain;
S6FQV2	>tr|S6FQV2|S6FQV2_BACAM OppD protein OS=Bacillus amyloliquefaciens subsp. plantarum UCMB5033 GN=oppD PE=3 SV=1;>tr|I2C3J2|I2C3J2_BACAM Peptide/nickel transport system ATP-binding protein OS=Bacillus amyloliquefaciens Y2 GN=oppD1 PE=3 SV=1;>tr|E1UR35|E1UR35	1	2.16699e-16	_VSDTHFVK(ac)SWLLHPDAPK_	VSDTHFVK(1)SWLLHPDAPK	317	-0.39807	135.18	MYKVSDTHFVKSWLLHPDAPK	..........KS.........	Cytoplasmic	nitrogen compound metabolic process;cellular aromatic compound metabolic process;organic substance catabolic process;pyridine nucleotide metabolic process;phosphate-containing compound metabolic process;small molecule metabolic process;phosphorus metabolic process;cellular nitrogen compound metabolic process;nucleoside phosphate metabolic process;carbohydrate catabolic process;single-organism met…	molecular_function;transferase activity, transferring aldehyde or ketonic groups;catalytic activity;transferase activity;sedoheptulose-7-phosphate:D-glyceraldehyde-3-phosphate = glyceronetransferase activity;	intracellular;cell part;cell;intracellular part;cellular_component;cytoplasm;	K00616	E2.2.1.2:transaldolase [EC:2.2.1.2];E2.2.1.2:transaldolase [EC:2.2.1.2];E2.2.1.2:transaldolase [EC:2.2.1.2];E2.2.1.2:transaldolase [EC:2.2.1.2];E2.2.1.2:transaldolase [EC:2.2.1.2];E2.2.1.2:transaldolase [EC:2.2.1.2];E2.2.1.2:transaldolase [EC:2.2.1.2];	Metabolic pathways ;Biosynthesis of secondary metabolites ;Biosynthesis of antibiotics ;Microbial metabolism in diverse environments ;Biosynthesis of amino acids ;Carbon metabolism ;Pentose phosphate pathway ;	IPR004731;IPR022999;IPR018225;IPR001585;IPR013785;	Transaldolase 3A/3B;Transaldolase 3B, putative;Transaldolase, active site;Transaldolase;Aldolase-type TIM barrel;
I2C856	>tr|I2C856|I2C856_BACAM Uncharacterized protein OS=Bacillus amyloliquefaciens Y2 GN=MUS_2924 PE=4 SV=1;>tr|A0A0D7XPS3|A0A0D7XPS3_BACAM Uncharacterized protein OS=Bacillus amyloliquefaciens GN=UZ38_12635 PE=4 SV=1	1	0.00182205	_LNDPNDIK(ac)SIR_	LNDPNDIK(1)SIR	200	-0.24769	71.268	IKKLNDPNDIKSIRVKWDFWP	..........KS.........	Cytoplasmic	nitrogen compound metabolic process;cellular aromatic compound metabolic process;organic substance catabolic process;pyridine nucleotide metabolic process;phosphate-containing compound metabolic process;small molecule metabolic process;phosphorus metabolic process;cellular nitrogen compound metabolic process;nucleoside phosphate metabolic process;carbohydrate catabolic process;single-organism met…	molecular_function;transferase activity, transferring aldehyde or ketonic groups;catalytic activity;transferase activity;sedoheptulose-7-phosphate:D-glyceraldehyde-3-phosphate = glyceronetransferase activity;	intracellular;cell part;cell;intracellular part;cellular_component;cytoplasm;	K00616	E2.2.1.2:transaldolase [EC:2.2.1.2];E2.2.1.2:transaldolase [EC:2.2.1.2];E2.2.1.2:transaldolase [EC:2.2.1.2];E2.2.1.2:transaldolase [EC:2.2.1.2];E2.2.1.2:transaldolase [EC:2.2.1.2];E2.2.1.2:transaldolase [EC:2.2.1.2];E2.2.1.2:transaldolase [EC:2.2.1.2];	Metabolic pathways ;Biosynthesis of secondary metabolites ;Biosynthesis of antibiotics ;Microbial metabolism in diverse environments ;Biosynthesis of amino acids ;Carbon metabolism ;Pentose phosphate pathway ;	IPR004731;IPR022999;IPR018225;IPR001585;IPR013785;	Transaldolase 3A/3B;Transaldolase 3B, putative;Transaldolase, active site;Transaldolase;Aldolase-type TIM barrel;
S6FY81	>tr|S6FY81|S6FY81_BACAM DinG protein OS=Bacillus amyloliquefaciens subsp. plantarum UCMB5033 GN=dinG PE=4 SV=1;>tr|A7Z5Z1|A7Z5Z1_BACA2 DinG OS=Bacillus amyloliquefaciens subsp. plantarum (strain DSM 23117 / BGSC 10A6 / FZB42) GN=dinG PE=4 SV=1;>tr|A0A0E1P8	1	0.000103759	_LVYSLNHK(ac)SQDK_	LVYSLNHK(1)SQDK	559	-0.090422	84.605	LNRLVYSLNHKSQDKGFHMIT	..........KS.........	Cytoplasmic							IPR002347;IPR020904;IPR002198;IPR016040;	Glucose/ribitol dehydrogenase;Short-chain dehydrogenase/reductase, conserved site;Short-chain dehydrogenase/reductase SDR;NAD(P)-binding domain;
I2C5F1	>tr|Q1RS69|Q1RS69_BACAM Polyketide synthase OS=Bacillus amyloliquefaciens GN=baeR PE=4 SV=1;>tr|A7Z4Y9|A7Z4Y9_BACA2 BaeR OS=Bacillus amyloliquefaciens subsp. plantarum (strain DSM 23117 / BGSC 10A6 / FZB42) GN=baeR PE=4 SV=1;>tr|I2C5F1|I2C5F1_BACAM Beta-ke	1	0.000631403	_GLPK(ac)SEEAIR_	GLPK(1)SEEAIR	2347	0.31251	85.355	IGLAKKRGLPKSEEAIRMQLE	..........KS.........	Cytoplasmic				K02952	RP-S13:small subunit ribosomal protein S13;	Ribosome ;	IPR018269;IPR010979;IPR027437;IPR019980;IPR001892;	Ribosomal protein S13, conserved site;Ribosomal protein S13-like, H2TH;30s ribosomal protein S13, C-terminal;Ribosomal protein S13, bacterial-type;Ribosomal protein S13;
I2C5F1	>tr|Q1RS69|Q1RS69_BACAM Polyketide synthase OS=Bacillus amyloliquefaciens GN=baeR PE=4 SV=1;>tr|A7Z4Y9|A7Z4Y9_BACA2 BaeR OS=Bacillus amyloliquefaciens subsp. plantarum (strain DSM 23117 / BGSC 10A6 / FZB42) GN=baeR PE=4 SV=1;>tr|I2C5F1|I2C5F1_BACAM Beta-ke	1	3.4172e-18	_LLQEEGHTVK(ac)SAVMIDTPYSEK_	LLQEEGHTVK(1)SAVMIDTPYSEK	2272	0.058832	114.63	RLLQEEGHTVKSAVMIDTPYS	..........KS.........	Cytoplasmic				K02952	RP-S13:small subunit ribosomal protein S13;	Ribosome ;	IPR018269;IPR010979;IPR027437;IPR019980;IPR001892;	Ribosomal protein S13, conserved site;Ribosomal protein S13-like, H2TH;30s ribosomal protein S13, C-terminal;Ribosomal protein S13, bacterial-type;Ribosomal protein S13;
D0EZ72	>tr|D0EZ72|D0EZ72_BACAM Putative uncharacterized protein (Fragment) OS=Bacillus amyloliquefaciens PE=4 SV=1;>tr|D0EZ85|D0EZ85_BACAM NrsC (Fragment) OS=Bacillus amyloliquefaciens PE=4 SV=1	1	0.0151641	_DLVDIWK(ac)SVLK_	DLVDIWK(1)SVLK	50	-0.73585	54.343	EIERDLVDIWKSVLKTDEISI	..........KS.........	Cytoplasmic				K02952	RP-S13:small subunit ribosomal protein S13;	Ribosome ;	IPR018269;IPR001892;IPR019980;IPR027437;IPR010979;	Ribosomal protein S13, conserved site;Ribosomal protein S13;Ribosomal protein S13, bacterial-type;30s ribosomal protein S13, C-terminal;Ribosomal protein S13-like, H2TH;
S6FXA5	>tr|S6FXA5|S6FXA5_BACAM McpC protein OS=Bacillus amyloliquefaciens subsp. plantarum UCMB5033 GN=mcpC PE=4 SV=1;>tr|A7Z408|A7Z408_BACA2 McpC OS=Bacillus amyloliquefaciens subsp. plantarum (strain DSM 23117 / BGSC 10A6 / FZB42) GN=mcpC PE=4 SV=1;>tr|A0A0E1P1	1	3.33598e-05	_QLSK(ac)SSEDASYK_	QLSK(1)SSEDASYK	427	-0.45978	103.14	DRAGSIKQLSKSSEDASYKGL	..........KS.........	Cytoplasmic							IPR025156;IPR006171;IPR004466;	Ribonuclease M5, C-terminal domain;Toprim domain;Ribonuclease M5;
A7Z4U9	>tr|A7Z4U9|A7Z4U9_BACA2 Ribonuclease J OS=Bacillus amyloliquefaciens subsp. plantarum (strain DSM 23117 / BGSC 10A6 / FZB42) GN=ymfA PE=3 SV=1;>tr|A0A0E1P499|A0A0E1P499_BACAM Ribonuclease J2 OS=Bacillus amyloliquefaciens subsp. amyloliquefaciens KHG19 GN=K	1	0.000115465	_EVHSK(ac)SVITFESTK_	EVHSK(1)SVITFESTK	125	-0.53893	73.386	RKADLREVHSKSVITFESTKV	..........KS.........	Extracellular				K02948	RP-S11:small subunit ribosomal protein S11;	Ribosome ;	IPR018102;IPR019981;IPR001971;	Ribosomal S11, conserved site;Ribosomal protein S11, bacterial-type;Ribosomal protein S11;
A7Z5W8	>tr|A7Z5W8|A7Z5W8_BACA2 YpsC OS=Bacillus amyloliquefaciens subsp. plantarum (strain DSM 23117 / BGSC 10A6 / FZB42) GN=ypsC PE=4 SV=1;>tr|I2C6W8|I2C6W8_BACAM YpsC OS=Bacillus amyloliquefaciens Y2 GN=ypsC PE=4 SV=1;>tr|A0A0D7XUS8|A0A0D7XUS8_BACAM RNA methylt	1	0.00257573	_FPVIGK(ac)SVK_	FPVIGK(1)SVK	97	0.3672	76.943	PENAKFPVIGKSVKSVLASVP	..........KS.........	Cytoplasmic							IPR001537;IPR029026;IPR029028;IPR016914;	tRNA/rRNA methyltransferase, SpoU type;tRNA (guanine-N1-)-methyltransferase, N-terminal;Alpha/beta knot methyltransferases;tRNA (cytidine/uridine-2'-O-)-methyltransferase;
I2C510	>tr|I2C510|I2C510_BACAM Dihydroxyacetone kinase family protein OS=Bacillus amyloliquefaciens Y2 GN=yloV PE=4 SV=1;>tr|S6FFI8|S6FFI8_BACAM YloV protein OS=Bacillus amyloliquefaciens subsp. plantarum UCMB5033 GN=yloV PE=4 SV=1;>tr|E1UTW7|E1UTW7_BACAS YloV pr	1	0.000623974	_GFTK(ac)SIENK_	GFTK(1)SIENK	84	-0.086781	89.886	ILSQLFRGFTKSIENKNQIDA	..........KS.........	Cytoplasmic							IPR015365;IPR011768;IPR008991;IPR012340;IPR001059;IPR013852;IPR013185;IPR014722;	Elongation factor P, C-terminal;Translation elongation factor P;Translation protein SH3-like domain;Nucleic acid-binding, OB-fold;Translation elongation factor P/YeiP, central;Translation elongation factor P/YeiP, conserved site;Translation elongation factor, KOW-like;Ribosomal protein L2 domain 2;
A7Z7K5	>tr|A7Z7K5|A7Z7K5_BACA2 Pyruvate kinase OS=Bacillus amyloliquefaciens subsp. plantarum (strain DSM 23117 / BGSC 10A6 / FZB42) GN=pyk PE=3 SV=1;>tr|A0A0E1P6V7|A0A0E1P6V7_BACAM Pyruvate kinase OS=Bacillus amyloliquefaciens subsp. amyloliquefaciens KHG19 GN=K	1	0.000419407	_K(ac)SAFGPVVVAK_	K(1)SAFGPVVVAK	485	-0.69599	107.09	IIAKGQGIGRKSAFGPVVVAK	..........KS.........	Cytoplasmic							IPR007557;	PSP1, C-terminal;
I2C6A4	>tr|I2C6A4|I2C6A4_BACAM Glutamate synthase (NADPH) OS=Bacillus amyloliquefaciens Y2 GN=gltA PE=4 SV=1;>tr|A7Z5E8|A7Z5E8_BACA2 GltA OS=Bacillus amyloliquefaciens subsp. plantarum (strain DSM 23117 / BGSC 10A6 / FZB42) GN=gltA PE=4 SV=1;>tr|A0A0D7XUR2|A0A0D7	1	2.11559e-05	_TLVHPDIK(ac)SQNIR_	TLVHPDIK(1)SQNIR	581	-0.10542	102.73	ALKTLVHPDIKSQNIRTLFSD	..........KS.........	Cytoplasmic							IPR007557;	PSP1, C-terminal;
S6FK22	>tr|S6FK22|S6FK22_BACAM Carbamoyl-phosphate synthase (glutamine-hydrolyzing) OS=Bacillus amyloliquefaciens subsp. plantarum UCMB5033 GN=pyrAB PE=3 SV=1;>tr|A7Z4H2|A7Z4H2_BACA2 Carbamoyl-phosphate synthase (glutamine-hydrolyzing) OS=Bacillus amyloliquefacie	1	0.000349661	_LSPVHQCLLEK(ac)SIAGYK_	LSPVHQCLLEK(1)SIAGYK	208	-0.68464	62.203	LSPVHQCLLEKSIAGYKEIEY	..........KS.........	Cytoplasmic				K01770	ispF:2-C-methyl-D-erythritol 2,4-cyclodiphosphate synthase [EC:4.6.1.12];ispF:2-C-methyl-D-erythritol 2,4-cyclodiphosphate synthase [EC:4.6.1.12];ispF:2-C-methyl-D-erythritol 2,4-cyclodiphosphate synthase [EC:4.6.1.12];ispF:2-C-methyl-D-erythritol 2,4-cyclodiphosphate synthase [EC:4.6.1.12];	Metabolic pathways ;Biosynthesis of secondary metabolites ;Biosynthesis of antibiotics ;Terpenoid backbone biosynthesis ;	IPR020555;IPR003526;	2-C-methyl-D-erythritol 2,4-cyclodiphosphate synthase, conserved site;2-C-methyl-D-erythritol 2,4-cyclodiphosphate synthase;
S6FWW6	>tr|S6FWW6|S6FWW6_BACAM PhoE protein OS=Bacillus amyloliquefaciens subsp. plantarum UCMB5033 GN=phoE PE=4 SV=1;>tr|A0A0E1P0J2|A0A0E1P0J2_BACAM Putative phosphoglycerate mutase OS=Bacillus amyloliquefaciens subsp. amyloliquefaciens KHG19 GN=KHU1_0791 PE=4 S	1	5.6054e-14	_LQGK(ac)SDIPLNATGER_	LQGK(1)SDIPLNATGER	23	-1.1579	150.37	DWNAQKKLQGKSDIPLNATGE	..........KS.........	Cytoplasmic				K06209	pheB:chorismate mutase [EC:5.4.99.5];pheB:chorismate mutase [EC:5.4.99.5];pheB:chorismate mutase [EC:5.4.99.5];pheB:chorismate mutase [EC:5.4.99.5];pheB:chorismate mutase [EC:5.4.99.5];	Metabolic pathways ;Biosynthesis of secondary metabolites ;Biosynthesis of antibiotics ;Biosynthesis of amino acids ;Phenylalanine, tyrosine and tryptophan biosynthesis ;	IPR002912;IPR008310;	ACT domain;UPF0735 ACT domain-containing protein;
S6G163	>tr|S6G163|S6G163_BACAM YdiF protein OS=Bacillus amyloliquefaciens subsp. plantarum UCMB5033 GN=ydiF PE=3 SV=1;>tr|I2C203|I2C203_BACAM ATP-binding cassette, sub-family F, member 3 OS=Bacillus amyloliquefaciens Y2 GN=ydiF PE=3 SV=1;>tr|E1UM95|E1UM95_BACAS Y	1	0.0224529	_GESAALVGPNGIGK(ac)STLLK_	GESAALVGPNGIGK(1)STLLK	366	0.34398	55.267	AALVGPNGIGKSTLLKTIMNT	..........KS.........	Cytoplasmic							IPR009057;IPR025736;	Homeodomain-like;PucR C-terminal helix-turn-helix domain;
S6FYU5	>tr|S6FYU5|S6FYU5_BACAM 50S ribosomal protein L35 OS=Bacillus amyloliquefaciens subsp. plantarum UCMB5033 GN=rpmI PE=3 SV=1;>tr|E1UMN1|E1UMN1_BACAS 50S ribosomal protein L35 OS=Bacillus amyloliquefaciens (strain ATCC 23350 / DSM 7 / BCRC 11601 / NBRC 15535	1	3.21441e-07	_SHAYTSHLFANK(ac)SQK_	SHAYTSHLFANK(1)SQK	36	0.039056	103.14	HAYTSHLFANKSQKQKRKLRK	..........KS.........	Cytoplasmic							IPR027417;IPR017871;IPR003439;IPR003593;	P-loop containing nucleoside triphosphate hydrolase;ABC transporter, conserved site;ABC transporter-like;AAA+ ATPase domain;
I2C586	>tr|I2C586|I2C586_BACAM Proline--tRNA ligase OS=Bacillus amyloliquefaciens Y2 GN=proS PE=3 SV=1;>sp|A7Z4S8|SYP_BACA2 Proline--tRNA ligase OS=Bacillus amyloliquefaciens subsp. plantarum (strain DSM 23117 / BGSC 10A6 / FZB42) GN=proS PE=3 SV=1;>tr|A0A0E1P2C5	1	2.2475e-05	_EVPADAEAK(ac)SHK_	EVPADAEAK(1)SHK	21	1.5252	120.57	LREVPADAEAKSHKLLLRAGF	..........KS.........	Cytoplasmic							IPR004341;IPR011608;IPR001550;	CAT RNA-binding domain;PRD domain;Transcription antiterminator, conserved site;
S6FY81	>tr|S6FY81|S6FY81_BACAM DinG protein OS=Bacillus amyloliquefaciens subsp. plantarum UCMB5033 GN=dinG PE=4 SV=1;>tr|A7Z5Z1|A7Z5Z1_BACA2 DinG OS=Bacillus amyloliquefaciens subsp. plantarum (strain DSM 23117 / BGSC 10A6 / FZB42) GN=dinG PE=4 SV=1;>tr|A0A0E1P8	1	0.000399223	_GK(ac)SHYLCLPK_	GK(1)SHYLCLPK	344	0.044507	83.081	WPVKAAILKGKSHYLCLPKFE	..........KS.........	Cytoplasmic							IPR001088;IPR019802;IPR016040;IPR015955;IPR022616;	Glycoside hydrolase, family 4;Glycoside hydrolase, family 4, conserved site;NAD(P)-binding domain;Lactate dehydrogenase/glycoside hydrolase, family 4, C-terminal;Glycosyl hydrolase, family 4, C-terminal;
S6FLY8	>tr|S6FLY8|S6FLY8_BACAM Pantothenate synthetase OS=Bacillus amyloliquefaciens subsp. plantarum UCMB5033 GN=panC PE=3 SV=1;>tr|I2C6Z2|I2C6Z2_BACAM Pantothenate synthetase OS=Bacillus amyloliquefaciens Y2 GN=panC PE=3 SV=1;>tr|E1UJN8|E1UJN8_BACAS Pantothenat	1	0.0121818	_EEDGLAK(ac)SSR_	EEDGLAK(1)SSR	184	-0.18169	60.255	DTVREEDGLAKSSRNVYLTEQ	..........KS.........	Periplasmic
I2C359	>tr|I2C359|I2C359_BACAM Phosphoserine aminotransferase OS=Bacillus amyloliquefaciens Y2 GN=serC PE=3 SV=1;>tr|S6FDU5|S6FDU5_BACAM Phosphoserine aminotransferase OS=Bacillus amyloliquefaciens subsp. plantarum UCMB5033 GN=serC PE=3 SV=1;>tr|A7Z314|A7Z314_BAC	1	3.19627e-05	_K(ac)SWLENENANVPK_	K(1)SWLENENANVPK	191	0.51522	111.79	PSGVTVVIMKKSWLENENANV	..........KS.........	Cytoplasmic	cellular response to stimulus;cellular process;single-organism process;signaling;single-organism cellular process;biological regulation;phosphate-containing compound metabolic process;phosphorus metabolic process;phosphorylation;biological_process;signal transduction;cell communication;regulation of cellular process;regulation of biological process;metabolic process;single organism signaling;resp…	purine ribonucleotide binding;anion binding;ribonucleotide binding;small molecule binding;ion binding;ribonucleoside binding;purine ribonucleoside triphosphate binding;carbohydrate derivative binding;adenyl ribonucleotide binding;nucleoside phosphate binding;molecular_function;nucleotide binding;nucleoside binding;adenyl nucleotide binding;heterocyclic compound binding;binding;purine nucleoside b…	membrane;intrinsic to membrane;cellular_component;membrane part;integral to membrane;				IPR011712;IPR003594;	Signal transduction histidine kinase, subgroup 3, dimerisation and phosphoacceptor domain;Histidine kinase-like ATPase, C-terminal domain;
S6FN39	>tr|S6FN39|S6FN39_BACAM CymR protein OS=Bacillus amyloliquefaciens subsp. plantarum UCMB5033 GN=cymR PE=4 SV=1;>tr|A7Z747|A7Z747_BACA2 YrzC OS=Bacillus amyloliquefaciens subsp. plantarum (strain DSM 23117 / BGSC 10A6 / FZB42) GN=yrzC PE=4 SV=1;>tr|A0A0E1P6	1	4.01863e-06	_NAGLVK(ac)SIR_	NAGLVK(1)SIR	56	-0.13434	150.35	VSPLRNAGLVKSIRGAYGGYV	..........KS.........	Cytoplasmic							IPR007627;IPR014284;IPR014296;IPR011991;IPR000838;IPR013249;IPR013324;IPR013325;	RNA polymerase sigma-70 region 2;RNA polymerase sigma-70 like domain;RNA polymerase sigma-M, bacillaceae;Winged helix-turn-helix DNA-binding domain;RNA polymerase sigma factor 70, ECF, conserved site;RNA polymerase sigma factor 70, region 4 type 2;RNA polymerase sigma factor, region 3/4;RNA polymerase sigma factor, region 2;
S6FFG6	>tr|S6FFG6|S6FFG6_BACAM Sulfate adenylyltransferase OS=Bacillus amyloliquefaciens subsp. plantarum UCMB5033 GN=sat PE=3 SV=1;>sp|A7Z4H9|SAT_BACA2 Sulfate adenylyltransferase OS=Bacillus amyloliquefaciens subsp. plantarum (strain DSM 23117 / BGSC 10A6 / FZB	1	7.99677e-87	_TALETVDGLFLNPLVGETK(ac)SDDIPADVR_	TALETVDGLFLNPLVGETK(1)SDDIPADVR	218	0.62045	187.16	LFLNPLVGETKSDDIPADVRM	..........KS.........	Cytoplasmic	nitrogen compound metabolic process;purine ribonucleoside biosynthetic process;phosphate-containing compound metabolic process;phosphorus metabolic process;purine ribonucleoside metabolic process;cellular nitrogen compound metabolic process;nucleoside phosphate metabolic process;single-organism metabolic process;coenzyme biosynthetic process;ribonucleoside biosynthetic process;heterocycle biosynt…	purine ribonucleotide binding;anion binding;ribonucleotide binding;small molecule binding;ion binding;ribonucleoside binding;purine ribonucleoside triphosphate binding;carbohydrate derivative binding;adenyl ribonucleotide binding;nucleoside phosphate binding;molecular_function;nucleotide binding;nucleoside binding;adenyl nucleotide binding;heterocyclic compound binding;binding;purine nucleoside b…	intracellular;cell part;cell;intracellular part;cellular_component;cytoplasm;	K03525	coaX:type III pantothenate kinase [EC:2.7.1.33];coaX:type III pantothenate kinase [EC:2.7.1.33];	Metabolic pathways ;Pantothenate and CoA biosynthesis ;	IPR004619;	Type III pantothenate kinase;
I2C7U6	>tr|I2C7U6|I2C7U6_BACAM Putative GTP cyclohydrolase 1 type 2 OS=Bacillus amyloliquefaciens Y2 GN=MUS_2812 PE=3 SV=1;>tr|S6FMV3|S6FMV3_BACAM Putative GTP cyclohydrolase 1 type 2 OS=Bacillus amyloliquefaciens subsp. plantarum UCMB5033 GN=yqfO PE=3 SV=1;>tr|E	1	1.32265e-28	_K(ac)SHPYEEVAYDIYPVEQSPLEK_	K(1)SHPYEEVAYDIYPVEQSPLEK	218	-0.058175	118.21	MERTVVKALKKSHPYEEVAYD	..........KS.........	Cytoplasmic							IPR011004;IPR001451;IPR005881;	Trimeric LpxA-like;Bacterial transferase hexapeptide repeat;Serine O-acetyltransferase;
I2C4H3	>tr|I2C4H3|I2C4H3_BACAM Uncharacterized protein OS=Bacillus amyloliquefaciens Y2 GN=MUS_1535 PE=4 SV=1;>tr|E1UT49|E1UT49_BACAS YkqA protein OS=Bacillus amyloliquefaciens (strain ATCC 23350 / DSM 7 / BCRC 11601 / NBRC 15535 / NRRL B-14393) GN=ykqA PE=4 SV=1	1	0.00220287	_IK(ac)SGDWK_	IK(1)SGDWK	108	1.4275	113.71	PGQCASFSRIKSGDWKEYRFM	..........KS.........	Cytoplasmic							IPR018193;IPR004381;	Glycerate kinase, flavodoxin-like domain;Glycerate kinase;
A7Z760	>tr|A7Z760|A7Z760_BACA2 SecDF OS=Bacillus amyloliquefaciens subsp. plantarum (strain DSM 23117 / BGSC 10A6 / FZB42) GN=secDF PE=3 SV=1	1	0.01323	_K(ac)SWFGVK_	K(1)SWFGVK	418	0.21029	101.28	LVESRWLDRKKSWFGVKKKHI	..........KS.........		nitrogen compound metabolic process;organic substance biosynthetic process;Mo-molybdopterin cofactor metabolic process;cellular macromolecule metabolic process;phosphate-containing compound metabolic process;phosphorus metabolic process;organophosphate biosynthetic process;prosthetic group metabolic process;coenzyme biosynthetic process;heterocycle biosynthetic process;cofactor metabolic process;…			K03637	moaC:cyclic pyranopterin phosphate synthase [EC:4.1.99.18];moaC:cyclic pyranopterin phosphate synthase [EC:4.1.99.18];moaC:cyclic pyranopterin phosphate synthase [EC:4.1.99.18];	Metabolic pathways ;Folate biosynthesis ;Sulfur relay system ;	IPR002820;IPR023045;IPR023046;	Molybdopterin cofactor biosynthesis C (MoaC) domain;Molybdenum cofactor biosynthesis C;Molybdenum cofactor biosynthesis C, bacterial-type;
I2C8G7	>tr|I2C8G7|I2C8G7_BACAM Prephenate dehydratase OS=Bacillus amyloliquefaciens Y2 GN=pheA PE=4 SV=1;>tr|S6FIL0|S6FIL0_BACAM Prephenate dehydratase OS=Bacillus amyloliquefaciens subsp. plantarum UCMB5033 GN=pheA PE=4 SV=1;>tr|A7Z779|A7Z779_BACA2 Prephenate de	1	5.76166e-13	_HFSSVPYEYAK(ac)STGAAAK_	HFSSVPYEYAK(1)STGAAAK	94	0.13414	126.91	HFSSVPYEYAKSTGAAAKYVS	..........KS.........	Cytoplasmic							IPR003442;IPR027417;	tRNA threonylcarbamoyl adenosine modification protein TsaE;P-loop containing nucleoside triphosphate hydrolase;
S6FRT9	>tr|S6FRT9|S6FRT9_BACAM Transcription factor FapR OS=Bacillus amyloliquefaciens subsp. plantarum UCMB5033 GN=fapR PE=3 SV=1;>tr|I2C514|I2C514_BACAM Transcription factor FapR OS=Bacillus amyloliquefaciens Y2 GN=fapR PE=3 SV=1;>sp|A7Z4K8|FAPR_BACA2 Transcrip	1	0.000913626	_LLQQTIK(ac)STPFITDEELAGK_	LLQQTIK(1)STPFITDEELAGK	17	0.80349	63.936	ERQKLLQQTIKSTPFITDEEL	..........KS.........	Cytoplasmic							IPR003442;IPR027417;	tRNA threonylcarbamoyl adenosine modification protein TsaE;P-loop containing nucleoside triphosphate hydrolase;
A0A0E1P2R6	>tr|A0A0D7XZK3|A0A0D7XZK3_BACAM Polyketide synthase OS=Bacillus amyloliquefaciens GN=UZ38_02015 PE=4 SV=1;>tr|A0A0E1P2R6|A0A0E1P2R6_BACAM Bacillaene synthesis protein OS=Bacillus amyloliquefaciens subsp. amyloliquefaciens KHG19 GN=baeM PE=4 SV=1;>tr|S6FKH5	1	3.14121e-08	_AGTDCITEVPK(ac)SR_	AGTDCITEVPK(1)SR	425	-0.6062	136.24	AGTDCITEVPKSRWDWKTYKN	..........KS.........	Cytoplasmic							IPR016938;IPR009906;	Uncharacterised protein family UPF0317;Protein of unknown function DUF1445;
S6FZ96	>tr|S6FZ96|S6FZ96_BACAM SufC protein OS=Bacillus amyloliquefaciens subsp. plantarum UCMB5033 GN=sufC PE=3 SV=1;>tr|E1UQC4|E1UQC4_BACAS SufC protein OS=Bacillus amyloliquefaciens (strain ATCC 23350 / DSM 7 / BCRC 11601 / NBRC 15535 / NRRL B-14393) GN=sufC P	1	1.13143e-05	_VVK(ac)SGGAELAQR_	VVK(1)SGGAELAQR	228	-0.034935	131.17	VHVMMQGRVVKSGGAELAQRL	..........KS.........	Periplasmic	biological_process;metabolic process;organic substance metabolic process;macromolecule metabolic process;protein metabolic process;primary metabolic process;proteolysis;	peptidase activity, acting on L-amino acid peptides;molecular_function;serine-type carboxypeptidase activity;hydrolase activity;carboxypeptidase activity;serine-type peptidase activity;peptidase activity;serine hydrolase activity;catalytic activity;serine-type exopeptidase activity;exopeptidase activity;serine-type D-Ala-D-Ala carboxypeptidase activity;		K07258	dacC:D-alanyl-D-alanine carboxypeptidase (penicillin-binding protein 5/6) [EC:3.4.16.4];dacC:D-alanyl-D-alanine carboxypeptidase (penicillin-binding protein 5/6) [EC:3.4.16.4];	Metabolic pathways ;Peptidoglycan biosynthesis ;	IPR012338;IPR001967;IPR012907;IPR018044;IPR015956;	Beta-lactamase/transpeptidase-like;Peptidase S11, D-alanyl-D-alanine carboxypeptidase A, N-terminal;Peptidase S11, D-Ala-D-Ala carboxypeptidase A, C-terminal;Peptidase S11, D-alanyl-D-alanine carboxypeptidase A;Penicillin-binding protein-associated;
I2C2Y4	>tr|I2C2Y4|I2C2Y4_BACAM Phosphoglucomutase, phosphomannomutase OS=Bacillus amyloliquefaciens Y2 GN=yhxB PE=3 SV=1;>tr|S6G1C7|S6G1C7_BACAM PgcA protein OS=Bacillus amyloliquefaciens subsp. plantarum UCMB5033 GN=pgcA PE=3 SV=1;>tr|A7Z2U5|A7Z2U5_BACA2 YhxB OS	1	0.0191233	_EQELPDPDFSTVK(ac)SPNPEEHAAFEYAIK_	EQELPDPDFSTVK(1)SPNPEEHAAFEYAIK	274	-0.79652	45.666	ELPDPDFSTVKSPNPEEHAAF	..........KS.........	Periplasmic	biological_process;metabolic process;organic substance metabolic process;macromolecule metabolic process;protein metabolic process;primary metabolic process;proteolysis;	peptidase activity, acting on L-amino acid peptides;molecular_function;serine-type carboxypeptidase activity;hydrolase activity;carboxypeptidase activity;serine-type peptidase activity;peptidase activity;serine hydrolase activity;catalytic activity;serine-type exopeptidase activity;exopeptidase activity;serine-type D-Ala-D-Ala carboxypeptidase activity;		K07258	dacC:D-alanyl-D-alanine carboxypeptidase (penicillin-binding protein 5/6) [EC:3.4.16.4];dacC:D-alanyl-D-alanine carboxypeptidase (penicillin-binding protein 5/6) [EC:3.4.16.4];	Metabolic pathways ;Peptidoglycan biosynthesis ;	IPR012338;IPR001967;IPR012907;IPR018044;IPR015956;	Beta-lactamase/transpeptidase-like;Peptidase S11, D-alanyl-D-alanine carboxypeptidase A, N-terminal;Peptidase S11, D-Ala-D-Ala carboxypeptidase A, C-terminal;Peptidase S11, D-alanyl-D-alanine carboxypeptidase A;Penicillin-binding protein-associated;
S6FUB1	>tr|S6FUB1|S6FUB1_BACAM NupN protein OS=Bacillus amyloliquefaciens subsp. plantarum UCMB5033 GN=nupN PE=4 SV=1;>tr|A0A0E1P7F2|A0A0E1P7F2_BACAM Basic membrane lipoprotein domain-containing protein OS=Bacillus amyloliquefaciens subsp. amyloliquefaciens KHG19	1	7.00714e-05	_GK(ac)SGFDYLQSK_	GK(1)SGFDYLQSK	74	-0.14664	115.33	FGKDNGLTKGKSGFDYLQSKS	..........KS.........	Periplasmic	biological_process;metabolic process;organic substance metabolic process;macromolecule metabolic process;protein metabolic process;primary metabolic process;proteolysis;	peptidase activity, acting on L-amino acid peptides;molecular_function;serine-type carboxypeptidase activity;hydrolase activity;carboxypeptidase activity;serine-type peptidase activity;peptidase activity;serine hydrolase activity;catalytic activity;serine-type exopeptidase activity;exopeptidase activity;serine-type D-Ala-D-Ala carboxypeptidase activity;		K07258	dacC:D-alanyl-D-alanine carboxypeptidase (penicillin-binding protein 5/6) [EC:3.4.16.4];dacC:D-alanyl-D-alanine carboxypeptidase (penicillin-binding protein 5/6) [EC:3.4.16.4];	Metabolic pathways ;Peptidoglycan biosynthesis ;	IPR012338;IPR001967;IPR012907;IPR018044;IPR015956;	Beta-lactamase/transpeptidase-like;Peptidase S11, D-alanyl-D-alanine carboxypeptidase A, N-terminal;Peptidase S11, D-Ala-D-Ala carboxypeptidase A, C-terminal;Peptidase S11, D-alanyl-D-alanine carboxypeptidase A;Penicillin-binding protein-associated;
E1UQB7	>tr|E1UQB7|E1UQB7_BACAS Foldase protein PrsA OS=Bacillus amyloliquefaciens (strain ATCC 23350 / DSM 7 / BCRC 11601 / NBRC 15535 / NRRL B-14393) GN=prsA PE=3 SV=1;>tr|A0A0D7XLQ7|A0A0D7XLQ7_BACAM Peptidylprolyl isomerase OS=Bacillus amyloliquefaciens GN=prsA	1	0.0188918	_K(ac)SMDETFSK_	K(1)SMDETFSK	188	0.96204	54.259	NGGDLGWFDKKSMDETFSKAA	..........KS.........	Periplasmic	biological_process;metabolic process;organic substance metabolic process;macromolecule metabolic process;protein metabolic process;primary metabolic process;proteolysis;	peptidase activity, acting on L-amino acid peptides;molecular_function;serine-type carboxypeptidase activity;hydrolase activity;carboxypeptidase activity;serine-type peptidase activity;peptidase activity;serine hydrolase activity;catalytic activity;serine-type exopeptidase activity;exopeptidase activity;serine-type D-Ala-D-Ala carboxypeptidase activity;		K07258	dacC:D-alanyl-D-alanine carboxypeptidase (penicillin-binding protein 5/6) [EC:3.4.16.4];dacC:D-alanyl-D-alanine carboxypeptidase (penicillin-binding protein 5/6) [EC:3.4.16.4];	Metabolic pathways ;Peptidoglycan biosynthesis ;	IPR012338;IPR001967;IPR012907;IPR018044;IPR015956;	Beta-lactamase/transpeptidase-like;Peptidase S11, D-alanyl-D-alanine carboxypeptidase A, N-terminal;Peptidase S11, D-Ala-D-Ala carboxypeptidase A, C-terminal;Peptidase S11, D-alanyl-D-alanine carboxypeptidase A;Penicillin-binding protein-associated;
I2CAM1	>tr|I2CAM1|I2CAM1_BACAM HPr kinase/phosphorylase OS=Bacillus amyloliquefaciens Y2 GN=hprK PE=3 SV=1;>tr|S6FZK0|S6FZK0_BACAM HPr kinase/phosphorylase OS=Bacillus amyloliquefaciens subsp. plantarum UCMB5033 GN=hprK PE=3 SV=1;>tr|E1URE5|E1URE5_BACAS HPr kinas	1	0.00651689	_SGVGK(ac)SETALELVK_	SGVGK(1)SETALELVK	150	-0.16326	60.657	VLITGKSGVGKSETALELVKR	..........KS.........	Periplasmic	biological_process;metabolic process;organic substance metabolic process;macromolecule metabolic process;protein metabolic process;primary metabolic process;proteolysis;	peptidase activity, acting on L-amino acid peptides;molecular_function;serine-type carboxypeptidase activity;hydrolase activity;carboxypeptidase activity;serine-type peptidase activity;peptidase activity;serine hydrolase activity;catalytic activity;serine-type exopeptidase activity;exopeptidase activity;serine-type D-Ala-D-Ala carboxypeptidase activity;		K07258	dacC:D-alanyl-D-alanine carboxypeptidase (penicillin-binding protein 5/6) [EC:3.4.16.4];dacC:D-alanyl-D-alanine carboxypeptidase (penicillin-binding protein 5/6) [EC:3.4.16.4];	Metabolic pathways ;Peptidoglycan biosynthesis ;	IPR012338;IPR001967;IPR012907;IPR018044;IPR015956;	Beta-lactamase/transpeptidase-like;Peptidase S11, D-alanyl-D-alanine carboxypeptidase A, N-terminal;Peptidase S11, D-Ala-D-Ala carboxypeptidase A, C-terminal;Peptidase S11, D-alanyl-D-alanine carboxypeptidase A;Penicillin-binding protein-associated;
A0A0D7XQJ8	>tr|A0A0D7XQJ8|A0A0D7XQJ8_BACAM Proteinase inhibitor OS=Bacillus amyloliquefaciens GN=UZ38_15820 PE=4 SV=1	1	0.0260927	_NK(ac)SESPIDFTFSSGQK_	NK(1)SESPIDFTFSSGQK	61	-1.247	46.892	QIEFQMSLKNKSESPIDFTFS	..........KS.........	Periplasmic	biological_process;metabolic process;organic substance metabolic process;macromolecule metabolic process;protein metabolic process;primary metabolic process;proteolysis;	peptidase activity, acting on L-amino acid peptides;molecular_function;serine-type carboxypeptidase activity;hydrolase activity;carboxypeptidase activity;serine-type peptidase activity;peptidase activity;serine hydrolase activity;catalytic activity;serine-type exopeptidase activity;exopeptidase activity;serine-type D-Ala-D-Ala carboxypeptidase activity;		K07258	dacC:D-alanyl-D-alanine carboxypeptidase (penicillin-binding protein 5/6) [EC:3.4.16.4];dacC:D-alanyl-D-alanine carboxypeptidase (penicillin-binding protein 5/6) [EC:3.4.16.4];	Metabolic pathways ;Peptidoglycan biosynthesis ;	IPR012338;IPR001967;IPR012907;IPR018044;IPR015956;	Beta-lactamase/transpeptidase-like;Peptidase S11, D-alanyl-D-alanine carboxypeptidase A, N-terminal;Peptidase S11, D-Ala-D-Ala carboxypeptidase A, C-terminal;Peptidase S11, D-alanyl-D-alanine carboxypeptidase A;Penicillin-binding protein-associated;
S6FTB0	>tr|S6FTB0|S6FTB0_BACAM YqjE protein OS=Bacillus amyloliquefaciens subsp. plantarum UCMB5033 GN=yqjE PE=4 SV=1;>tr|I2C7H0|I2C7H0_BACAM Tripeptide aminopeptidase OS=Bacillus amyloliquefaciens Y2 GN=yqjE PE=4 SV=1;>tr|A7Z6F6|A7Z6F6_BACA2 YqjE OS=Bacillus amy	0.997115	0.0486601	_GVKPIVEDGYVK(ac)SDGTTILGADDK_	GVK(0.003)PIVEDGYVK(0.997)SDGTTILGADDK	96	-0.19119	54.521	VKPIVEDGYVKSDGTTILGAD	..........KS.........	Cytoplasmic				K15519	dck:deoxyadenosine/deoxycytidine kinase [EC:2.7.1.76 2.7.1.74];dck:deoxyadenosine/deoxycytidine kinase [EC:2.7.1.76 2.7.1.74];dck:deoxyadenosine/deoxycytidine kinase [EC:2.7.1.76 2.7.1.74];	Metabolic pathways ;Purine metabolism ;Pyrimidine metabolism ;	IPR027417;IPR002624;	P-loop containing nucleoside triphosphate hydrolase;Deoxynucleoside kinase;
S6FQ61	>tr|S6FQ61|S6FQ61_BACAM YwtE protein OS=Bacillus amyloliquefaciens subsp. plantarum UCMB5033 GN=ywtE PE=4 SV=1;>tr|E1US10|E1US10_BACAS YwtE protein OS=Bacillus amyloliquefaciens (strain ATCC 23350 / DSM 7 / BCRC 11601 / NBRC 15535 / NRRL B-14393) GN=ywtE P	1	3.30142e-78	_STYITK(ac)SNDENGVAYFINR_	STYITK(1)SNDENGVAYFINR	266	0.14374	211.78	ELKEKSTYITKSNDENGVAYF	..........KS.........	Cytoplasmic				K15519	dck:deoxyadenosine/deoxycytidine kinase [EC:2.7.1.76 2.7.1.74];dck:deoxyadenosine/deoxycytidine kinase [EC:2.7.1.76 2.7.1.74];dck:deoxyadenosine/deoxycytidine kinase [EC:2.7.1.76 2.7.1.74];	Metabolic pathways ;Purine metabolism ;Pyrimidine metabolism ;	IPR027417;IPR002624;	P-loop containing nucleoside triphosphate hydrolase;Deoxynucleoside kinase;
S6FJA0	>tr|S6FJA0|S6FJA0_BACAM Leucine--tRNA ligase OS=Bacillus amyloliquefaciens subsp. plantarum UCMB5033 GN=leuS PE=3 SV=1;>sp|A7Z7V7|SYL_BACA2 Leucine--tRNA ligase OS=Bacillus amyloliquefaciens subsp. plantarum (strain DSM 23117 / BGSC 10A6 / FZB42) GN=leuS P	1	1.19424e-05	_EVQAK(ac)SDLER_	EVQAK(1)SDLER	288	-0.14086	126.71	VDAYVKEVQAKSDLERTDLAK	..........KS.........	Cytoplasmic	nitrogen compound metabolic process;cellular aromatic compound metabolic process;organic substance biosynthetic process;biosynthetic process;nucleic acid metabolic process;cellular macromolecule metabolic process;cellular process;macromolecule biosynthetic process;DNA metabolic process;cellular nitrogen compound metabolic process;biological_process;organic cyclic compound metabolic process;nucleo…	purine ribonucleotide binding;anion binding;ribonucleotide binding;small molecule binding;ion binding;ribonucleoside binding;purine ribonucleoside triphosphate binding;carbohydrate derivative binding;adenyl ribonucleotide binding;nucleoside phosphate binding;molecular_function;nucleotide binding;nucleoside binding;adenyl nucleotide binding;heterocyclic compound binding;binding;purine nucleoside b…	intracellular;protein complex;catalytic complex;DNA polymerase complex;macromolecular complex;cell part;cell;intracellular part;cellular_component;DNA polymerase III complex;				IPR008921;IPR001270;IPR022754;IPR027417;IPR012763;IPR003593;	DNA polymerase III, clamp loader complex, gamma/delta/delta subunit, C-terminal;ClpA/B family;DNA polymerase III, gamma subunit, domain III;P-loop containing nucleoside triphosphate hydrolase;DNA polymerase III, subunit gamma/ tau;AAA+ ATPase domain;
A0A0D7XBB7	>tr|A0A0D7XBB7|A0A0D7XBB7_BACAM Translation initiation factor IF-3 OS=Bacillus amyloliquefaciens GN=UZ38_37275 PE=4 SV=1;>tr|S6G2E3|S6G2E3_BACAM Translation initiation factor IF-3 OS=Bacillus amyloliquefaciens subsp. plantarum UCMB5033 GN=infC PE=3 SV=1;>t	1	8.16406e-07	_LIGQNGDQLGIK(ac)SR_	LIGQNGDQLGIK(1)SR	24	0.5425	118.52	IGQNGDQLGIKSRQEALEIAG	..........KS.........	Cytoplasmic	nitrogen compound metabolic process;cellular aromatic compound metabolic process;organic substance biosynthetic process;biosynthetic process;nucleic acid metabolic process;cellular macromolecule metabolic process;cellular process;macromolecule biosynthetic process;DNA metabolic process;cellular nitrogen compound metabolic process;biological_process;organic cyclic compound metabolic process;nucleo…	purine ribonucleotide binding;anion binding;ribonucleotide binding;small molecule binding;ion binding;ribonucleoside binding;purine ribonucleoside triphosphate binding;carbohydrate derivative binding;adenyl ribonucleotide binding;nucleoside phosphate binding;molecular_function;nucleotide binding;nucleoside binding;adenyl nucleotide binding;heterocyclic compound binding;binding;purine nucleoside b…	intracellular;protein complex;catalytic complex;DNA polymerase complex;macromolecular complex;cell part;cell;intracellular part;cellular_component;DNA polymerase III complex;				IPR008921;IPR001270;IPR022754;IPR027417;IPR012763;IPR003593;	DNA polymerase III, clamp loader complex, gamma/delta/delta subunit, C-terminal;ClpA/B family;DNA polymerase III, gamma subunit, domain III;P-loop containing nucleoside triphosphate hydrolase;DNA polymerase III, subunit gamma/ tau;AAA+ ATPase domain;
S6G113	>tr|S6G113|S6G113_BACAM AspB protein OS=Bacillus amyloliquefaciens subsp. plantarum UCMB5033 GN=aspB PE=4 SV=1;>tr|I2C191|I2C191_BACAM Aspartate aminotransferase OS=Bacillus amyloliquefaciens Y2 GN=aspC PE=4 SV=1;>tr|E1UL92|E1UL92_BACAS RBAM_003700 protein	1	0.00017847	_VGFITYSTK(ac)SEK_	VGFITYSTK(1)SEK	287	-0.17219	84.169	FRVGFITYSTKSEKALRVLEE	..........KS.........	Cytoplasmic	nitrogen compound metabolic process;cellular aromatic compound metabolic process;organic substance biosynthetic process;biosynthetic process;nucleic acid metabolic process;cellular macromolecule metabolic process;cellular process;macromolecule biosynthetic process;DNA metabolic process;cellular nitrogen compound metabolic process;biological_process;organic cyclic compound metabolic process;nucleo…	purine ribonucleotide binding;anion binding;ribonucleotide binding;small molecule binding;ion binding;ribonucleoside binding;purine ribonucleoside triphosphate binding;carbohydrate derivative binding;adenyl ribonucleotide binding;nucleoside phosphate binding;molecular_function;nucleotide binding;nucleoside binding;adenyl nucleotide binding;heterocyclic compound binding;binding;purine nucleoside b…	intracellular;protein complex;catalytic complex;DNA polymerase complex;macromolecular complex;cell part;cell;intracellular part;cellular_component;DNA polymerase III complex;				IPR008921;IPR001270;IPR022754;IPR027417;IPR012763;IPR003593;	DNA polymerase III, clamp loader complex, gamma/delta/delta subunit, C-terminal;ClpA/B family;DNA polymerase III, gamma subunit, domain III;P-loop containing nucleoside triphosphate hydrolase;DNA polymerase III, subunit gamma/ tau;AAA+ ATPase domain;
Q659K6	>tr|Q659K6|Q659K6_BACAM DNA ligase OS=Bacillus amyloliquefaciens GN=ligA PE=3 SV=1;>tr|A0A0E1NZQ5|A0A0E1NZQ5_BACAM NAD-dependent DNA ligase LigA OS=Bacillus amyloliquefaciens subsp. amyloliquefaciens KHG19 GN=ligA PE=4 SV=1;>tr|A0A0D7XSJ6|A0A0D7XSJ6_BACAM	1	8.1664e-06	_STDNLISSIQK(ac)SK_	STDNLISSIQK(1)SK	497	0.34562	96.135	STDNLISSIQKSKENSLERLL	..........KS.........	Periplasmic		molecular_function;binding;heterocyclic compound binding;organic cyclic compound binding;nucleic acid binding;RNA binding;					IPR012340;IPR003029;IPR022967;	Nucleic acid-binding, OB-fold;Ribosomal protein S1, RNA-binding domain;RNA-binding domain, S1;
S6FJP9	>tr|S6FJP9|S6FJP9_BACAM Phosphoenolpyruvate-protein phosphotransferase OS=Bacillus amyloliquefaciens subsp. plantarum UCMB5033 GN=ptsI PE=3 SV=1;>tr|E1USK6|E1USK6_BACAS Phosphoenolpyruvate-protein phosphotransferase OS=Bacillus amyloliquefaciens (strain AT	1	0.00025682	_MEGK(ac)SVVVR_	MEGK(1)SVVVR	327	0.4645	99.688	YKTVLERMEGKSVVVRTLDIG	..........KS.........	Periplasmic		molecular_function;binding;heterocyclic compound binding;organic cyclic compound binding;nucleic acid binding;RNA binding;					IPR012340;IPR003029;IPR022967;	Nucleic acid-binding, OB-fold;Ribosomal protein S1, RNA-binding domain;RNA-binding domain, S1;
I2C4G2	>tr|I2C4G2|I2C4G2_BACAM Protein-Np-phosphohistidine-sugar phosphotransferase OS=Bacillus amyloliquefaciens Y2 GN=fruA PE=4 SV=1;>tr|E1UT39|E1UT39_BACAS FruA protein OS=Bacillus amyloliquefaciens (strain ATCC 23350 / DSM 7 / BCRC 11601 / NBRC 15535 / NRRL B	1	0.0147213	_QK(ac)SGTSIGSTFYK_	QK(1)SGTSIGSTFYK	291	0.31066	56.569	SASNEDGPKQKSGTSIGSTFY	..........KS.........	Cytoplasmic							IPR018369;IPR011032;IPR020818;	Chaperonin Cpn10, conserved site;GroES (chaperonin 10)-like;Chaperonin Cpn10;
I2C0H0	>tr|I2C0H0|I2C0H0_BACAM Purine operon repressor OS=Bacillus amyloliquefaciens Y2 GN=purR PE=4 SV=1;>tr|S6FVI7|S6FVI7_BACAM PurR protein OS=Bacillus amyloliquefaciens subsp. plantarum UCMB5033 GN=purR PE=4 SV=1;>tr|E1UJB5|E1UJB5_BACAS PurR protein OS=Bacill	1	5.8671e-10	_YQSAK(ac)SSISEDLTIIK_	YQSAK(1)SSISEDLTIIK	28	-0.025865	100.04	TFFSERYQSAKSSISEDLTII	..........KS.........	Cytoplasmic							IPR018369;IPR011032;IPR020818;	Chaperonin Cpn10, conserved site;GroES (chaperonin 10)-like;Chaperonin Cpn10;
A0A0D7XV23	>tr|A0A0D7XV23|A0A0D7XV23_BACAM ABC transporter ATP-binding protein OS=Bacillus amyloliquefaciens GN=UZ38_00605 PE=4 SV=1;>tr|S6G1M3|S6G1M3_BACAM YkpA protein OS=Bacillus amyloliquefaciens subsp. plantarum UCMB5033 GN=ykpA PE=4 SV=1;>tr|I2C4G5|I2C4G5_BACAM	1	1.57839e-05	_VEGLTK(ac)TIDGVK_	VEGLTK(1)TIDGVK	327	0.025047	110.38	NDVLRVEGLTKTIDGVKVLDN	........L.K..........	Cytoplasmic							IPR009718;IPR011991;IPR022876;IPR003781;IPR016040;	Rex DNA-binding, C-terminal domain;Winged helix-turn-helix DNA-binding domain;Redox-sensing transcriptional repressor Rex;CoA-binding;NAD(P)-binding domain;
S6FK33	>tr|S6FK33|S6FK33_BACAM YvaG protein OS=Bacillus amyloliquefaciens subsp. plantarum UCMB5033 GN=yvaG PE=3 SV=1;>tr|I2CA77|I2CA77_BACAM 3-oxoacyl-[acyl-carrier protein] reductase OS=Bacillus amyloliquefaciens Y2 GN=yvaG PE=3 SV=1;>tr|A0A0D7XSZ3|A0A0D7XSZ3_B	1	6.78823e-05	_ELEK(ac)QTPDAR_	ELEK(1)QTPDAR	53	0.0017194	117.02	KVNETIRELEKQTPDARLYPA	........L.K..........	Cytoplasmic				K01883	CARS:cysteinyl-tRNA synthetase [EC:6.1.1.16];	Aminoacyl-tRNA biosynthesis ;	IPR009080;IPR024909;IPR015803;IPR015273;IPR014729;	Aminoacyl-tRNA synthetase, class 1a, anticodon-binding;Cysteinyl-tRNA synthetase/mycothiol ligase;Cysteine-tRNA ligase;Cysteinyl-tRNA synthetase, class Ia, DALR;Rossmann-like alpha/beta/alpha sandwich fold;
S6G141	>tr|S6G141|S6G141_BACAM YdcI protein OS=Bacillus amyloliquefaciens subsp. plantarum UCMB5033 GN=ydcI PE=4 SV=1;>tr|A7Z1N2|A7Z1N2_BACA2 YdcI OS=Bacillus amyloliquefaciens subsp. plantarum (strain DSM 23117 / BGSC 10A6 / FZB42) GN=ydcI PE=4 SV=1;>tr|A0A0E1P4	1	0.000774226	_AYLEK(ac)QIIK_	AYLEK(1)QIIK	255	0.041861	85.67	PADQIKAYLEKQIIKHRETPV	........L.K..........	Cytoplasmic				K02935	RP-L7:large subunit ribosomal protein L7/L12;	Ribosome ;	IPR008932;IPR013823;IPR000206;IPR014719;	Ribosomal protein L7/L12, oligomerisation;Ribosomal protein L7/L12, C-terminal;Ribosomal protein L7/L12;Ribosomal protein L7/L12, C-terminal/adaptor protein ClpS-like;
S6G1P3	>tr|S6G1P3|S6G1P3_BACAM YlmH protein OS=Bacillus amyloliquefaciens subsp. plantarum UCMB5033 GN=ylmH PE=4 SV=1;>tr|I2C4W4|I2C4W4_BACAM Uncharacterized protein OS=Bacillus amyloliquefaciens Y2 GN=MUS_1688 PE=4 SV=1;>tr|E1UTD7|E1UTD7_BACAS YlmH protein OS=Ba	1	0.000232805	_NGLVK(ac)VNWK_	NGLVK(1)VNWK	207	0.22019	101.25	AQALVKNGLVKVNWKAIEDPS	........L.K..........	Cytoplasmic				K02935	RP-L7:large subunit ribosomal protein L7/L12;	Ribosome ;	IPR008932;IPR013823;IPR000206;IPR014719;	Ribosomal protein L7/L12, oligomerisation;Ribosomal protein L7/L12, C-terminal;Ribosomal protein L7/L12;Ribosomal protein L7/L12, C-terminal/adaptor protein ClpS-like;
I2C9S3	>tr|I2C9S3|I2C9S3_BACAM Homoserine dehydrogenase OS=Bacillus amyloliquefaciens Y2 GN=hom PE=3 SV=1;>tr|S6G2L0|S6G2L0_BACAM Homoserine dehydrogenase OS=Bacillus amyloliquefaciens subsp. plantarum UCMB5033 GN=hom PE=3 SV=1;>tr|E1UPR0|E1UPR0_BACAS Homoserine	1	0.000258468	_VLVK(ac)DIDK_	VLVK(1)DIDK	32	-0.31738	113.18	CPVTIKKVLVKDIDKKRDADL	........L.K..........	Cytoplasmic				K02935	RP-L7:large subunit ribosomal protein L7/L12;	Ribosome ;	IPR008932;IPR013823;IPR000206;IPR014719;	Ribosomal protein L7/L12, oligomerisation;Ribosomal protein L7/L12, C-terminal;Ribosomal protein L7/L12;Ribosomal protein L7/L12, C-terminal/adaptor protein ClpS-like;
A0A0D7XV23	>tr|A0A0D7XV23|A0A0D7XV23_BACAM ABC transporter ATP-binding protein OS=Bacillus amyloliquefaciens GN=UZ38_00605 PE=4 SV=1;>tr|S6G1M3|S6G1M3_BACAM YkpA protein OS=Bacillus amyloliquefaciens subsp. plantarum UCMB5033 GN=ykpA PE=4 SV=1;>tr|I2C4G5|I2C4G5_BACAM	1	4.02244e-07	_LLDK(ac)ITLDDIKPSSR_	LLDK(1)ITLDDIKPSSR	291	-0.49191	108.14	QATSRKKLLDKITLDDIKPSS	........L.K..........	Extracellular				K02950	RP-S12:small subunit ribosomal protein S12;	Ribosome ;	IPR012340;IPR005679;IPR006032;	Nucleic acid-binding, OB-fold;Ribosomal protein S12, bacteria;Ribosomal protein S12/S23;
S6FPS6	>tr|S6FPS6|S6FPS6_BACAM TsaB protein OS=Bacillus amyloliquefaciens subsp. plantarum UCMB5033 GN=tsaB PE=4 SV=1;>tr|A7Z1Z6|A7Z1Z6_BACA2 YdiC OS=Bacillus amyloliquefaciens subsp. plantarum (strain DSM 23117 / BGSC 10A6 / FZB42) GN=ydiC PE=4 SV=1;>tr|A0A0E1NZ	1	0.00192451	_DCGLTPQDLTK(ac)IAVAK_	DCGLTPQDLTK(1)IAVAK	59	0.3116	63.681	DCGLTPQDLTKIAVAKGPGSY	........L.K..........	Cytoplasmic	gene expression;organic substance biosynthetic process;biosynthetic process;macromolecule biosynthetic process;cellular macromolecule metabolic process;cellular process;biological_process;cellular macromolecule biosynthetic process;metabolic process;organic substance metabolic process;cellular biosynthetic process;cellular protein metabolic process;macromolecule metabolic process;cellular metabol…	molecular_function;binding;heterocyclic compound binding;RNA binding;organic cyclic compound binding;nucleic acid binding;rRNA binding;structural molecule activity;structural constituent of ribosome;	cell;cellular_component;intracellular;cytoplasmic part;cytoplasm;intracellular non-membrane-bounded organelle;organelle;macromolecular complex;non-membrane-bounded organelle;ribonucleoprotein complex;cell part;intracellular organelle;intracellular part;ribosome;				IPR012340;IPR000266;IPR019979;IPR019984;	Nucleic acid-binding, OB-fold;Ribosomal protein S17;Ribosomal protein S17, conserved site;Ribosomal protein S17, bacterial-type;
I2C2Y4	>tr|I2C2Y4|I2C2Y4_BACAM Phosphoglucomutase, phosphomannomutase OS=Bacillus amyloliquefaciens Y2 GN=yhxB PE=3 SV=1	1	3.65844e-10	_GLIK(ac)IIGEEIDKPYTEK_	GLIK(1)IIGEEIDKPYTEK	201	-0.90414	119.96	EQSLKEKGLIKIIGEEIDKPY	........L.K..........	Cytoplasmic	gene expression;organic substance biosynthetic process;biosynthetic process;macromolecule biosynthetic process;cellular macromolecule metabolic process;cellular process;biological_process;cellular macromolecule biosynthetic process;metabolic process;organic substance metabolic process;cellular biosynthetic process;cellular protein metabolic process;macromolecule metabolic process;cellular metabol…	molecular_function;binding;heterocyclic compound binding;RNA binding;organic cyclic compound binding;nucleic acid binding;rRNA binding;structural molecule activity;structural constituent of ribosome;	cell;cellular_component;intracellular;cytoplasmic part;cytoplasm;intracellular non-membrane-bounded organelle;organelle;macromolecular complex;non-membrane-bounded organelle;ribonucleoprotein complex;cell part;intracellular organelle;intracellular part;ribosome;				IPR012340;IPR000266;IPR019979;IPR019984;	Nucleic acid-binding, OB-fold;Ribosomal protein S17;Ribosomal protein S17, conserved site;Ribosomal protein S17, bacterial-type;
S6FS33	>tr|S6FS33|S6FS33_BACAM tRNA-2-methylthio-N(6)-dimethylallyladenosine synthase OS=Bacillus amyloliquefaciens subsp. plantarum UCMB5033 GN=miaB PE=3 SV=1;>tr|E1UU84|E1UU84_BACAS tRNA-2-methylthio-N(6)-dimethylallyladenosine synthase OS=Bacillus amyloliquefa	1	3.99471e-05	_EGDVIENLPK(ac)VR_	EGDVIENLPK(1)VR	205	-0.14454	103.91	KEGDVIENLPKVRNGKIKGWV	........L.K..........	Cytoplasmic	gene expression;organic substance biosynthetic process;biosynthetic process;macromolecule biosynthetic process;cellular macromolecule metabolic process;cellular process;biological_process;cellular macromolecule biosynthetic process;metabolic process;organic substance metabolic process;cellular biosynthetic process;cellular protein metabolic process;macromolecule metabolic process;cellular metabol…	molecular_function;binding;heterocyclic compound binding;RNA binding;organic cyclic compound binding;nucleic acid binding;rRNA binding;structural molecule activity;structural constituent of ribosome;	cell;cellular_component;intracellular;cytoplasmic part;cytoplasm;intracellular non-membrane-bounded organelle;organelle;macromolecular complex;non-membrane-bounded organelle;ribonucleoprotein complex;cell part;intracellular organelle;intracellular part;ribosome;				IPR012340;IPR000266;IPR019979;IPR019984;	Nucleic acid-binding, OB-fold;Ribosomal protein S17;Ribosomal protein S17, conserved site;Ribosomal protein S17, bacterial-type;
S6FPK4	>tr|S6FPK4|S6FPK4_BACAM BdbD protein OS=Bacillus amyloliquefaciens subsp. plantarum UCMB5033 GN=bdbD PE=4 SV=1;>tr|I2CA60|I2CA60_BACAM Disulfide bond formation protein D OS=Bacillus amyloliquefaciens Y2 GN=bdbD PE=4 SV=1;>tr|A7Z8S1|A7Z8S1_BACA2 BdbD OS=Bac	1	0.000747044	_ENLDK(ac)ETFAK_	ENLDK(1)ETFAK	170	-0.261	81.017	DPDKLKENLDKETFAKELKAD	........L.K..........	Cytoplasmic				K02933	RP-L6:large subunit ribosomal protein L6;	Ribosome ;	IPR019906;IPR020040;IPR002358;	Ribosomal protein L6, bacterial-type;Ribosomal protein L6, alpha-beta domain;Ribosomal protein L6, conserved site;
E1UU08	>tr|E1UU08|E1UU08_BACAS YlxF protein OS=Bacillus amyloliquefaciens (strain ATCC 23350 / DSM 7 / BCRC 11601 / NBRC 15535 / NRRL B-14393) GN=ylxF PE=4 SV=1;>tr|S6G1R0|S6G1R0_BACAM YlxF protein OS=Bacillus amyloliquefaciens subsp. plantarum UCMB5033 GN=ylxF P	1	0.00276136	_TASLEK(ac)TIK_	TASLEK(1)TIK	81	0.27802	75.652	QKEDRTASLEKTIKEQKSEIN	........L.K..........	Cytoplasmic				K02933	RP-L6:large subunit ribosomal protein L6;	Ribosome ;	IPR019906;IPR020040;IPR002358;	Ribosomal protein L6, bacterial-type;Ribosomal protein L6, alpha-beta domain;Ribosomal protein L6, conserved site;
S6G102	>tr|S6G102|S6G102_BACAM YceD protein OS=Bacillus amyloliquefaciens subsp. plantarum UCMB5033 GN=yceD PE=4 SV=1;>tr|I2C131|I2C131_BACAM Tellurium resistance protein OS=Bacillus amyloliquefaciens Y2 GN=yceD PE=4 SV=1;>tr|E1UKQ4|E1UKQ4_BACAS YceD protein OS=B	1	0.000475391	_TNPGLSK(ac)VVVGLGWDTNK_	TNPGLSK(1)VVVGLGWDTNK	22	-0.044112	64.207	DLTKTNPGLSKVVVGLGWDTN	........L.K..........	Cytoplasmic							IPR023660;IPR014746;IPR022415;IPR022414;	ATP:guanido phosphotransferase, bacterial;Glutamine synthetase/guanido kinase, catalytic domain;ATP:guanido phosphotransferase active site;ATP:guanido phosphotransferase, catalytic domain;
S6FPR3	>tr|S6FPR3|S6FPR3_BACAM Triosephosphate isomerase OS=Bacillus amyloliquefaciens subsp. plantarum UCMB5033 GN=tpiA PE=3 SV=1;>sp|A7Z8Y3|TPIS_BACA2 Triosephosphate isomerase OS=Bacillus amyloliquefaciens subsp. plantarum (strain DSM 23117 / BGSC 10A6 / FZB42	1	1.67668e-15	_AEAVVCAPALFLEK(ac)LTSAVK_	AEAVVCAPALFLEK(1)LTSAVK	49	-0.60111	110.6	VVCAPALFLEKLTSAVKGTDL	........L.K..........	Cytoplasmic				K00939	adk:adenylate kinase [EC:2.7.4.3];adk:adenylate kinase [EC:2.7.4.3];adk:adenylate kinase [EC:2.7.4.3];adk:adenylate kinase [EC:2.7.4.3];	Metabolic pathways ;Biosynthesis of secondary metabolites ;Biosynthesis of antibiotics ;Purine metabolism ;	IPR007862;IPR000850;IPR027417;IPR006259;	Adenylate kinase, active site lid domain;Adenylate kinase/UMP-CMP kinase;P-loop containing nucleoside triphosphate hydrolase;Adenylate kinase subfamily;
S6G2H8	>tr|S6G2H8|S6G2H8_BACAM YtiB protein OS=Bacillus amyloliquefaciens subsp. plantarum UCMB5033 GN=ytiB PE=4 SV=1;>tr|A7Z802|A7Z802_BACA2 YtiB OS=Bacillus amyloliquefaciens subsp. plantarum (strain DSM 23117 / BGSC 10A6 / FZB42) GN=ytiB PE=4 SV=1;>tr|A0A0E1P7	1	4.44219e-05	_INSEDM(ox)LDK(ac)IIDR_	INSEDMLDK(1)IIDR	112	0.20205	88.282	SKINSEDMLDKIIDRGIPKER	........L.K..........	Cytoplasmic				K00939	adk:adenylate kinase [EC:2.7.4.3];adk:adenylate kinase [EC:2.7.4.3];adk:adenylate kinase [EC:2.7.4.3];adk:adenylate kinase [EC:2.7.4.3];	Metabolic pathways ;Biosynthesis of secondary metabolites ;Biosynthesis of antibiotics ;Purine metabolism ;	IPR007862;IPR000850;IPR027417;IPR006259;	Adenylate kinase, active site lid domain;Adenylate kinase/UMP-CMP kinase;P-loop containing nucleoside triphosphate hydrolase;Adenylate kinase subfamily;
I2CAU6	>tr|I2CAU6|I2CAU6_BACAM Minor teichoic acid biosynthesis protein OS=Bacillus amyloliquefaciens Y2 GN=ggaA PE=4 SV=1;>tr|S6FKR5|S6FKR5_BACAM Uncharacterized protein OS=Bacillus amyloliquefaciens subsp. plantarum UCMB5033 GN=RBAU_3425 PE=4 SV=1;>tr|A7Z9E0|A7	1	1.23483e-07	_M(ox)DNNESLTK(ac)QTNIMEK_	MDNNESLTK(1)QTNIMEK	244	0.12321	97.235	NRMDNNESLTKQTNIMEKTDT	........L.K..........	Cytoplasmic				K00991	ispD:2-C-methyl-D-erythritol 4-phosphate cytidylyltransferase [EC:2.7.7.60];ispD:2-C-methyl-D-erythritol 4-phosphate cytidylyltransferase [EC:2.7.7.60];ispD:2-C-methyl-D-erythritol 4-phosphate cytidylyltransferase [EC:2.7.7.60];ispD:2-C-methyl-D-erythritol 4-phosphate cytidylyltransferase [EC:2.7.7.60];	Metabolic pathways ;Biosynthesis of secondary metabolites ;Biosynthesis of antibiotics ;Terpenoid backbone biosynthesis ;	IPR001228;IPR029044;IPR018294;	2-C-methyl-D-erythritol 4-phosphate cytidylyltransferase;Nucleotide-diphospho-sugar transferases;4-diphosphocytidyl-2C-methyl-D-erythritol synthase, conserved site;
S6FG05	>tr|S6FG05|S6FG05_BACAM ATP-dependent zinc metalloprotease FtsH OS=Bacillus amyloliquefaciens subsp. plantarum UCMB5033 GN=ftsH PE=3 SV=1;>tr|I2C0J3|I2C0J3_BACAM ATP-dependent zinc metalloprotease FtsH OS=Bacillus amyloliquefaciens Y2 GN=ftsH PE=3 SV=1;>tr	1	7.79293e-05	_VNILSK(ac)TEDEK_	VNILSK(1)TEDEK	628	0.32662	111.63	KDDVKVNILSKTEDEKKDEPK	........L.K..........	Cytoplasmic							IPR000999;IPR008226;	Ribonuclease III domain;Mini-ribonuclease 3 family;
S6FS33	>tr|S6FS33|S6FS33_BACAM tRNA-2-methylthio-N(6)-dimethylallyladenosine synthase OS=Bacillus amyloliquefaciens subsp. plantarum UCMB5033 GN=miaB PE=3 SV=1;>tr|E1UU84|E1UU84_BACAS tRNA-2-methylthio-N(6)-dimethylallyladenosine synthase OS=Bacillus amyloliquefa	1	6.1025e-05	_LNDLVK(ac)EISAK_	LNDLVK(1)EISAK	432	0.53754	109.16	ERLQRLNDLVKEISAKKMKEY	........L.K..........	Periplasmic	gene expression;nitrogen compound metabolic process;organic substance biosynthetic process;cellular aromatic compound metabolic process;nucleic acid metabolic process;cellular macromolecule metabolic process;cellular nitrogen compound metabolic process;cellular macromolecule biosynthetic process;heterocycle biosynthetic process;cellular metabolic process;macromolecule metabolic process;aromatic c…						IPR005824;IPR001062;IPR008991;IPR015869;IPR006645;IPR014722;	KOW;Transcription antitermination protein, NusG;Translation protein SH3-like domain;Transcription antitermination protein, NusG, bacteria, conserved site;NusG, N-terminal;Ribosomal protein L2 domain 2;
S6G2N5	>tr|S6G2N5|S6G2N5_BACAM Sulfite reductase [NADPH] hemoprotein beta-component OS=Bacillus amyloliquefaciens subsp. plantarum UCMB5033 GN=cysI PE=3 SV=1;>tr|E1UQK4|E1UQK4_BACAS Sulfite reductase [NADPH] hemoprotein beta-component OS=Bacillus amyloliquefacien	1	0.0207262	_YLPK(ac)LIDK_	YLPK(1)LIDK	455	-0.0010956	56.258	AMAEAERYLPKLIDKIEDIVD	........L.K..........	Periplasmic	gene expression;nitrogen compound metabolic process;organic substance biosynthetic process;cellular aromatic compound metabolic process;nucleic acid metabolic process;cellular macromolecule metabolic process;cellular nitrogen compound metabolic process;cellular macromolecule biosynthetic process;heterocycle biosynthetic process;cellular metabolic process;macromolecule metabolic process;aromatic c…						IPR005824;IPR001062;IPR008991;IPR015869;IPR006645;IPR014722;	KOW;Transcription antitermination protein, NusG;Translation protein SH3-like domain;Transcription antitermination protein, NusG, bacteria, conserved site;NusG, N-terminal;Ribosomal protein L2 domain 2;
S6FN77	>tr|S6FN77|S6FN77_BACAM MreB protein OS=Bacillus amyloliquefaciens subsp. plantarum UCMB5033 GN=mreB PE=4 SV=1;>tr|I2C8I0|I2C8I0_BACAM Rod shape-determining protein OS=Bacillus amyloliquefaciens Y2 GN=mreB PE=4 SV=1;>tr|E1UME9|E1UME9_BACAS MreB protein OS=	1	6.89715e-05	_NLDK(ac)VISDETK_	NLDK(1)VISDETK	298	0.38139	114.76	GGGALLRNLDKVISDETKMPV	........L.K..........	Periplasmic				K02992	RP-S7:small subunit ribosomal protein S7;	Ribosome ;	IPR005717;IPR020606;IPR023798;	Ribosomal protein S7, bacterial/organellar-type;Ribosomal protein S7, conserved site;Ribosomal protein S7 domain;
I2CAU5	>tr|I2CAU5|I2CAU5_BACAM CDP-glycerol glycerophosphotransferase OS=Bacillus amyloliquefaciens Y2 GN=tagF PE=4 SV=1;>tr|A7Z9D9|A7Z9D9_BACA2 TagF OS=Bacillus amyloliquefaciens subsp. plantarum (strain DSM 23117 / BGSC 10A6 / FZB42) GN=tagF PE=4 SV=1;>tr|S6FV2	1	0.0210077	_EAPGPLVK(ac)ETGDVIK_	EAPGPLVK(1)ETGDVIK	674	-0.72662	52.862	FEKEAPGPLVKETGDVIKWVN	........L.K..........	Periplasmic				K02992	RP-S7:small subunit ribosomal protein S7;	Ribosome ;	IPR005717;IPR020606;IPR023798;	Ribosomal protein S7, bacterial/organellar-type;Ribosomal protein S7, conserved site;Ribosomal protein S7 domain;
S6G1S1	>tr|S6G1S1|S6G1S1_BACAM Ribosome maturation factor RimP OS=Bacillus amyloliquefaciens subsp. plantarum UCMB5033 GN=rimP PE=3 SV=1;>tr|I2C588|I2C588_BACAM Ribosome maturation factor RimP OS=Bacillus amyloliquefaciens Y2 GN=rimP PE=3 SV=1;>tr|E1UU42|E1UU42_B	1	0.00402159	_SLGK(ac)NVYMK_	SLGK(1)NVYMK	99	-0.75176	70.256	KKADFEKSLGKNVYMKTYEPI	........L.K..........	Periplasmic				K02992	RP-S7:small subunit ribosomal protein S7;	Ribosome ;	IPR005717;IPR020606;IPR023798;	Ribosomal protein S7, bacterial/organellar-type;Ribosomal protein S7, conserved site;Ribosomal protein S7 domain;
S6G102	>tr|S6G102|S6G102_BACAM YceD protein OS=Bacillus amyloliquefaciens subsp. plantarum UCMB5033 GN=yceD PE=4 SV=1;>tr|I2C131|I2C131_BACAM Tellurium resistance protein OS=Bacillus amyloliquefaciens Y2 GN=yceD PE=4 SV=1;>tr|E1UKQ4|E1UKQ4_BACAS YceD protein OS=B	1	4.14929e-05	_VDLTK(ac)TNPGLSK_	VDLTK(1)TNPGLSK	15	0.56673	106.54	LAKGQKVDLTKTNPGLSKVVV	........L.K..........	Extracellular				K02881	RP-L18:large subunit ribosomal protein L18;	Ribosome ;	IPR005484;IPR004389;	Ribosomal protein L18/L5;Ribosomal protein L18, bacterial-type;
S6FGL1	>tr|S6FGL1|S6FGL1_BACAM YceE protein OS=Bacillus amyloliquefaciens subsp. plantarum UCMB5033 GN=yceE PE=4 SV=1;>tr|I2C132|I2C132_BACAM Tellurium resistance protein OS=Bacillus amyloliquefaciens Y2 GN=yceE PE=4 SV=1;>tr|E1UKQ5|E1UKQ5_BACAS YceE protein OS=B	1	2.56472e-05	_VDLTK(ac)TNPGLTK_	VDLTK(1)TNPGLTK	15	0.63084	98.337	LAKGQRVDLTKTNPGLTKAVI	........L.K..........	Extracellular				K02881	RP-L18:large subunit ribosomal protein L18;	Ribosome ;	IPR005484;IPR004389;	Ribosomal protein L18/L5;Ribosomal protein L18, bacterial-type;
E1UNQ9	>tr|E1UNQ9|E1UNQ9_BACAS YfjO protein OS=Bacillus amyloliquefaciens (strain ATCC 23350 / DSM 7 / BCRC 11601 / NBRC 15535 / NRRL B-14393) GN=yfjO PE=4 SV=1;>tr|I2C2K4|I2C2K4_BACAM Putative RNA methyltransferase OS=Bacillus amyloliquefaciens Y2 GN=yfjO PE=4 S	1	0.000489796	_NAAYVTGTAEHWLPK(ac)WTK_	NAAYVTGTAEHWLPK(1)WTK	380	-0.58259	59.372	VTGTAEHWLPKWTKEGFRPDV	........L.K..........	Cytoplasmic	biological_process;cellular process;metabolic process;organic substance metabolic process;macromolecule metabolic process;protein metabolic process;primary metabolic process;proteolysis;	peptidase activity, acting on L-amino acid peptides;molecular_function;hydrolase activity;peptidase activity;catalytic activity;exopeptidase activity;aminopeptidase activity;binding;cation binding;ion binding;metal ion binding;metallopeptidase activity;metalloexopeptidase activity;					IPR002467;IPR000994;IPR001714;	Peptidase M24A, methionine aminopeptidase, subfamily 1;Peptidase M24, structural domain;Peptidase M24, methionine aminopeptidase;
S6FYW8	>tr|S6FYW8|S6FYW8_BACAM Acetate kinase OS=Bacillus amyloliquefaciens subsp. plantarum UCMB5033 GN=ackA PE=3 SV=1;>sp|A7Z7M2|ACKA_BACA2 Acetate kinase OS=Bacillus amyloliquefaciens subsp. plantarum (strain DSM 23117 / BGSC 10A6 / FZB42) GN=ackA PE=3 SV=1;>t	1	0.000171366	_MLLHK(ac)LTEFGIIK_	MLLHK(1)LTEFGIIK	70	0.20816	77.204	HAVAVKMLLHKLTEFGIIKDL	........L.K..........	Cytoplasmic	biological_process;cellular process;metabolic process;organic substance metabolic process;macromolecule metabolic process;protein metabolic process;primary metabolic process;proteolysis;	peptidase activity, acting on L-amino acid peptides;molecular_function;hydrolase activity;peptidase activity;catalytic activity;exopeptidase activity;aminopeptidase activity;binding;cation binding;ion binding;metal ion binding;metallopeptidase activity;metalloexopeptidase activity;					IPR002467;IPR000994;IPR001714;	Peptidase M24A, methionine aminopeptidase, subfamily 1;Peptidase M24, structural domain;Peptidase M24, methionine aminopeptidase;
S6G2P9	>tr|S6G2P9|S6G2P9_BACAM 2,3-bisphosphoglycerate-independent phosphoglycerate mutase OS=Bacillus amyloliquefaciens subsp. plantarum UCMB5033 GN=gpmI PE=3 SV=1;>tr|I2CAB1|I2CAB1_BACAM 2,3-bisphosphoglycerate-independent phosphoglycerate mutase OS=Bacillus am	1	0.000175977	_DALVK(ac)EIAADK_	DALVK(1)EIAADK	385	1.0986	90.434	SAYEVKDALVKEIAADKHDAI	........L.K..........	Cytoplasmic							IPR018517;IPR004652;IPR024036;IPR013785;IPR001269;	tRNA-dihydrouridine synthase, conserved site;tRNA-dihydrouridine synthase, TIM-barrel, NifR3;tRNA-dihydrouridine synthase, putative, C-terminal;Aldolase-type TIM barrel;tRNA-dihydrouridine synthase;
S6FYH1	>tr|S6FYH1|S6FYH1_BACAM Probable glycine dehydrogenase (decarboxylating) subunit 1 OS=Bacillus amyloliquefaciens subsp. plantarum UCMB5033 GN=gcvPA PE=3 SV=1;>tr|E1UKZ2|E1UKZ2_BACAS Probable glycine dehydrogenase (decarboxylating) subunit 1 OS=Bacillus amy	1	0.00335613	_ELTK(ac)LAAK_	ELTK(1)LAAK	59	0.63189	84.568	SETELTRELTKLAAKNKDAVT	........L.K..........	Cytoplasmic				K02111	ATPF1A:F-type H+-transporting ATPase subunit alpha [EC:3.6.3.14];ATPF1A:F-type H+-transporting ATPase subunit alpha [EC:3.6.3.14];ATPF1A:F-type H+-transporting ATPase subunit alpha [EC:3.6.3.14];	Metabolic pathways ;Oxidative phosphorylation ;Photosynthesis ;	IPR027417;IPR005294;IPR000194;IPR023366;IPR020003;IPR000793;IPR004100;	P-loop containing nucleoside triphosphate hydrolase;ATPase, F1 complex, alpha subunit;ATPase, F1/V1/A1 complex, alpha/beta subunit, nucleotide-binding domain;ATP synthase subunit alpha-like domain;ATPase, alpha/beta subunit, nucleotide-binding domain, active site;ATPase, F1/V1/A1 complex, alpha/beta subunit, C-terminal;ATPase, F1 complex alpha/beta subunit, N-terminal domain;
S6FX43	>tr|S6FX43|S6FX43_BACAM YjoA protein OS=Bacillus amyloliquefaciens subsp. plantarum UCMB5033 GN=yjoA PE=4 SV=1;>tr|A0A0D7XME8|A0A0D7XME8_BACAM Uncharacterized protein OS=Bacillus amyloliquefaciens GN=UZ38_16510 PE=4 SV=1;>tr|I2C3X2|I2C3X2_BACAM Uncharacter	1	6.36948e-28	_EEAETDLVK(ac)LAEACTEK_	EEAETDLVK(1)LAEACTEK	81	-0.39124	163.41	PKEEAETDLVKLAEACTEKTT	........L.K..........	Cytoplasmic				K02111	ATPF1A:F-type H+-transporting ATPase subunit alpha [EC:3.6.3.14];ATPF1A:F-type H+-transporting ATPase subunit alpha [EC:3.6.3.14];ATPF1A:F-type H+-transporting ATPase subunit alpha [EC:3.6.3.14];	Metabolic pathways ;Oxidative phosphorylation ;Photosynthesis ;	IPR005294;IPR000194;IPR000793;IPR020003;IPR027417;IPR004100;IPR023366;	ATPase, F1 complex, alpha subunit;ATPase, F1/V1/A1 complex, alpha/beta subunit, nucleotide-binding domain;ATPase, F1/V1/A1 complex, alpha/beta subunit, C-terminal;ATPase, alpha/beta subunit, nucleotide-binding domain, active site;P-loop containing nucleoside triphosphate hydrolase;ATPase, F1 complex alpha/beta subunit, N-terminal domain;ATP synthase subunit alpha-like domain;
S6FHJ7	>tr|S6FHJ7|S6FHJ7_BACAM GTP cyclohydrolase 1 OS=Bacillus amyloliquefaciens subsp. plantarum UCMB5033 GN=folEA PE=3 SV=1;>tr|I2C731|I2C731_BACAM GTP cyclohydrolase 1 OS=Bacillus amyloliquefaciens Y2 GN=mtrA PE=3 SV=1;>tr|E1UJS5|E1UJS5_BACAS GTP cyclohydrola	1	0.00102377	_VTGLSK(ac)LAR_	VTGLSK(1)LAR	105	-0.72986	85.807	PRGGKVTGLSKLARAVEAVSK	........L.K..........	Cytoplasmic							IPR014031;IPR014030;IPR009081;IPR020807;IPR020806;IPR020841;IPR016040;IPR016038;IPR016039;IPR013968;	Beta-ketoacyl synthase, C-terminal;Beta-ketoacyl synthase, N-terminal;Acyl carrier protein-like;Polyketide synthase, dehydratase domain;Polyketide synthase, phosphopantetheine-binding domain;Polyketide synthase, beta-ketoacyl synthase domain;NAD(P)-binding domain;Thiolase-like, subgroup;Thiolase-like;Polyketide synthase, ketoreductase domain;
S6FYZ3	>tr|S6FYZ3|S6FYZ3_BACAM CcpA protein OS=Bacillus amyloliquefaciens subsp. plantarum UCMB5033 GN=ccpA PE=4 SV=1;>tr|A7Z7R8|A7Z7R8_BACA2 CcpA OS=Bacillus amyloliquefaciens subsp. plantarum (strain DSM 23117 / BGSC 10A6 / FZB42) GN=ccpA PE=4 SV=1;>tr|A0A0D7XV	1	0.00275722	_LLTK(ac)LMNK_	LLTK(1)LMNK	308	-0.2553	85.161	IGAVAMRLLTKLMNKEPVEEH	........L.K..........	Cytoplasmic							IPR014031;IPR014030;IPR009081;IPR020807;IPR020806;IPR020841;IPR016040;IPR016038;IPR016039;IPR013968;	Beta-ketoacyl synthase, C-terminal;Beta-ketoacyl synthase, N-terminal;Acyl carrier protein-like;Polyketide synthase, dehydratase domain;Polyketide synthase, phosphopantetheine-binding domain;Polyketide synthase, beta-ketoacyl synthase domain;NAD(P)-binding domain;Thiolase-like, subgroup;Thiolase-like;Polyketide synthase, ketoreductase domain;
S6FNK8	>tr|S6FNK8|S6FNK8_BACAM Transcription-repair-coupling factor OS=Bacillus amyloliquefaciens subsp. plantarum UCMB5033 GN=mfd PE=3 SV=1;>tr|I2C0H8|I2C0H8_BACAM Transcription-repair-coupling factor OS=Bacillus amyloliquefaciens Y2 GN=mfd PE=3 SV=1;>tr|A7Z0H8|	1	0.00371528	_LLSK(ac)DVVYK_	LLSK(1)DVVYK	739	-1.5135	70.056	IVIGTHRLLSKDVVYKDLGLL	........L.K..........	Cytoplasmic				K00820	glmS:glucosamine--fructose-6-phosphate aminotransferase (isomerizing) [EC:2.6.1.16];glmS:glucosamine--fructose-6-phosphate aminotransferase (isomerizing) [EC:2.6.1.16];glmS:glucosamine--fructose-6-phosphate aminotransferase (isomerizing) [EC:2.6.1.16];glmS:glucosamine--fructose-6-phosphate aminotransferase (isomerizing) [EC:2.6.1.16];	Metabolic pathways ;Biosynthesis of antibiotics ;Amino sugar and nucleotide sugar metabolism ;Alanine, aspartate and glutamate metabolism ;	IPR005855;IPR001347;IPR017932;IPR029055;	Glucosamine-fructose-6-phosphate aminotransferase, isomerising;Sugar isomerase (SIS);Glutamine amidotransferase type 2 domain;Nucleophile aminohydrolases, N-terminal;
S6FR98	>tr|S6FR98|S6FR98_BACAM Probable manganese-dependent inorganic pyrophosphatase OS=Bacillus amyloliquefaciens subsp. plantarum UCMB5033 GN=ppaC PE=3 SV=1;>tr|I2CCA9|I2CCA9_BACAM Probable manganese-dependent inorganic pyrophosphatase OS=Bacillus amyloliquefa	1	0.00240253	_QPELEAALSK(ac)VIAEK_	QPELEAALSK(1)VIAEK	240	-1.1263	60.549	RQPELEAALSKVIAEKNLDLF	........L.K..........	Cytoplasmic				K00820	glmS:glucosamine--fructose-6-phosphate aminotransferase (isomerizing) [EC:2.6.1.16];glmS:glucosamine--fructose-6-phosphate aminotransferase (isomerizing) [EC:2.6.1.16];glmS:glucosamine--fructose-6-phosphate aminotransferase (isomerizing) [EC:2.6.1.16];glmS:glucosamine--fructose-6-phosphate aminotransferase (isomerizing) [EC:2.6.1.16];	Metabolic pathways ;Biosynthesis of antibiotics ;Amino sugar and nucleotide sugar metabolism ;Alanine, aspartate and glutamate metabolism ;	IPR005855;IPR001347;IPR017932;IPR029055;	Glucosamine-fructose-6-phosphate aminotransferase, isomerising;Sugar isomerase (SIS);Glutamine amidotransferase type 2 domain;Nucleophile aminohydrolases, N-terminal;
S6G1R8	>tr|S6G1R8|S6G1R8_BACAM 30S ribosomal protein S2 OS=Bacillus amyloliquefaciens subsp. plantarum UCMB5033 GN=rpsB PE=3 SV=1;>tr|I2C578|I2C578_BACAM 30S ribosomal protein S2 OS=Bacillus amyloliquefaciens Y2 GN=rpsB PE=3 SV=1;>tr|E1UU32|E1UU32_BACAS 30S ribos	1	1.77252e-05	_NGIYIIDLQK(ac)TVK_	NGIYIIDLQK(1)TVK	45	-0.12035	101.32	RNGIYIIDLQKTVKKVEEAYN	........L.K..........	Cytoplasmic				K00820	glmS:glucosamine--fructose-6-phosphate aminotransferase (isomerizing) [EC:2.6.1.16];glmS:glucosamine--fructose-6-phosphate aminotransferase (isomerizing) [EC:2.6.1.16];glmS:glucosamine--fructose-6-phosphate aminotransferase (isomerizing) [EC:2.6.1.16];glmS:glucosamine--fructose-6-phosphate aminotransferase (isomerizing) [EC:2.6.1.16];	Metabolic pathways ;Biosynthesis of antibiotics ;Amino sugar and nucleotide sugar metabolism ;Alanine, aspartate and glutamate metabolism ;	IPR005855;IPR001347;IPR017932;IPR029055;	Glucosamine-fructose-6-phosphate aminotransferase, isomerising;Sugar isomerase (SIS);Glutamine amidotransferase type 2 domain;Nucleophile aminohydrolases, N-terminal;
S6FG71	>tr|A0A0D7XHF5|A0A0D7XHF5_BACAM 30S ribosomal protein S13 OS=Bacillus amyloliquefaciens GN=UZ38_26270 PE=4 SV=1;>tr|S6FG71|S6FG71_BACAM 30S ribosomal protein S13 OS=Bacillus amyloliquefaciens subsp. plantarum UCMB5033 GN=rpsM PE=3 SV=1;>tr|E1UJZ5|E1UJZ5_BA	1	2.99024e-08	_DLTEEELGK(ac)IR_	DLTEEELGK(1)IR	55	3.4504	141.88	VRDLTEEELGKIRDVIDKLKV	........L.K..........	Cytoplasmic				K00948	PRPS:ribose-phosphate pyrophosphokinase [EC:2.7.6.1];PRPS:ribose-phosphate pyrophosphokinase [EC:2.7.6.1];PRPS:ribose-phosphate pyrophosphokinase [EC:2.7.6.1];PRPS:ribose-phosphate pyrophosphokinase [EC:2.7.6.1];PRPS:ribose-phosphate pyrophosphokinase [EC:2.7.6.1];PRPS:ribose-phosphate pyrophosphokinase [EC:2.7.6.1];PRPS:ribose-phosphate pyrophosphokinase [EC:2.7.6.1];PRPS:ribose-phosphate pyroph…	Metabolic pathways ;Biosynthesis of secondary metabolites ;Biosynthesis of antibiotics ;Microbial metabolism in diverse environments ;Biosynthesis of amino acids ;Carbon metabolism ;Purine metabolism ;Pentose phosphate pathway ;	IPR029099;IPR029057;IPR000842;IPR005946;	Ribose-phosphate pyrophosphokinase, N-terminal domain;Phosphoribosyltransferase-like;Phosphoribosyl pyrophosphate synthetase, conserved site;Ribose-phosphate diphosphokinase;
S6FVA1	>tr|S6FVA1|S6FVA1_BACAM Arginine--tRNA ligase OS=Bacillus amyloliquefaciens subsp. plantarum UCMB5033 GN=argS PE=3 SV=1;>tr|I2CBC8|I2CBC8_BACAM Arginine--tRNA ligase OS=Bacillus amyloliquefaciens Y2 GN=argS PE=3 SV=1;>tr|E1USU1|E1USU1_BACAS Arginine--tRNA	1	0.00316575	_YELDK(ac)LR_	YELDK(1)LR	245	0.12258	100.19	REYGLKYELDKLRSDLENFRV	........L.K..........	Cytoplasmic				K00948	PRPS:ribose-phosphate pyrophosphokinase [EC:2.7.6.1];PRPS:ribose-phosphate pyrophosphokinase [EC:2.7.6.1];PRPS:ribose-phosphate pyrophosphokinase [EC:2.7.6.1];PRPS:ribose-phosphate pyrophosphokinase [EC:2.7.6.1];PRPS:ribose-phosphate pyrophosphokinase [EC:2.7.6.1];PRPS:ribose-phosphate pyrophosphokinase [EC:2.7.6.1];PRPS:ribose-phosphate pyrophosphokinase [EC:2.7.6.1];PRPS:ribose-phosphate pyroph…	Metabolic pathways ;Biosynthesis of secondary metabolites ;Biosynthesis of antibiotics ;Microbial metabolism in diverse environments ;Biosynthesis of amino acids ;Carbon metabolism ;Purine metabolism ;Pentose phosphate pathway ;	IPR029099;IPR029057;IPR000842;IPR005946;	Ribose-phosphate pyrophosphokinase, N-terminal domain;Phosphoribosyltransferase-like;Phosphoribosyl pyrophosphate synthetase, conserved site;Ribose-phosphate diphosphokinase;
H9TE67	>tr|H9TE67|H9TE67_BACAM Fengycin synthetase D OS=Bacillus amyloliquefaciens GN=fenD PE=4 SV=1;>tr|A7Z5D0|A7Z5D0_BACA2 FenD OS=Bacillus amyloliquefaciens subsp. plantarum (strain DSM 23117 / BGSC 10A6 / FZB42) GN=fenD PE=4 SV=1;>tr|Q70JX4|Q70JX4_BACAM FenD	1	1.71088e-05	_LSEHCLSK(ac)TDTEK_	LSEHCLSK(1)TDTEK	3561	0.34566	86.756	LLKLSEHCLSKTDTEKTVSDF	........L.K..........	Cytoplasmic				K00948	PRPS:ribose-phosphate pyrophosphokinase [EC:2.7.6.1];PRPS:ribose-phosphate pyrophosphokinase [EC:2.7.6.1];PRPS:ribose-phosphate pyrophosphokinase [EC:2.7.6.1];PRPS:ribose-phosphate pyrophosphokinase [EC:2.7.6.1];PRPS:ribose-phosphate pyrophosphokinase [EC:2.7.6.1];PRPS:ribose-phosphate pyrophosphokinase [EC:2.7.6.1];PRPS:ribose-phosphate pyrophosphokinase [EC:2.7.6.1];PRPS:ribose-phosphate pyroph…	Metabolic pathways ;Biosynthesis of secondary metabolites ;Biosynthesis of antibiotics ;Microbial metabolism in diverse environments ;Biosynthesis of amino acids ;Carbon metabolism ;Purine metabolism ;Pentose phosphate pathway ;	IPR029099;IPR029057;IPR000842;IPR005946;	Ribose-phosphate pyrophosphokinase, N-terminal domain;Phosphoribosyltransferase-like;Phosphoribosyl pyrophosphate synthetase, conserved site;Ribose-phosphate diphosphokinase;
E1USS1	>tr|A0A0D7XGZ3|A0A0D7XGZ3_BACAM Transaldolase OS=Bacillus amyloliquefaciens GN=UZ38_27170 PE=4 SV=1;>tr|E1USS1|E1USS1_BACAS Probable transaldolase OS=Bacillus amyloliquefaciens (strain ATCC 23350 / DSM 7 / BCRC 11601 / NBRC 15535 / NRRL B-14393) GN=ywjH PE	1	0.000487284	_ELAK(ac)IAPNITVK_	ELAK(1)IAPNITVK	76	0.71784	76.728	EMIEEGKELAKIAPNITVKIP	........L.K..........	Cytoplasmic	gene expression;nitrogen compound metabolic process;cellular aromatic compound metabolic process;organic substance biosynthetic process;nucleic acid metabolic process;cellular macromolecule metabolic process;small molecule metabolic process;oxoacid metabolic process;translation;cellular nitrogen compound metabolic process;single-organism metabolic process;cellular macromolecule biosynthetic proce…	purine ribonucleotide binding;anion binding;ribonucleotide binding;small molecule binding;ion binding;ribonucleoside binding;purine ribonucleoside triphosphate binding;carbohydrate derivative binding;adenyl ribonucleotide binding;nucleoside phosphate binding;molecular_function;nucleotide binding;nucleoside binding;adenyl nucleotide binding;heterocyclic compound binding;binding;purine nucleoside b…	intracellular;cell part;cell;intracellular part;cellular_component;cytoplasm;	K04567	KARS:lysyl-tRNA synthetase, class II [EC:6.1.1.6];	Aminoacyl-tRNA biosynthesis ;	IPR018149;IPR004365;IPR004364;IPR006195;IPR012340;IPR002313;	Lysyl-tRNA synthetase, class II, C-terminal;OB-fold nucleic acid binding domain, AA-tRNA synthetase-type;Aminoacyl-tRNA synthetase, class II (D/K/N);Aminoacyl-tRNA synthetase, class II;Nucleic acid-binding, OB-fold;Lysine-tRNA ligase, class II;
S6FK22	>tr|S6FK22|S6FK22_BACAM Carbamoyl-phosphate synthase (glutamine-hydrolyzing) OS=Bacillus amyloliquefaciens subsp. plantarum UCMB5033 GN=pyrAB PE=3 SV=1;>tr|A7Z4H2|A7Z4H2_BACA2 Carbamoyl-phosphate synthase (glutamine-hydrolyzing) OS=Bacillus amyloliquefacie	1	9.69099e-05	_DAEEISDGLLEK(ac)R_	DAEEISDGLLEK(1)R	422	-1.464	80.96	AEEISDGLLEKRIRKAGDERL	........L.K..........	Cytoplasmic	gene expression;nitrogen compound metabolic process;cellular aromatic compound metabolic process;organic substance biosynthetic process;nucleic acid metabolic process;cellular macromolecule metabolic process;small molecule metabolic process;oxoacid metabolic process;translation;cellular nitrogen compound metabolic process;single-organism metabolic process;cellular macromolecule biosynthetic proce…	purine ribonucleotide binding;anion binding;ribonucleotide binding;small molecule binding;ion binding;ribonucleoside binding;purine ribonucleoside triphosphate binding;carbohydrate derivative binding;adenyl ribonucleotide binding;nucleoside phosphate binding;molecular_function;nucleotide binding;nucleoside binding;adenyl nucleotide binding;heterocyclic compound binding;binding;purine nucleoside b…	intracellular;cell part;cell;intracellular part;cellular_component;cytoplasm;	K04567	KARS:lysyl-tRNA synthetase, class II [EC:6.1.1.6];	Aminoacyl-tRNA biosynthesis ;	IPR018149;IPR004365;IPR004364;IPR006195;IPR012340;IPR002313;	Lysyl-tRNA synthetase, class II, C-terminal;OB-fold nucleic acid binding domain, AA-tRNA synthetase-type;Aminoacyl-tRNA synthetase, class II (D/K/N);Aminoacyl-tRNA synthetase, class II;Nucleic acid-binding, OB-fold;Lysine-tRNA ligase, class II;
A0A0E1NZS1	>tr|A0A0E1NZS1|A0A0E1NZS1_BACAM Uncharacterized protein OS=Bacillus amyloliquefaciens subsp. amyloliquefaciens KHG19 GN=KHU1_0470 PE=4 SV=1	1	0.0463274	_SYLEK(ac)VM(ox)ISK_	SYLEK(1)VMISK	141	0.49745	49.934	DNVFLKSYLEKVMISKEKKQD	........L.K..........	Cytoplasmic	gene expression;nitrogen compound metabolic process;cellular aromatic compound metabolic process;organic substance biosynthetic process;nucleic acid metabolic process;cellular macromolecule metabolic process;small molecule metabolic process;oxoacid metabolic process;translation;cellular nitrogen compound metabolic process;single-organism metabolic process;cellular macromolecule biosynthetic proce…	purine ribonucleotide binding;anion binding;ribonucleotide binding;small molecule binding;ion binding;ribonucleoside binding;purine ribonucleoside triphosphate binding;carbohydrate derivative binding;adenyl ribonucleotide binding;nucleoside phosphate binding;molecular_function;nucleotide binding;nucleoside binding;adenyl nucleotide binding;heterocyclic compound binding;binding;purine nucleoside b…	intracellular;cell part;cell;intracellular part;cellular_component;cytoplasm;	K04567	KARS:lysyl-tRNA synthetase, class II [EC:6.1.1.6];	Aminoacyl-tRNA biosynthesis ;	IPR018149;IPR004365;IPR004364;IPR006195;IPR012340;IPR002313;	Lysyl-tRNA synthetase, class II, C-terminal;OB-fold nucleic acid binding domain, AA-tRNA synthetase-type;Aminoacyl-tRNA synthetase, class II (D/K/N);Aminoacyl-tRNA synthetase, class II;Nucleic acid-binding, OB-fold;Lysine-tRNA ligase, class II;
Q1RS66	>tr|A0A0D7XW28|A0A0D7XW28_BACAM Polyketide synthase OS=Bacillus amyloliquefaciens GN=UZ38_00690 PE=4 SV=1;>tr|Q1RS66|Q1RS66_BACAM Polyketide synthase type I OS=Bacillus amyloliquefaciens GN=pks2B PE=4 SV=1;>tr|A7Z471|A7Z471_BACA2 MlnB OS=Bacillus amyloliqu	1	0.000162965	_ENVNNLIK(ac)LVK_	ENVNNLIK(1)LVK	2758	0.49646	88.056	SDKENVNNLIKLVKNKLGPVK	........L.K..........	Cytoplasmic	gene expression;nitrogen compound metabolic process;cellular aromatic compound metabolic process;organic substance biosynthetic process;nucleic acid metabolic process;cellular macromolecule metabolic process;small molecule metabolic process;oxoacid metabolic process;translation;cellular nitrogen compound metabolic process;single-organism metabolic process;cellular macromolecule biosynthetic proce…	purine ribonucleotide binding;anion binding;ribonucleotide binding;small molecule binding;ion binding;ribonucleoside binding;purine ribonucleoside triphosphate binding;carbohydrate derivative binding;adenyl ribonucleotide binding;nucleoside phosphate binding;molecular_function;nucleotide binding;nucleoside binding;adenyl nucleotide binding;heterocyclic compound binding;binding;purine nucleoside b…	intracellular;cell part;cell;intracellular part;cellular_component;cytoplasm;	K04567	KARS:lysyl-tRNA synthetase, class II [EC:6.1.1.6];	Aminoacyl-tRNA biosynthesis ;	IPR018149;IPR004365;IPR004364;IPR006195;IPR012340;IPR002313;	Lysyl-tRNA synthetase, class II, C-terminal;OB-fold nucleic acid binding domain, AA-tRNA synthetase-type;Aminoacyl-tRNA synthetase, class II (D/K/N);Aminoacyl-tRNA synthetase, class II;Nucleic acid-binding, OB-fold;Lysine-tRNA ligase, class II;
E1UPY6	>tr|E1UPY6|E1UPY6_BACAS SufB protein OS=Bacillus amyloliquefaciens (strain ATCC 23350 / DSM 7 / BCRC 11601 / NBRC 15535 / NRRL B-14393) GN=sufB PE=4 SV=1;>tr|S6G2L8|S6G2L8_BACAM SufB protein OS=Bacillus amyloliquefaciens subsp. plantarum UCMB5033 GN=sufB P	1	1.22557e-23	_GLTK(ac)EIVEEISR_	GLTK(1)EIVEEISR	31	-0.44693	188.29	SIFRSERGLTKEIVEEISRMK	........L.K..........	Cytoplasmic	nitrogen compound metabolic process;cellular aromatic compound metabolic process;organic substance biosynthetic process;small molecule biosynthetic process;oxoacid metabolic process;small molecule metabolic process;cellular nitrogen compound metabolic process;organic acid biosynthetic process;single-organism metabolic process;single-organism biosynthetic process;cellular modified amino acid metab…	molecular_function;transferase activity, transferring alkyl or aryl (other than = methyl) groups;catalytic activity;transferase activity;dihydropteroate synthase activity;		K00796	folP:dihydropteroate synthase [EC:2.5.1.15];folP:dihydropteroate synthase [EC:2.5.1.15];	Metabolic pathways ;Folate biosynthesis ;	IPR011005;IPR000489;IPR006390;	Dihydropteroate synthase-like;Pterin-binding;Dihydropteroate synthase;
S6G303	>tr|S6G303|S6G303_BACAM Deoxyribose-phosphate aldolase OS=Bacillus amyloliquefaciens subsp. plantarum UCMB5033 GN=deoC PE=3 SV=1;>tr|M9MTE6|M9MTE6_BACAM Deoxyribose-phosphate aldolase OS=Bacillus amyloliquefaciens GN=deoC PE=3 SV=1;>tr|I2CBZ4|I2CBZ4_BACAM	1	0.0161984	_ADILQLIK(ac)EAK_	ADILQLIK(1)EAK	26	1.0308	55.261	TQKADILQLIKEAKEYKFASV	........L.K..........	Cytoplasmic							IPR016153;IPR016154;IPR000397;	Heat shock protein Hsp33, N-terminal;Heat shock protein Hsp33, C-terminal;Heat shock protein Hsp33;
S6FX88	>tr|S6FX88|S6FX88_BACAM Histidine kinase OS=Bacillus amyloliquefaciens subsp. plantarum UCMB5033 GN=kinE PE=4 SV=1;>tr|I2C472|I2C472_BACAM Histidine kinase OS=Bacillus amyloliquefaciens Y2 GN=kinE PE=4 SV=1;>tr|E1USH3|E1USH3_BACAS Histidine kinase OS=Bacil	1	0.000272585	_GHLWK(ac)EVPIK_	GHLWK(1)EVPIK	104	0.0032475	89.171	KKFLKKGHLWKEVPIKLDSGA	........L.K..........	Cytoplasmic							IPR016153;IPR016154;IPR000397;	Heat shock protein Hsp33, N-terminal;Heat shock protein Hsp33, C-terminal;Heat shock protein Hsp33;
S6FFQ9	>tr|S6FFQ9|S6FFQ9_BACAM Ribosome-recycling factor OS=Bacillus amyloliquefaciens subsp. plantarum UCMB5033 GN=frr PE=3 SV=1;>tr|I2C581|I2C581_BACAM Ribosome-recycling factor OS=Bacillus amyloliquefaciens Y2 GN=frr PE=3 SV=1;>sp|A7Z4S3|RRF_BACA2 Ribosome-rec	1	0.00333062	_ELVK(ac)VVK_	ELVK(1)VVK	115	-0.75384	101.41	LTEERRKELVKVVKKYAEEAK	........L.K..........	Cytoplasmic							IPR000878;IPR008189;IPR018063;IPR014776;IPR014777;	Tetrapyrrole methylase;rRNA small subunit methyltransferase I;SAM-dependent methyltransferase RsmI, conserved site;Tetrapyrrole methylase, subdomain 2;Tetrapyrrole methylase, subdomain 1;
S6FGL1	>tr|S6FGL1|S6FGL1_BACAM YceE protein OS=Bacillus amyloliquefaciens subsp. plantarum UCMB5033 GN=yceE PE=4 SV=1;>tr|I2C132|I2C132_BACAM Tellurium resistance protein OS=Bacillus amyloliquefaciens Y2 GN=yceE PE=4 SV=1;>tr|E1UKQ5|E1UKQ5_BACAS YceE protein OS=B	1	5.8081e-11	_TNPGLTK(ac)AVIGLGWDTNK_	TNPGLTK(1)AVIGLGWDTNK	22	0.75227	112.43	DLTKTNPGLTKAVIGLGWDTN	........L.K..........	Cytoplasmic							IPR008863;	Toxic anion resistance;
S6FLE6	>tr|S6FLE6|S6FLE6_BACAM DynA protein OS=Bacillus amyloliquefaciens subsp. plantarum UCMB5033 GN=dynA PE=4 SV=1;>tr|A7Z5V4|A7Z5V4_BACA2 YpbR OS=Bacillus amyloliquefaciens subsp. plantarum (strain DSM 23117 / BGSC 10A6 / FZB42) GN=ypbR PE=4 SV=1;>tr|A0A0E1P3	1	0.000891773	_LSLQK(ac)VTEK_	LSLQK(1)VTEK	1117	0.5335	85.355	FVEGLRLSLQKVTEKWLEQEK	........L.K..........	Cytoplasmic				K03723	mfd:transcription-repair coupling factor (superfamily II helicase) [EC:3.6.4.-];	Nucleotide excision repair ;	IPR005118;IPR011545;IPR004576;IPR003711;IPR014001;IPR001650;IPR027417;	Transcription-repair-coupling factor, C-terminal domain;DEAD/DEAH box helicase domain;Transcription-repair coupling factor;CarD-like/TRCF domain;Helicase superfamily 1/2, ATP-binding domain;Helicase, C-terminal;P-loop containing nucleoside triphosphate hydrolase;
I2C7G6	>tr|I2C7G6|I2C7G6_BACAM 6-phosphogluconate dehydrogenase, decarboxylating OS=Bacillus amyloliquefaciens Y2 GN=yqjI PE=3 SV=1;>tr|E1UKD4|E1UKD4_BACAS 6-phosphogluconate dehydrogenase, decarboxylating OS=Bacillus amyloliquefaciens (strain ATCC 23350 / DSM 7	1	0.0105971	_AAFLQK(ac)IK_	AAFLQK(1)IK	374	1.6755	66.429	GCIIRAAFLQKIKDAYDREPE	........L.K..........	Cytoplasmic				K03723	mfd:transcription-repair coupling factor (superfamily II helicase) [EC:3.6.4.-];	Nucleotide excision repair ;	IPR005118;IPR011545;IPR004576;IPR003711;IPR014001;IPR001650;IPR027417;	Transcription-repair-coupling factor, C-terminal domain;DEAD/DEAH box helicase domain;Transcription-repair coupling factor;CarD-like/TRCF domain;Helicase superfamily 1/2, ATP-binding domain;Helicase, C-terminal;P-loop containing nucleoside triphosphate hydrolase;
S6G2D2	>tr|S6G2D2|S6G2D2_BACAM IlvH protein OS=Bacillus amyloliquefaciens subsp. plantarum UCMB5033 GN=ilvH PE=4 SV=1;>tr|E1UMH7|E1UMH7_BACAS IlvH protein OS=Bacillus amyloliquefaciens (strain ATCC 23350 / DSM 7 / BCRC 11601 / NBRC 15535 / NRRL B-14393) GN=ilvH P	1	5.07285e-05	_QLNK(ac)QIDVLK_	QLNK(1)QIDVLK	67	-0.61249	119.53	DVEQLTKQLNKQIDVLKVTDI	........L.K..........	Cytoplasmic				K03723	mfd:transcription-repair coupling factor (superfamily II helicase) [EC:3.6.4.-];	Nucleotide excision repair ;	IPR005118;IPR011545;IPR004576;IPR003711;IPR014001;IPR001650;IPR027417;	Transcription-repair-coupling factor, C-terminal domain;DEAD/DEAH box helicase domain;Transcription-repair coupling factor;CarD-like/TRCF domain;Helicase superfamily 1/2, ATP-binding domain;Helicase, C-terminal;P-loop containing nucleoside triphosphate hydrolase;
S6G2M6	>tr|A0A0D7XGF1|A0A0D7XGF1_BACAM Fumarate hydratase OS=Bacillus amyloliquefaciens GN=UZ38_32725 PE=4 SV=1;>tr|S6G2M6|S6G2M6_BACAM Fumarate hydratase class II OS=Bacillus amyloliquefaciens subsp. plantarum UCMB5033 GN=fumC PE=3 SV=1;>tr|I2CA04|I2CA04_BACAM F	1	3.40395e-18	_ALAADLMK(ac)IANDVR_	ALAADLMK(1)IANDVR	288	0.16845	156.24	ALKALAADLMKIANDVRWLAS	........L.K..........	Cytoplasmic				K03723	mfd:transcription-repair coupling factor (superfamily II helicase) [EC:3.6.4.-];	Nucleotide excision repair ;	IPR005118;IPR011545;IPR004576;IPR003711;IPR014001;IPR001650;IPR027417;	Transcription-repair-coupling factor, C-terminal domain;DEAD/DEAH box helicase domain;Transcription-repair coupling factor;CarD-like/TRCF domain;Helicase superfamily 1/2, ATP-binding domain;Helicase, C-terminal;P-loop containing nucleoside triphosphate hydrolase;
S6FHE0	>tr|S6FHE0|S6FHE0_BACAM YdhC protein OS=Bacillus amyloliquefaciens subsp. plantarum UCMB5033 GN=ydhC PE=4 SV=1;>tr|A7Z1X6|A7Z1X6_BACA2 YdhC OS=Bacillus amyloliquefaciens subsp. plantarum (strain DSM 23117 / BGSC 10A6 / FZB42) GN=ydhC PE=4 SV=1;>tr|A0A0E1NZ	1	0.00826376	_LLEK(ac)DGLLTADDR_	LLEK(1)DGLLTADDR	60	0.037727	58.32	PVREAMRLLEKDGLLTADDRN	........L.K..........	Cytoplasmic				K03723	mfd:transcription-repair coupling factor (superfamily II helicase) [EC:3.6.4.-];	Nucleotide excision repair ;	IPR005118;IPR011545;IPR004576;IPR003711;IPR014001;IPR001650;IPR027417;	Transcription-repair-coupling factor, C-terminal domain;DEAD/DEAH box helicase domain;Transcription-repair coupling factor;CarD-like/TRCF domain;Helicase superfamily 1/2, ATP-binding domain;Helicase, C-terminal;P-loop containing nucleoside triphosphate hydrolase;
S6FUB1	>tr|S6FUB1|S6FUB1_BACAM NupN protein OS=Bacillus amyloliquefaciens subsp. plantarum UCMB5033 GN=nupN PE=4 SV=1;>tr|A0A0E1P7F2|A0A0E1P7F2_BACAM Basic membrane lipoprotein domain-containing protein OS=Bacillus amyloliquefaciens subsp. amyloliquefaciens KHG19	1	8.69275e-09	_SDADYTTNLNK(ac)LAR_	SDADYTTNLNK(1)LAR	94	-0.59214	128.54	SDADYTTNLNKLAREHFDLIY	........L.K..........	Cytoplasmic				K04042	glmU:bifunctional UDP-N-acetylglucosamine pyrophosphorylase / Glucosamine-1-phosphate N-acetyltransferase [EC:2.7.7.23 2.3.1.157];glmU:bifunctional UDP-N-acetylglucosamine pyrophosphorylase / Glucosamine-1-phosphate N-acetyltransferase [EC:2.7.7.23 2.3.1.157];glmU:bifunctional UDP-N-acetylglucosamine pyrophosphorylase / Glucosamine-1-phosphate N-acetyltransferase [EC:2.7.7.23 2.3.1.157];	Metabolic pathways ;Biosynthesis of antibiotics ;Amino sugar and nucleotide sugar metabolism ;	IPR001451;IPR005882;IPR005835;IPR018357;IPR029044;IPR011004;	Bacterial transferase hexapeptide repeat;Bifunctional UDP-N-acetylglucosamine pyrophosphorylase/glucosamine-1-phosphate N-acetyltransferase;Nucleotidyl transferase;Hexapeptide transferase, conserved site;Nucleotide-diphospho-sugar transferases;Trimeric LpxA-like;
S6FYG4	>tr|S6FYG4|S6FYG4_BACAM AccB protein OS=Bacillus amyloliquefaciens subsp. plantarum UCMB5033 GN=accB PE=4 SV=1;>tr|I2C7L8|I2C7L8_BACAM Acetyl-CoA carboxylase OS=Bacillus amyloliquefaciens Y2 GN=accB PE=4 SV=1;>tr|E1UKX2|E1UKX2_BACAS AccB protein OS=Bacillu	1	0.00233578	_INEIHELIK(ac)R_	INEIHELIK(1)R	12	1.1799	74.533	LKINEIHELIKRIDESSIDEF	........L.K..........	Cytoplasmic				K04042	glmU:bifunctional UDP-N-acetylglucosamine pyrophosphorylase / Glucosamine-1-phosphate N-acetyltransferase [EC:2.7.7.23 2.3.1.157];glmU:bifunctional UDP-N-acetylglucosamine pyrophosphorylase / Glucosamine-1-phosphate N-acetyltransferase [EC:2.7.7.23 2.3.1.157];glmU:bifunctional UDP-N-acetylglucosamine pyrophosphorylase / Glucosamine-1-phosphate N-acetyltransferase [EC:2.7.7.23 2.3.1.157];	Metabolic pathways ;Biosynthesis of antibiotics ;Amino sugar and nucleotide sugar metabolism ;	IPR001451;IPR005882;IPR005835;IPR018357;IPR029044;IPR011004;	Bacterial transferase hexapeptide repeat;Bifunctional UDP-N-acetylglucosamine pyrophosphorylase/glucosamine-1-phosphate N-acetyltransferase;Nucleotidyl transferase;Hexapeptide transferase, conserved site;Nucleotide-diphospho-sugar transferases;Trimeric LpxA-like;
S6FVA1	>tr|S6FVA1|S6FVA1_BACAM Arginine--tRNA ligase OS=Bacillus amyloliquefaciens subsp. plantarum UCMB5033 GN=argS PE=3 SV=1;>tr|I2CBC8|I2CBC8_BACAM Arginine--tRNA ligase OS=Bacillus amyloliquefaciens Y2 GN=argS PE=3 SV=1;>tr|E1USU1|E1USU1_BACAS Arginine--tRNA	1	4.22498e-06	_YFEALGLEK(ac)PMPEDGYR_	YFEALGLEK(1)PMPEDGYR	195	0.98982	81.656	VRYFEALGLEKPMPEDGYRGE	........L.K..........	Cytoplasmic				K04042	glmU:bifunctional UDP-N-acetylglucosamine pyrophosphorylase / Glucosamine-1-phosphate N-acetyltransferase [EC:2.7.7.23 2.3.1.157];glmU:bifunctional UDP-N-acetylglucosamine pyrophosphorylase / Glucosamine-1-phosphate N-acetyltransferase [EC:2.7.7.23 2.3.1.157];glmU:bifunctional UDP-N-acetylglucosamine pyrophosphorylase / Glucosamine-1-phosphate N-acetyltransferase [EC:2.7.7.23 2.3.1.157];	Metabolic pathways ;Biosynthesis of antibiotics ;Amino sugar and nucleotide sugar metabolism ;	IPR001451;IPR005882;IPR005835;IPR018357;IPR029044;IPR011004;	Bacterial transferase hexapeptide repeat;Bifunctional UDP-N-acetylglucosamine pyrophosphorylase/glucosamine-1-phosphate N-acetyltransferase;Nucleotidyl transferase;Hexapeptide transferase, conserved site;Nucleotide-diphospho-sugar transferases;Trimeric LpxA-like;
I2C8L7	>tr|I2C8L7|I2C8L7_BACAM Type I restriction-modification system, M subunit OS=Bacillus amyloliquefaciens Y2 GN=hsdM PE=4 SV=1	1	0.0104201	_NLEK(ac)IIK_	NLEK(1)IIK	104	-0.25675	77.046	TSIAEPKNLEKIIKSIDALDW	........L.K..........	Cytoplasmic				K08681	pdxT:5'-phosphate synthase pdxT subunit [EC:4.3.3.6];	Vitamin B6 metabolism ;	IPR002161;IPR021196;IPR029062;	PdxT/SNO family;PdxT/SNO family, conserved site;Class I glutamine amidotransferase-like;
S6FK49	>tr|S6FK49|S6FK49_BACAM 50S ribosomal protein L28 OS=Bacillus amyloliquefaciens subsp. plantarum UCMB5033 GN=rpmB PE=3 SV=1;>tr|E1UTW5|E1UTW5_BACAS 50S ribosomal protein L28 OS=Bacillus amyloliquefaciens (strain ATCC 23350 / DSM 7 / BCRC 11601 / NBRC 15535	1	4.67806e-09	_TWGANLQK(ac)VR_	TWGANLQK(1)VR	35	-0.38011	108.43	SKRTWGANLQKVRILVDGKPK	........L.K..........	Cytoplasmic							IPR005585;IPR024042;	Protein of unknown function DUF327;Hypothetical protein TM1646-like domain;
S6FZ98	>tr|S6FZ98|S6FZ98_BACAM Methionine import ATP-binding protein MetN OS=Bacillus amyloliquefaciens subsp. plantarum UCMB5033 GN=metN PE=3 SV=1;>tr|E1UQC9|E1UQC9_BACAS Methionine import ATP-binding protein MetN OS=Bacillus amyloliquefaciens (strain ATCC 23350	1	3.40267e-09	_RADELIK(ac)LVGLEGK_	RADELIK(1)LVGLEGK	126	0.57856	150.76	ERVRRADELIKLVGLEGKEKS	........L.K..........	Cytoplasmic				K06187	recR:recombination protein RecR;	Homologous recombination ;	IPR006171;IPR015967;IPR023627;IPR023628;IPR000093;	Toprim domain;Recombination protein RecR, conserved site;Recombination protein RecR;Recombination protein RecR, C4-type zinc finger;DNA recombination protein RecR;
S6FR17	>tr|S6FR17|S6FR17_BACAM Ndh protein OS=Bacillus amyloliquefaciens subsp. plantarum UCMB5033 GN=ndh PE=4 SV=1;>tr|I2C3W5|I2C3W5_BACAM NADH dehydrogenase OS=Bacillus amyloliquefaciens Y2 GN=yjlD PE=4 SV=1;>tr|A0A0D7XME4|A0A0D7XME4_BACAM Pyridine nucleotide-d	1	0.00220213	_GLPASLMK(ac)EASNVR_	GLPASLMK(1)EASNVR	373	0.6456	67.102	PLKGLPASLMKEASNVRYLTH	........L.K..........	Cytoplasmic				K06187	recR:recombination protein RecR;	Homologous recombination ;	IPR006171;IPR015967;IPR023627;IPR023628;IPR000093;	Toprim domain;Recombination protein RecR, conserved site;Recombination protein RecR;Recombination protein RecR, C4-type zinc finger;DNA recombination protein RecR;
S6FV12	>tr|S6FV12|S6FV12_BACAM FliD protein OS=Bacillus amyloliquefaciens subsp. plantarum UCMB5033 GN=fliD PE=4 SV=1;>tr|I2CAR0|I2CAR0_BACAM Flagellar hook-associated protein OS=Bacillus amyloliquefaciens Y2 GN=fliD PE=4 SV=1;>tr|E1URH7|E1URH7_BACAS FliD protein	1	7.49235e-05	_QPLNK(ac)LNQQK_	QPLNK(1)LNQQK	31	0.22813	107.21	LMDAEKQPLNKLNQQKQTLEW	........L.K..........	Cytoplasmic							IPR003680;IPR029039;	Flavodoxin-like fold;Flavoprotein-like;
S6FNZ4	>tr|S6FNZ4|S6FNZ4_BACAM AsnB protein OS=Bacillus amyloliquefaciens subsp. plantarum UCMB5033 GN=asnB PE=4 SV=1;>tr|I2C999|I2C999_BACAM Asparagine synthase (Glutamine-hydrolysing) OS=Bacillus amyloliquefaciens Y2 GN=asnB PE=4 SV=1;>tr|A7Z7Y8|A7Z7Y8_BACA2 As	0.99926	2.14564e-28	_ANFKPVQSDEDKLVK(ac)EVR_	ANFKPVQSDEDK(0.001)LVK(0.999)EVR	239	-1.6908	188.71	PVQSDEDKLVKEVRDAIFDSV	........L.K..........	Cytoplasmic							IPR003390;IPR023763;IPR018906;IPR010994;	DNA integrity scanning protein, DisA, N-terminal;DNA integrity scanning protein, DisA;DNA integrity scanning, DisA, linker region;RuvA domain 2-like;
A0A0D7XV23	>tr|A0A0D7XV23|A0A0D7XV23_BACAM ABC transporter ATP-binding protein OS=Bacillus amyloliquefaciens GN=UZ38_00605 PE=4 SV=1;>tr|S6G1M3|S6G1M3_BACAM YkpA protein OS=Bacillus amyloliquefaciens subsp. plantarum UCMB5033 GN=ykpA PE=4 SV=1;>tr|I2C4G5|I2C4G5_BACAM	1	1.13045e-07	_HFLNK(ac)VCTHIADLDFNK_	HFLNK(1)VCTHIADLDFNK	217	-1.3509	85.421	VVSHDRHFLNKVCTHIADLDF	........L.K..........	Cytoplasmic				K02864	RP-L10:large subunit ribosomal protein L10;	Ribosome ;	IPR022973;IPR002363;IPR001790;	Ribosomal protein L10;Ribosomal protein L10, eubacterial, conserved site;Ribosomal protein L10P;
Q1RS66	>tr|A0A0D7XW28|A0A0D7XW28_BACAM Polyketide synthase OS=Bacillus amyloliquefaciens GN=UZ38_00690 PE=4 SV=1;>tr|I2C4I3|I2C4I3_BACAM Polyketide synthase type I OS=Bacillus amyloliquefaciens Y2 GN=mlnB PE=4 SV=1;>tr|Q1RS66|Q1RS66_BACAM Polyketide synthase type	1	0.000153906	_VFPDLEK(ac)NVR_	VFPDLEK(1)NVR	553	-0.42748	94.409	VLKRVFPDLEKNVRPVLKGIP	........L.K..........	Cytoplasmic				K02864	RP-L10:large subunit ribosomal protein L10;	Ribosome ;	IPR022973;IPR002363;IPR001790;	Ribosomal protein L10;Ribosomal protein L10, eubacterial, conserved site;Ribosomal protein L10P;
S6FQV0	>tr|S6FQV0|S6FQV0_BACAM Uncharacterized protein OS=Bacillus amyloliquefaciens subsp. plantarum UCMB5033 GN=RBAU_3713 PE=4 SV=1;>tr|A7ZA87|A7ZA87_BACA2 Iron compound ABC transporter, substrate-binding protein OS=Bacillus amyloliquefaciens subsp. plantarum (	1	0.00488338	_IGNTHVFDLDK(ac)GTWR_	IGNTHVFDLDK(1)GTWR	127	0.28546	52.862	IGNTHVFDLDKGTWRDHLKDI	........L.K..........	Cytoplasmic				K02864	RP-L10:large subunit ribosomal protein L10;	Ribosome ;	IPR022973;IPR002363;IPR001790;	Ribosomal protein L10;Ribosomal protein L10, eubacterial, conserved site;Ribosomal protein L10P;
A0A0D7XV20	>tr|A0A0D7XV20|A0A0D7XV20_BACAM MlnH OS=Bacillus amyloliquefaciens GN=UZ38_00720 PE=4 SV=1;>tr|I2C4I9|I2C4I9_BACAM (S)-2-hydroxy-acid oxidase OS=Bacillus amyloliquefaciens Y2 GN=glcF PE=4 SV=1	1	0.00366417	_ALHK(ac)TTGSCFVYIDK_	ALHK(1)TTGSCFVYIDK	222	0.086429	57.973	IYIETFRALHKTTGSCFVYID	........L.K..........	Cytoplasmic				K02864	RP-L10:large subunit ribosomal protein L10;	Ribosome ;	IPR022973;IPR002363;IPR001790;	Ribosomal protein L10;Ribosomal protein L10, eubacterial, conserved site;Ribosomal protein L10P;
I2C597	>tr|I2C597|I2C597_BACAM Polyribonucleotide nucleotidyltransferase OS=Bacillus amyloliquefaciens Y2 GN=pnpA PE=3 SV=1;>sp|A7Z4U0|PNP_BACA2 Polyribonucleotide nucleotidyltransferase OS=Bacillus amyloliquefaciens subsp. plantarum (strain DSM 23117 / BGSC 10A6	1	1.17565e-06	_IGDEILVK(ac)VTEIDK_	IGDEILVK(1)VTEIDK	676	0.61038	105.58	VVKIGDEILVKVTEIDKQGRV	........L.K..........	Cytoplasmic				K02864	RP-L10:large subunit ribosomal protein L10;	Ribosome ;	IPR022973;IPR002363;IPR001790;	Ribosomal protein L10;Ribosomal protein L10, eubacterial, conserved site;Ribosomal protein L10P;
I2C5F0	>tr|I2C5F0|I2C5F0_BACAM Linear gramicidin synthetase subunit D OS=Bacillus amyloliquefaciens Y2 GN=pksJ2 PE=4 SV=1	1	7.66085e-05	_APVIDLQK(ac)LR_	APVIDLQK(1)LR	3328	1.0644	109.79	DAKAPVIDLQKLRSESAETPF	........L.K..........	Cytoplasmic							IPR011991;IPR011711;IPR008920;IPR000524;	Winged helix-turn-helix DNA-binding domain;GntR, C-terminal;Transcription regulator FadR/GntR, C-terminal;Transcription regulator HTH, GntR;
I2C1M8	>tr|S6G141|S6G141_BACAM YdcI protein OS=Bacillus amyloliquefaciens subsp. plantarum UCMB5033 GN=ydcI PE=4 SV=1;>tr|A7Z1N2|A7Z1N2_BACA2 YdcI OS=Bacillus amyloliquefaciens subsp. plantarum (strain DSM 23117 / BGSC 10A6 / FZB42) GN=ydcI PE=4 SV=1;>tr|A0A0E1P4	1	0.0476778	_GLEPLADYILSLPK(ac)ENR_	GLEPLADYILSLPK(1)ENR	136	0.85544	44.998	PLADYILSLPKENRLHDIADQ	........L.K..........	Cytoplasmic							IPR011991;IPR011711;IPR008920;IPR000524;	Winged helix-turn-helix DNA-binding domain;GntR, C-terminal;Transcription regulator FadR/GntR, C-terminal;Transcription regulator HTH, GntR;
S6FP56	>tr|S6FP56|S6FP56_BACAM Cah protein OS=Bacillus amyloliquefaciens subsp. plantarum UCMB5033 GN=cah PE=4 SV=1;>tr|A7Z165|A7Z165_BACA2 Cah OS=Bacillus amyloliquefaciens subsp. plantarum (strain DSM 23117 / BGSC 10A6 / FZB42) GN=cah PE=4 SV=1;>tr|A0A0E1NYT5|A	1	4.1656e-06	_GILDK(ac)DTYYYR_	GILDK(1)DTYYYR	145	0.49019	129.89	PGWMTKGILDKDTYYYRGVYL	........L.K..........	Cytoplasmic							IPR011991;IPR011711;IPR008920;IPR000524;	Winged helix-turn-helix DNA-binding domain;GntR, C-terminal;Transcription regulator FadR/GntR, C-terminal;Transcription regulator HTH, GntR;
I2C8P6	>tr|I2C8P6|I2C8P6_BACAM DNA polymerase OS=Bacillus amyloliquefaciens Y2 GN=yshC PE=4 SV=1;>tr|A7Z7E8|A7Z7E8_BACA2 YshC OS=Bacillus amyloliquefaciens subsp. plantarum (strain DSM 23117 / BGSC 10A6 / FZB42) GN=yshC PE=4 SV=1;>tr|A0A0E1P4Q3|A0A0E1P4Q3_BACAM D	1	0.00199259	_TEHLIK(ac)ANEK_	TEHLIK(1)ANEK	513	0.68219	68.786	RLDLRTEHLIKANEKGVTLVI	........L.K..........	Cytoplasmic							IPR011991;IPR011711;IPR008920;IPR000524;	Winged helix-turn-helix DNA-binding domain;GntR, C-terminal;Transcription regulator FadR/GntR, C-terminal;Transcription regulator HTH, GntR;
A0A0D7XYY6	>tr|A0A0D7XYY6|A0A0D7XYY6_BACAM Pyruvate carboxylase OS=Bacillus amyloliquefaciens GN=UZ38_00855 PE=4 SV=1;>tr|A7Z4A9|A7Z4A9_BACA2 Pyruvate carboxylase OS=Bacillus amyloliquefaciens subsp. plantarum (strain DSM 23117 / BGSC 10A6 / FZB42) GN=pycA PE=4 SV=1;	1	2.38414e-10	_VAEAAICYTGDILDK(ac)TR_	VAEAAICYTGDILDK(1)TR	684	3.6373	113.33	AICYTGDILDKTRTKYDLQYY	........L.K..........	Cytoplasmic				K02994	RP-S8:small subunit ribosomal protein S8;	Ribosome ;	IPR000630;	Ribosomal protein S8;
S6FVG4	>tr|S6FVG4|S6FVG4_BACAM Serine--tRNA ligase OS=Bacillus amyloliquefaciens subsp. plantarum UCMB5033 GN=serS PE=3 SV=1;>tr|Q659K7|Q659K7_BACAM Serine--tRNA ligase OS=Bacillus amyloliquefaciens GN=serS PE=3 SV=1;>tr|I2C0D4|I2C0D4_BACAM Serine--tRNA ligase OS	0.999989	3.60037e-07	_FVKPEDSYEELEK(ac)LTNQAER_	FVKPEDSYEELEK(1)LTNQAER	301	0.80433	89.859	KPEDSYEELEKLTNQAERVLQ	........L.K..........	Cytoplasmic				K02952	RP-S13:small subunit ribosomal protein S13;	Ribosome ;	IPR018269;IPR010979;IPR027437;IPR019980;IPR001892;	Ribosomal protein S13, conserved site;Ribosomal protein S13-like, H2TH;30s ribosomal protein S13, C-terminal;Ribosomal protein S13, bacterial-type;Ribosomal protein S13;
S6FN77	>tr|S6FN77|S6FN77_BACAM MreB protein OS=Bacillus amyloliquefaciens subsp. plantarum UCMB5033 GN=mreB PE=4 SV=1;>tr|I2C8I0|I2C8I0_BACAM Rod shape-determining protein OS=Bacillus amyloliquefaciens Y2 GN=mreB PE=4 SV=1;>tr|E1UME9|E1UME9_BACAS MreB protein OS=	1	3.32422e-10	_STLEK(ac)TPPELAADIMDR_	STLEK(1)TPPELAADIMDR	270	-0.62966	103.87	IVDAVKSTLEKTPPELAADIM	........L.K..........	Cytoplasmic				K01012	bioB:biotin synthase [EC:2.8.1.6];bioB:biotin synthase [EC:2.8.1.6];	Metabolic pathways ;Biotin metabolism ;	IPR010722;IPR002684;IPR007197;IPR006638;IPR013785;	Biotin and thiamin synthesis-associated domain;Biotin synthase/Biotin biosynthesis bifunctional protein BioAB;Radical SAM;Elongator protein 3/MiaB/NifB;Aldolase-type TIM barrel;
A0A0D7XYY6	>tr|A0A0D7XYY6|A0A0D7XYY6_BACAM Pyruvate carboxylase OS=Bacillus amyloliquefaciens GN=UZ38_00855 PE=4 SV=1;>tr|A7Z4A9|A7Z4A9_BACA2 Pyruvate carboxylase OS=Bacillus amyloliquefaciens subsp. plantarum (strain DSM 23117 / BGSC 10A6 / FZB42) GN=pycA PE=4 SV=1;	1	0.00204674	_LQK(ac)LVLK_	LQK(1)LVLK	933	-1.0217	116.3	PHGGFPEKLQKLVLKGQTPIT	........L.K..........	Cytoplasmic				K01012	bioB:biotin synthase [EC:2.8.1.6];bioB:biotin synthase [EC:2.8.1.6];	Metabolic pathways ;Biotin metabolism ;	IPR010722;IPR002684;IPR007197;IPR006638;IPR013785;	Biotin and thiamin synthesis-associated domain;Biotin synthase/Biotin biosynthesis bifunctional protein BioAB;Radical SAM;Elongator protein 3/MiaB/NifB;Aldolase-type TIM barrel;
S6FQG9	>tr|S6FQG9|S6FQG9_BACAM CitR protein OS=Bacillus amyloliquefaciens subsp. plantarum UCMB5033 GN=citR PE=4 SV=1;>tr|I2C2Z7|I2C2Z7_BACAM HTH-type transcriptional regulator OS=Bacillus amyloliquefaciens Y2 GN=citR PE=4 SV=1;>tr|E1UQ69|E1UQ69_BACAS CitR protei	1	0.000337089	_LLEK(ac)EISCK_	LLEK(1)EISCK	41	1.0941	91.867	TVTVHIKLLEKEISCKLFQRS	........L.K..........	Cytoplasmic				K09698	gltX:nondiscriminating glutamyl-tRNA synthetase [EC:6.1.1.24];gltX:nondiscriminating glutamyl-tRNA synthetase [EC:6.1.1.24];	Metabolic pathways ;Aminoacyl-tRNA biosynthesis ;	IPR004527;IPR008925;IPR014729;IPR001412;IPR020061;IPR020058;IPR020751;IPR000924;	Glutamate-tRNA ligase, bacterial/mitochondrial;Aminoacyl-tRNA synthetase, class I, anticodon-binding;Rossmann-like alpha/beta/alpha sandwich fold;Aminoacyl-tRNA synthetase, class I, conserved site;Glutamyl/glutaminyl-tRNA synthetase, class Ib, alpha-bundle domain;Glutamyl/glutaminyl-tRNA synthetase, class Ib, catalytic domain;Aminoacyl-tRNA synthetase, class I, anticodon-binding domain, subdomain…
S6FT45	>tr|S6FT45|S6FT45_BACAM Adapter protein MecA OS=Bacillus amyloliquefaciens subsp. plantarum UCMB5033 GN=mecB PE=3 SV=1;>tr|E1UK46|E1UK46_BACAS Adapter protein MecA OS=Bacillus amyloliquefaciens (strain ATCC 23350 / DSM 7 / BCRC 11601 / NBRC 15535 / NRRL B-	1	0.000149137	_GLTK(ac)EDLWK_	GLTK(1)EDLWK	27	-0.5072	109.44	LDDLTDRGLTKEDLWKDSFKV	........L.K..........	Cytoplasmic				K09698	gltX:nondiscriminating glutamyl-tRNA synthetase [EC:6.1.1.24];gltX:nondiscriminating glutamyl-tRNA synthetase [EC:6.1.1.24];	Metabolic pathways ;Aminoacyl-tRNA biosynthesis ;	IPR004527;IPR008925;IPR014729;IPR001412;IPR020061;IPR020058;IPR020751;IPR000924;	Glutamate-tRNA ligase, bacterial/mitochondrial;Aminoacyl-tRNA synthetase, class I, anticodon-binding;Rossmann-like alpha/beta/alpha sandwich fold;Aminoacyl-tRNA synthetase, class I, conserved site;Glutamyl/glutaminyl-tRNA synthetase, class Ib, alpha-bundle domain;Glutamyl/glutaminyl-tRNA synthetase, class Ib, catalytic domain;Aminoacyl-tRNA synthetase, class I, anticodon-binding domain, subdomain…
S6G2S7	>tr|S6G2S7|S6G2S7_BACAM DegV protein OS=Bacillus amyloliquefaciens subsp. plantarum UCMB5033 GN=degV PE=4 SV=1;>tr|E1URX5|E1URX5_BACAS DegV protein OS=Bacillus amyloliquefaciens (strain ATCC 23350 / DSM 7 / BCRC 11601 / NBRC 15535 / NRRL B-14393) GN=degV P	1	3.22773e-05	_AAQLIK(ac)DGVDSPEEIIK_	AAQLIK(1)DGVDSPEEIIK	135	0.79078	78.441	FYALKAAQLIKDGVDSPEEII	........L.K..........	Cytoplasmic				K09698	gltX:nondiscriminating glutamyl-tRNA synthetase [EC:6.1.1.24];gltX:nondiscriminating glutamyl-tRNA synthetase [EC:6.1.1.24];	Metabolic pathways ;Aminoacyl-tRNA biosynthesis ;	IPR004527;IPR008925;IPR014729;IPR001412;IPR020061;IPR020058;IPR020751;IPR000924;	Glutamate-tRNA ligase, bacterial/mitochondrial;Aminoacyl-tRNA synthetase, class I, anticodon-binding;Rossmann-like alpha/beta/alpha sandwich fold;Aminoacyl-tRNA synthetase, class I, conserved site;Glutamyl/glutaminyl-tRNA synthetase, class Ib, alpha-bundle domain;Glutamyl/glutaminyl-tRNA synthetase, class Ib, catalytic domain;Aminoacyl-tRNA synthetase, class I, anticodon-binding domain, subdomain…
I2C603	>tr|I2C603|I2C603_BACAM Transketolase OS=Bacillus amyloliquefaciens Y2 GN=tkt PE=3 SV=1;>tr|A7Z556|A7Z556_BACA2 Transketolase OS=Bacillus amyloliquefaciens subsp. plantarum (strain DSM 23117 / BGSC 10A6 / FZB42) GN=tkt PE=3 SV=1;>tr|A0A0D7XVZ4|A0A0D7XVZ4_B	1	0.000129342	_GELPK(ac)DWDQEVPVYEK_	GELPK(1)DWDQEVPVYEK	339	0.64851	69.188	LSLGMKGELPKDWDQEVPVYE	........L.K..........	Cytoplasmic				K09698	gltX:nondiscriminating glutamyl-tRNA synthetase [EC:6.1.1.24];gltX:nondiscriminating glutamyl-tRNA synthetase [EC:6.1.1.24];	Metabolic pathways ;Aminoacyl-tRNA biosynthesis ;	IPR004527;IPR008925;IPR014729;IPR001412;IPR020061;IPR020058;IPR020751;IPR000924;	Glutamate-tRNA ligase, bacterial/mitochondrial;Aminoacyl-tRNA synthetase, class I, anticodon-binding;Rossmann-like alpha/beta/alpha sandwich fold;Aminoacyl-tRNA synthetase, class I, conserved site;Glutamyl/glutaminyl-tRNA synthetase, class Ib, alpha-bundle domain;Glutamyl/glutaminyl-tRNA synthetase, class Ib, catalytic domain;Aminoacyl-tRNA synthetase, class I, anticodon-binding domain, subdomain…
S6FQB5	>tr|S6FQB5|S6FQB5_BACAM Protein FdhD homolog OS=Bacillus amyloliquefaciens subsp. plantarum UCMB5033 GN=fdhD PE=3 SV=1;>tr|I2CB64|I2CB64_BACAM Protein FdhD homolog OS=Bacillus amyloliquefaciens Y2 GN=fdhD PE=3 SV=1;>tr|E1US95|E1US95_BACAS Protein FdhD homo	1	0.000825152	_GVLTK(ac)TADR_	GVLTK(1)TADR	21	0.064554	88.392	IYRYEKGVLTKTADRMVSEYP	........L.K..........	Cytoplasmic				K09698	gltX:nondiscriminating glutamyl-tRNA synthetase [EC:6.1.1.24];gltX:nondiscriminating glutamyl-tRNA synthetase [EC:6.1.1.24];	Metabolic pathways ;Aminoacyl-tRNA biosynthesis ;	IPR004527;IPR008925;IPR014729;IPR001412;IPR020061;IPR020058;IPR020751;IPR000924;	Glutamate-tRNA ligase, bacterial/mitochondrial;Aminoacyl-tRNA synthetase, class I, anticodon-binding;Rossmann-like alpha/beta/alpha sandwich fold;Aminoacyl-tRNA synthetase, class I, conserved site;Glutamyl/glutaminyl-tRNA synthetase, class Ib, alpha-bundle domain;Glutamyl/glutaminyl-tRNA synthetase, class Ib, catalytic domain;Aminoacyl-tRNA synthetase, class I, anticodon-binding domain, subdomain…
S6FXI6	>tr|S6FXI6|S6FXI6_BACAM ATP-dependent protease subunit HslV OS=Bacillus amyloliquefaciens subsp. plantarum UCMB5033 GN=clpQ PE=3 SV=1;>tr|I2C543|I2C543_BACAM ATP-dependent protease subunit HslV OS=Bacillus amyloliquefaciens Y2 GN=clpQ PE=3 SV=1;>tr|E1UTZ7|	1	0.000329249	_ASVELAK(ac)EWR_	ASVELAK(1)EWR	87	-0.07615	88.596	NLKRASVELAKEWRSDKVLRK	........L.K..........	Cytoplasmic				K09698	gltX:nondiscriminating glutamyl-tRNA synthetase [EC:6.1.1.24];gltX:nondiscriminating glutamyl-tRNA synthetase [EC:6.1.1.24];	Metabolic pathways ;Aminoacyl-tRNA biosynthesis ;	IPR004527;IPR008925;IPR014729;IPR001412;IPR020061;IPR020058;IPR020751;IPR000924;	Glutamate-tRNA ligase, bacterial/mitochondrial;Aminoacyl-tRNA synthetase, class I, anticodon-binding;Rossmann-like alpha/beta/alpha sandwich fold;Aminoacyl-tRNA synthetase, class I, conserved site;Glutamyl/glutaminyl-tRNA synthetase, class Ib, alpha-bundle domain;Glutamyl/glutaminyl-tRNA synthetase, class Ib, catalytic domain;Aminoacyl-tRNA synthetase, class I, anticodon-binding domain, subdomain…
S6FNB8	>tr|S6FNB8|S6FNB8_BACAM Ribonuclease PH OS=Bacillus amyloliquefaciens subsp. plantarum UCMB5033 GN=rph PE=3 SV=1;>tr|I2C8M3|I2C8M3_BACAM Ribonuclease PH OS=Bacillus amyloliquefaciens Y2 GN=rph PE=3 SV=1;>tr|E1UMI3|E1UMI3_BACAS Ribonuclease PH OS=Bacillus a	1	4.21353e-06	_AVVDLEK(ac)LGER_	AVVDLEK(1)LGER	106	-0.1093	134.13	RALRAVVDLEKLGERTIWIDC	........L.K..........	Cytoplasmic				K09698	gltX:nondiscriminating glutamyl-tRNA synthetase [EC:6.1.1.24];gltX:nondiscriminating glutamyl-tRNA synthetase [EC:6.1.1.24];	Metabolic pathways ;Aminoacyl-tRNA biosynthesis ;	IPR004527;IPR008925;IPR014729;IPR001412;IPR020061;IPR020058;IPR020751;IPR000924;	Glutamate-tRNA ligase, bacterial/mitochondrial;Aminoacyl-tRNA synthetase, class I, anticodon-binding;Rossmann-like alpha/beta/alpha sandwich fold;Aminoacyl-tRNA synthetase, class I, conserved site;Glutamyl/glutaminyl-tRNA synthetase, class Ib, alpha-bundle domain;Glutamyl/glutaminyl-tRNA synthetase, class Ib, catalytic domain;Aminoacyl-tRNA synthetase, class I, anticodon-binding domain, subdomain…
Q1RS73	>tr|Q1RS73|Q1RS73_BACAM NRPS/PKS protein OS=Bacillus amyloliquefaciens GN=baeJ PE=4 SV=1;>tr|A7Z4Y5|A7Z4Y5_BACA2 BaeJ OS=Bacillus amyloliquefaciens subsp. plantarum (strain DSM 23117 / BGSC 10A6 / FZB42) GN=baeJ PE=4 SV=1;>tr|S6FXN1|S6FXN1_BACAM BaeJ prote	1	5.90142e-09	_LFEQAQQLQK(ac)AIR_	LFEQAQQLQK(1)AIR	3782	0.70874	138.89	KLFEQAQQLQKAIRQTPYTDQ	........L.K..........	Cytoplasmic				K09698	gltX:nondiscriminating glutamyl-tRNA synthetase [EC:6.1.1.24];gltX:nondiscriminating glutamyl-tRNA synthetase [EC:6.1.1.24];	Metabolic pathways ;Aminoacyl-tRNA biosynthesis ;	IPR004527;IPR008925;IPR014729;IPR001412;IPR020061;IPR020058;IPR020751;IPR000924;	Glutamate-tRNA ligase, bacterial/mitochondrial;Aminoacyl-tRNA synthetase, class I, anticodon-binding;Rossmann-like alpha/beta/alpha sandwich fold;Aminoacyl-tRNA synthetase, class I, conserved site;Glutamyl/glutaminyl-tRNA synthetase, class Ib, alpha-bundle domain;Glutamyl/glutaminyl-tRNA synthetase, class Ib, catalytic domain;Aminoacyl-tRNA synthetase, class I, anticodon-binding domain, subdomain…
S6FHV5	>tr|S6FHV5|S6FHV5_BACAM YfmT protein OS=Bacillus amyloliquefaciens subsp. plantarum UCMB5033 GN=yfmT PE=3 SV=1;>tr|A7Z2B8|A7Z2B8_BACA2 YfmT OS=Bacillus amyloliquefaciens subsp. plantarum (strain DSM 23117 / BGSC 10A6 / FZB42) GN=yfmT PE=3 SV=1;>tr|A0A0E1NZ	1	0.000110418	_AAALAK(ac)QEWDK_	AAALAK(1)QEWDK	58	-1.3993	92.866	DAAYRAAALAKQEWDKVNPFK	........L.K..........	Cytoplasmic				K01937	pyrG:CTP synthase [EC:6.3.4.2];pyrG:CTP synthase [EC:6.3.4.2];	Metabolic pathways ;Pyrimidine metabolism ;	IPR029062;IPR004468;IPR017456;IPR017926;IPR027417;	Class I glutamine amidotransferase-like;CTP synthase;CTP synthase, N-terminal;Glutamine amidotransferase;P-loop containing nucleoside triphosphate hydrolase;
I2C597	>tr|I2C597|I2C597_BACAM Polyribonucleotide nucleotidyltransferase OS=Bacillus amyloliquefaciens Y2 GN=pnpA PE=3 SV=1;>sp|A7Z4U0|PNP_BACA2 Polyribonucleotide nucleotidyltransferase OS=Bacillus amyloliquefaciens subsp. plantarum (strain DSM 23117 / BGSC 10A6	1	0.0114079	_QTLSK(ac)LVK_	QTLSK(1)LVK	300	0.28977	65.224	TIKKVKQTLSKLVKNEVRRLI	........L.K..........	Cytoplasmic				K01937	pyrG:CTP synthase [EC:6.3.4.2];pyrG:CTP synthase [EC:6.3.4.2];	Metabolic pathways ;Pyrimidine metabolism ;	IPR029062;IPR004468;IPR017456;IPR017926;IPR027417;	Class I glutamine amidotransferase-like;CTP synthase;CTP synthase, N-terminal;Glutamine amidotransferase;P-loop containing nucleoside triphosphate hydrolase;
S6FHK7	>tr|S6FHK7|S6FHK7_BACAM RpfA protein OS=Bacillus amyloliquefaciens subsp. plantarum UCMB5033 GN=rpfA PE=4 SV=1;>tr|I2C743|I2C743_BACAM Small subunit ribosomal protein S1 OS=Bacillus amyloliquefaciens Y2 GN=rpsA PE=4 SV=1;>tr|A0A0E1P3J4|A0A0E1P3J4_BACAM 30S	1	0.00206702	_VEDDALILSK(ac)R_	VEDDALILSK(1)R	83	-0.37784	73.435	KVEDDALILSKRAVDADRAWE	........L.K..........	Cytoplasmic				K01937	pyrG:CTP synthase [EC:6.3.4.2];pyrG:CTP synthase [EC:6.3.4.2];	Metabolic pathways ;Pyrimidine metabolism ;	IPR029062;IPR004468;IPR017456;IPR017926;IPR027417;	Class I glutamine amidotransferase-like;CTP synthase;CTP synthase, N-terminal;Glutamine amidotransferase;P-loop containing nucleoside triphosphate hydrolase;
S6FNL6	>tr|S6FNL6|S6FNL6_BACAM YtsJ protein OS=Bacillus amyloliquefaciens subsp. plantarum UCMB5033 GN=ytsJ PE=3 SV=1;>tr|I2C8W4|I2C8W4_BACAM Malate dehydrogenase OS=Bacillus amyloliquefaciens Y2 GN=ytsJ PE=3 SV=1;>tr|E1UN52|E1UN52_BACAS YtsJ protein OS=Bacillus	1	1.6772e-59	_EEALHLHK(ac)VNQGK_	EEALHLHK(1)VNQGK	12	-0.4725	228.12	SLREEALHLHKVNQGKLESKA	........L.K..........	Cytoplasmic				K01937	pyrG:CTP synthase [EC:6.3.4.2];pyrG:CTP synthase [EC:6.3.4.2];	Metabolic pathways ;Pyrimidine metabolism ;	IPR029062;IPR004468;IPR017456;IPR017926;IPR027417;	Class I glutamine amidotransferase-like;CTP synthase;CTP synthase, N-terminal;Glutamine amidotransferase;P-loop containing nucleoside triphosphate hydrolase;
I2C5E8	>tr|I2C5E8|I2C5E8_BACAM Putative polyketide synthase OS=Bacillus amyloliquefaciens Y2 GN=pksL PE=4 SV=1	1	3.47003e-05	_AVLLEK(ac)QWVPCEIDSAGEK_	AVLLEK(1)QWVPCEIDSAGEK	3440	0.41871	74.776	EDRRKAVLLEKQWVPCEIDSA	........L.K..........	Cytoplasmic				K01937	pyrG:CTP synthase [EC:6.3.4.2];pyrG:CTP synthase [EC:6.3.4.2];	Metabolic pathways ;Pyrimidine metabolism ;	IPR029062;IPR004468;IPR017456;IPR017926;IPR027417;	Class I glutamine amidotransferase-like;CTP synthase;CTP synthase, N-terminal;Glutamine amidotransferase;P-loop containing nucleoside triphosphate hydrolase;
S6FNZ4	>tr|S6FNZ4|S6FNZ4_BACAM AsnB protein OS=Bacillus amyloliquefaciens subsp. plantarum UCMB5033 GN=asnB PE=4 SV=1;>tr|I2C999|I2C999_BACAM Asparagine synthase (Glutamine-hydrolysing) OS=Bacillus amyloliquefaciens Y2 GN=asnB PE=4 SV=1;>tr|A7Z7Y8|A7Z7Y8_BACA2 As	1	3.14738e-100	_HPLTQTADQEELIK(ac)QMNQMIVHR_	HPLTQTADQEELIK(1)QMNQMIVHR	24	-0.60103	211.43	TQTADQEELIKQMNQMIVHRG	........L.K..........	Cytoplasmic				K01937	pyrG:CTP synthase [EC:6.3.4.2];pyrG:CTP synthase [EC:6.3.4.2];	Metabolic pathways ;Pyrimidine metabolism ;	IPR029062;IPR004468;IPR017456;IPR017926;IPR027417;	Class I glutamine amidotransferase-like;CTP synthase;CTP synthase, N-terminal;Glutamine amidotransferase;P-loop containing nucleoside triphosphate hydrolase;
S6FG27	>tr|S6FG27|S6FG27_BACAM Cysteine--tRNA ligase OS=Bacillus amyloliquefaciens subsp. plantarum UCMB5033 GN=cysS PE=3 SV=1;>tr|I2C0L9|I2C0L9_BACAM Cysteine--tRNA ligase OS=Bacillus amyloliquefaciens Y2 GN=cysS PE=3 SV=1;>tr|E1UJU8|E1UJU8_BACAS Cysteine--tRNA	1	3.22442e-05	_HPINYSEELLEK(ac)TK_	HPINYSEELLEK(1)TK	311	0.68747	76.759	PINYSEELLEKTKNAFNRLKT	........L.K..........	Periplasmic				K02863	RP-L1:large subunit ribosomal protein L1;	Ribosome ;	IPR005878;IPR023673;IPR023674;IPR016094;IPR016095;IPR028364;	Ribosomal protein L1, bacterial-type;Ribosomal protein L1, conserved site;Ribosomal protein L1-like;Ribosomal protein L1, 2-layer alpha/beta-sandwich;Ribosomal protein L1, 3-layer alpha/beta-sandwich;Ribosomal protein L1/ribosomal biogenesis protein;
S6G2S0	>tr|S6G2S0|S6G2S0_BACAM UvrABC system protein A OS=Bacillus amyloliquefaciens subsp. plantarum UCMB5033 GN=uvrA PE=3 SV=1;>tr|A7Z984|A7Z984_BACA2 UvrABC system protein A OS=Bacillus amyloliquefaciens subsp. plantarum (strain DSM 23117 / BGSC 10A6 / FZB42)	1	5.61169e-08	_GLDHLDK(ac)VIDIDQAPIGR_	GLDHLDK(1)VIDIDQAPIGR	682	-0.34918	92.236	KEIKGLDHLDKVIDIDQAPIG	........L.K..........	Periplasmic				K02863	RP-L1:large subunit ribosomal protein L1;	Ribosome ;	IPR005878;IPR023673;IPR023674;IPR016094;IPR016095;IPR028364;	Ribosomal protein L1, bacterial-type;Ribosomal protein L1, conserved site;Ribosomal protein L1-like;Ribosomal protein L1, 2-layer alpha/beta-sandwich;Ribosomal protein L1, 3-layer alpha/beta-sandwich;Ribosomal protein L1/ribosomal biogenesis protein;
S6FPN6	>tr|S6FPN6|S6FPN6_BACAM SpaR protein OS=Bacillus amyloliquefaciens subsp. plantarum UCMB5033 GN=spaR PE=4 SV=1;>tr|I2CA90|I2CA90_BACAM Subtilin biosynthesis regulatory protein OS=Bacillus amyloliquefaciens Y2 GN=spaR PE=4 SV=1;>tr|E1UQN8|E1UQN8_BACAS SpaR	0.999992	0.0054408	_KLPLTK(ac)NEYK_	KLPLTK(1)NEYK	152	-0.21913	78.342	WIDDRKLPLTKNEYKIVECLA	........L.K..........	Periplasmic				K02863	RP-L1:large subunit ribosomal protein L1;	Ribosome ;	IPR005878;IPR023673;IPR023674;IPR016094;IPR016095;IPR028364;	Ribosomal protein L1, bacterial-type;Ribosomal protein L1, conserved site;Ribosomal protein L1-like;Ribosomal protein L1, 2-layer alpha/beta-sandwich;Ribosomal protein L1, 3-layer alpha/beta-sandwich;Ribosomal protein L1/ribosomal biogenesis protein;
S6FN97	>tr|S6FN97|S6FN97_BACAM ATP-dependent Clp protease ATP-binding subunit ClpX OS=Bacillus amyloliquefaciens subsp. plantarum UCMB5033 GN=clpX PE=3 SV=1;>tr|I2C8K1|I2C8K1_BACAM ATP-dependent Clp protease ATP-binding subunit ClpX OS=Bacillus amyloliquefaciens	1	2.17587e-05	_AADLEK(ac)EELLSK_	AADLEK(1)EELLSK	277	0.30075	122.46	GSDNKAADLEKEELLSKVLPE	........L.K..........	Periplasmic				K02863	RP-L1:large subunit ribosomal protein L1;	Ribosome ;	IPR005878;IPR023673;IPR023674;IPR016094;IPR016095;IPR028364;	Ribosomal protein L1, bacterial-type;Ribosomal protein L1, conserved site;Ribosomal protein L1-like;Ribosomal protein L1, 2-layer alpha/beta-sandwich;Ribosomal protein L1, 3-layer alpha/beta-sandwich;Ribosomal protein L1/ribosomal biogenesis protein;
I2C587	>tr|I2C587|I2C587_BACAM DNA polymerase III PolC-type OS=Bacillus amyloliquefaciens Y2 GN=polC PE=3 SV=1;>tr|A7Z4S9|A7Z4S9_BACA2 DNA polymerase III PolC-type OS=Bacillus amyloliquefaciens subsp. plantarum (strain DSM 23117 / BGSC 10A6 / FZB42) GN=polC PE=3	1	4.31039e-06	_HELPK(ac)VHFR_	HELPK(1)VHFR	768	-0.27568	148.52	ANPLNRHELPKVHFRTTDEML	........L.K..........	Periplasmic				K02863	RP-L1:large subunit ribosomal protein L1;	Ribosome ;	IPR005878;IPR023673;IPR023674;IPR016094;IPR016095;IPR028364;	Ribosomal protein L1, bacterial-type;Ribosomal protein L1, conserved site;Ribosomal protein L1-like;Ribosomal protein L1, 2-layer alpha/beta-sandwich;Ribosomal protein L1, 3-layer alpha/beta-sandwich;Ribosomal protein L1/ribosomal biogenesis protein;
I2C4I6	>tr|Q1RS63|Q1RS63_BACAM Polyketide synthase type I OS=Bacillus amyloliquefaciens GN=pks2E PE=4 SV=1;>tr|A7Z474|A7Z474_BACA2 MlnE OS=Bacillus amyloliquefaciens subsp. plantarum (strain DSM 23117 / BGSC 10A6 / FZB42) GN=mlnE PE=4 SV=1;>tr|A0A0E1P1T1|A0A0E1P1	1	8.33085e-07	_SLGK(ac)THLYEMVWDR_	SLGK(1)THLYEMVWDR	34	-0.78621	112.34	EGLEFIKSLGKTHLYEMVWDR	........L.K..........	Periplasmic				K02863	RP-L1:large subunit ribosomal protein L1;	Ribosome ;	IPR005878;IPR023673;IPR023674;IPR016094;IPR016095;IPR028364;	Ribosomal protein L1, bacterial-type;Ribosomal protein L1, conserved site;Ribosomal protein L1-like;Ribosomal protein L1, 2-layer alpha/beta-sandwich;Ribosomal protein L1, 3-layer alpha/beta-sandwich;Ribosomal protein L1/ribosomal biogenesis protein;
S6FWK1	>tr|S6FWK1|S6FWK1_BACAM Aspartyl/glutamyl-tRNA(Asn/Gln) amidotransferase subunit B OS=Bacillus amyloliquefaciens subsp. plantarum UCMB5033 GN=gatB PE=3 SV=1;>tr|I2C280|I2C280_BACAM Aspartyl/glutamyl-tRNA(Asn/Gln) amidotransferase subunit B OS=Bacillus amyl	1	3.67549e-05	_TPEEAYAYLEK(ac)LK_	TPEEAYAYLEK(1)LK	170	0.9362	83.087	TPEEAYAYLEKLKSIIQYTGV	........L.K..........	Cytoplasmic	gene expression;nitrogen compound metabolic process;organic substance biosynthetic process;cellular aromatic compound metabolic process;nucleic acid metabolic process;cellular macromolecule metabolic process;cellular nitrogen compound metabolic process;cellular macromolecule biosynthetic process;heterocycle biosynthetic process;cellular metabolic process;macromolecule metabolic process;aromatic c…	molecular_function;binding;heterocyclic compound binding;organic cyclic compound binding;nucleic acid binding;DNA binding;RNA polymerase activity;nucleotidyltransferase activity;catalytic activity;transferase activity;transferase activity, transferring phosphorus-containing groups;DNA-directed RNA polymerase activity;		K03046	rpoC:DNA-directed RNA polymerase subunit beta' [EC:2.7.7.6];rpoC:DNA-directed RNA polymerase subunit beta' [EC:2.7.7.6];rpoC:DNA-directed RNA polymerase subunit beta' [EC:2.7.7.6];rpoC:DNA-directed RNA polymerase subunit beta' [EC:2.7.7.6];	Metabolic pathways ;Purine metabolism ;Pyrimidine metabolism ;RNA polymerase ;	IPR007066;IPR007083;IPR007081;IPR007080;IPR006592;IPR012754;IPR000722;	RNA polymerase Rpb1, domain 3;RNA polymerase Rpb1, domain 4;RNA polymerase Rpb1, domain 5;RNA polymerase Rpb1, domain 1;RNA polymerase, N-terminal;DNA-directed RNA polymerase, subunit beta-prime;RNA polymerase, alpha subunit;
S6FTA8	>tr|S6FTA8|S6FTA8_BACAM Glucose-6-phosphate 1-dehydrogenase OS=Bacillus amyloliquefaciens subsp. plantarum UCMB5033 GN=zwf PE=3 SV=1;>tr|E1UKD3|E1UKD3_BACAS Glucose-6-phosphate 1-dehydrogenase OS=Bacillus amyloliquefaciens (strain ATCC 23350 / DSM 7 / BCRC	1	1.42195e-12	_IDHYLGK(ac)QMVQNIEVIR_	IDHYLGK(1)QMVQNIEVIR	183	0.81689	125.98	QIYRIDHYLGKQMVQNIEVIR	........L.K..........	Cytoplasmic	gene expression;nitrogen compound metabolic process;organic substance biosynthetic process;cellular aromatic compound metabolic process;nucleic acid metabolic process;cellular macromolecule metabolic process;cellular nitrogen compound metabolic process;cellular macromolecule biosynthetic process;heterocycle biosynthetic process;cellular metabolic process;macromolecule metabolic process;aromatic c…	molecular_function;binding;heterocyclic compound binding;organic cyclic compound binding;nucleic acid binding;DNA binding;RNA polymerase activity;nucleotidyltransferase activity;catalytic activity;transferase activity;transferase activity, transferring phosphorus-containing groups;DNA-directed RNA polymerase activity;		K03046	rpoC:DNA-directed RNA polymerase subunit beta' [EC:2.7.7.6];rpoC:DNA-directed RNA polymerase subunit beta' [EC:2.7.7.6];rpoC:DNA-directed RNA polymerase subunit beta' [EC:2.7.7.6];rpoC:DNA-directed RNA polymerase subunit beta' [EC:2.7.7.6];	Metabolic pathways ;Purine metabolism ;Pyrimidine metabolism ;RNA polymerase ;	IPR007066;IPR007083;IPR007081;IPR007080;IPR006592;IPR012754;IPR000722;	RNA polymerase Rpb1, domain 3;RNA polymerase Rpb1, domain 4;RNA polymerase Rpb1, domain 5;RNA polymerase Rpb1, domain 1;RNA polymerase, N-terminal;DNA-directed RNA polymerase, subunit beta-prime;RNA polymerase, alpha subunit;
I2C7X6	>tr|I2C7X6|I2C7X6_BACAM Chaperone protein DnaK OS=Bacillus amyloliquefaciens Y2 GN=dnaK1 PE=2 SV=1;>tr|S6FMX7|S6FMX7_BACAM Chaperone protein DnaK OS=Bacillus amyloliquefaciens subsp. plantarum UCMB5033 GN=dnaK PE=2 SV=1;>tr|E1UL77|E1UL77_BACAS Chaperone pr	1	0.000350456	_ENGIDLSK(ac)DK_	ENGIDLSK(1)DK	209	0.26527	89.9	FKKENGIDLSKDKMALQRLKD	........L.K..........	Cytoplasmic	gene expression;nitrogen compound metabolic process;organic substance biosynthetic process;cellular aromatic compound metabolic process;nucleic acid metabolic process;cellular macromolecule metabolic process;cellular nitrogen compound metabolic process;cellular macromolecule biosynthetic process;heterocycle biosynthetic process;cellular metabolic process;macromolecule metabolic process;aromatic c…	molecular_function;binding;heterocyclic compound binding;organic cyclic compound binding;nucleic acid binding;DNA binding;RNA polymerase activity;nucleotidyltransferase activity;catalytic activity;transferase activity;transferase activity, transferring phosphorus-containing groups;DNA-directed RNA polymerase activity;		K03046	rpoC:DNA-directed RNA polymerase subunit beta' [EC:2.7.7.6];rpoC:DNA-directed RNA polymerase subunit beta' [EC:2.7.7.6];rpoC:DNA-directed RNA polymerase subunit beta' [EC:2.7.7.6];rpoC:DNA-directed RNA polymerase subunit beta' [EC:2.7.7.6];	Metabolic pathways ;Purine metabolism ;Pyrimidine metabolism ;RNA polymerase ;	IPR007066;IPR007083;IPR007081;IPR007080;IPR006592;IPR012754;IPR000722;	RNA polymerase Rpb1, domain 3;RNA polymerase Rpb1, domain 4;RNA polymerase Rpb1, domain 5;RNA polymerase Rpb1, domain 1;RNA polymerase, N-terminal;DNA-directed RNA polymerase, subunit beta-prime;RNA polymerase, alpha subunit;
S6FYX8	>tr|S6FYX8|S6FYX8_BACAM 30S ribosomal protein S4 OS=Bacillus amyloliquefaciens subsp. plantarum UCMB5033 GN=rpsD PE=3 SV=1;>tr|E1UN85|E1UN85_BACAS 30S ribosomal protein S4 OS=Bacillus amyloliquefaciens (strain ATCC 23350 / DSM 7 / BCRC 11601 / NBRC 15535 /	1	7.37165e-28	_ELEK(ac)RPYAPGPHGPGQR_	ELEK(1)RPYAPGPHGPGQR	28	0.14709	178.22	SLSGTGKELEKRPYAPGPHGP	........L.K..........	Cytoplasmic	gene expression;nitrogen compound metabolic process;organic substance biosynthetic process;cellular aromatic compound metabolic process;nucleic acid metabolic process;cellular macromolecule metabolic process;cellular nitrogen compound metabolic process;cellular macromolecule biosynthetic process;heterocycle biosynthetic process;cellular metabolic process;macromolecule metabolic process;aromatic c…	molecular_function;binding;heterocyclic compound binding;organic cyclic compound binding;nucleic acid binding;DNA binding;RNA polymerase activity;nucleotidyltransferase activity;catalytic activity;transferase activity;transferase activity, transferring phosphorus-containing groups;DNA-directed RNA polymerase activity;		K03046	rpoC:DNA-directed RNA polymerase subunit beta' [EC:2.7.7.6];rpoC:DNA-directed RNA polymerase subunit beta' [EC:2.7.7.6];rpoC:DNA-directed RNA polymerase subunit beta' [EC:2.7.7.6];rpoC:DNA-directed RNA polymerase subunit beta' [EC:2.7.7.6];	Metabolic pathways ;Purine metabolism ;Pyrimidine metabolism ;RNA polymerase ;	IPR007066;IPR007083;IPR007081;IPR007080;IPR006592;IPR012754;IPR000722;	RNA polymerase Rpb1, domain 3;RNA polymerase Rpb1, domain 4;RNA polymerase Rpb1, domain 5;RNA polymerase Rpb1, domain 1;RNA polymerase, N-terminal;DNA-directed RNA polymerase, subunit beta-prime;RNA polymerase, alpha subunit;
S6FMU1	>tr|S6FMU1|S6FMU1_BACAM Superoxide dismutase OS=Bacillus amyloliquefaciens subsp. plantarum UCMB5033 GN=sodA PE=3 SV=1;>tr|I2C7T2|I2C7T2_BACAM Superoxide dismutase OS=Bacillus amyloliquefaciens Y2 GN=sodA PE=3 SV=1;>tr|A7Z6R8|A7Z6R8_BACA2 Superoxide dismut	1	5.7391e-60	_HHNTYVTNLNK(ac)AIEGSALAEK_	HHNTYVTNLNK(1)AIEGSALAEK	41	0.34779	185.71	HHNTYVTNLNKAIEGSALAEK	........L.K..........	Cytoplasmic	gene expression;nitrogen compound metabolic process;organic substance biosynthetic process;cellular aromatic compound metabolic process;nucleic acid metabolic process;cellular macromolecule metabolic process;cellular nitrogen compound metabolic process;cellular macromolecule biosynthetic process;heterocycle biosynthetic process;cellular metabolic process;macromolecule metabolic process;aromatic c…	molecular_function;binding;heterocyclic compound binding;organic cyclic compound binding;nucleic acid binding;DNA binding;RNA polymerase activity;nucleotidyltransferase activity;catalytic activity;transferase activity;transferase activity, transferring phosphorus-containing groups;DNA-directed RNA polymerase activity;		K03046	rpoC:DNA-directed RNA polymerase subunit beta' [EC:2.7.7.6];rpoC:DNA-directed RNA polymerase subunit beta' [EC:2.7.7.6];rpoC:DNA-directed RNA polymerase subunit beta' [EC:2.7.7.6];rpoC:DNA-directed RNA polymerase subunit beta' [EC:2.7.7.6];	Metabolic pathways ;Purine metabolism ;Pyrimidine metabolism ;RNA polymerase ;	IPR007066;IPR007083;IPR007081;IPR007080;IPR006592;IPR012754;IPR000722;	RNA polymerase Rpb1, domain 3;RNA polymerase Rpb1, domain 4;RNA polymerase Rpb1, domain 5;RNA polymerase Rpb1, domain 1;RNA polymerase, N-terminal;DNA-directed RNA polymerase, subunit beta-prime;RNA polymerase, alpha subunit;
S6G333	>tr|S6G333|S6G333_BACAM Jag protein OS=Bacillus amyloliquefaciens subsp. plantarum UCMB5033 GN=jag PE=4 SV=1;>tr|I2CCF6|I2CCF6_BACAM SpoIIIJ-associated protein OS=Bacillus amyloliquefaciens Y2 GN=jag PE=4 SV=1;>tr|E1UUL5|E1UUL5_BACAS Jag protein OS=Bacillu	1	0.00439157	_LAK(ac)QVSK_	LAK(1)QVSK	155	-1.3403	95.531	ILEQLANRLAKQVSKTKKDVH	........L.K..........	Cytoplasmic	gene expression;nitrogen compound metabolic process;organic substance biosynthetic process;cellular aromatic compound metabolic process;nucleic acid metabolic process;cellular macromolecule metabolic process;cellular nitrogen compound metabolic process;cellular macromolecule biosynthetic process;heterocycle biosynthetic process;cellular metabolic process;macromolecule metabolic process;aromatic c…	molecular_function;binding;heterocyclic compound binding;organic cyclic compound binding;nucleic acid binding;DNA binding;RNA polymerase activity;nucleotidyltransferase activity;catalytic activity;transferase activity;transferase activity, transferring phosphorus-containing groups;DNA-directed RNA polymerase activity;		K03046	rpoC:DNA-directed RNA polymerase subunit beta' [EC:2.7.7.6];rpoC:DNA-directed RNA polymerase subunit beta' [EC:2.7.7.6];rpoC:DNA-directed RNA polymerase subunit beta' [EC:2.7.7.6];rpoC:DNA-directed RNA polymerase subunit beta' [EC:2.7.7.6];	Metabolic pathways ;Purine metabolism ;Pyrimidine metabolism ;RNA polymerase ;	IPR007066;IPR007083;IPR007081;IPR007080;IPR006592;IPR012754;IPR000722;	RNA polymerase Rpb1, domain 3;RNA polymerase Rpb1, domain 4;RNA polymerase Rpb1, domain 5;RNA polymerase Rpb1, domain 1;RNA polymerase, N-terminal;DNA-directed RNA polymerase, subunit beta-prime;RNA polymerase, alpha subunit;
I2C8L8	>tr|I2C8L8|I2C8L8_BACAM Type I restriction enzyme, R subunit OS=Bacillus amyloliquefaciens Y2 GN=hsdR PE=4 SV=1	1	5.72264e-05	_NSLGK(ac)QTEDALK_	NSLGK(1)QTEDALK	399	-0.24513	109.15	LFLVDRNSLGKQTEDALKDTK	........L.K..........	Cytoplasmic	gene expression;nitrogen compound metabolic process;organic substance biosynthetic process;cellular aromatic compound metabolic process;nucleic acid metabolic process;cellular macromolecule metabolic process;cellular nitrogen compound metabolic process;cellular macromolecule biosynthetic process;heterocycle biosynthetic process;cellular metabolic process;macromolecule metabolic process;aromatic c…	molecular_function;binding;heterocyclic compound binding;organic cyclic compound binding;nucleic acid binding;DNA binding;RNA polymerase activity;nucleotidyltransferase activity;catalytic activity;transferase activity;transferase activity, transferring phosphorus-containing groups;DNA-directed RNA polymerase activity;		K03046	rpoC:DNA-directed RNA polymerase subunit beta' [EC:2.7.7.6];rpoC:DNA-directed RNA polymerase subunit beta' [EC:2.7.7.6];rpoC:DNA-directed RNA polymerase subunit beta' [EC:2.7.7.6];rpoC:DNA-directed RNA polymerase subunit beta' [EC:2.7.7.6];	Metabolic pathways ;Purine metabolism ;Pyrimidine metabolism ;RNA polymerase ;	IPR007066;IPR007083;IPR007081;IPR007080;IPR006592;IPR012754;IPR000722;	RNA polymerase Rpb1, domain 3;RNA polymerase Rpb1, domain 4;RNA polymerase Rpb1, domain 5;RNA polymerase Rpb1, domain 1;RNA polymerase, N-terminal;DNA-directed RNA polymerase, subunit beta-prime;RNA polymerase, alpha subunit;
S6FF49	>tr|S6FF49|S6FF49_BACAM Rok protein OS=Bacillus amyloliquefaciens subsp. plantarum UCMB5033 GN=rok PE=4 SV=1;>tr|I2C4E7|I2C4E7_BACAM Repressor OS=Bacillus amyloliquefaciens Y2 GN=rok PE=4 SV=1;>tr|E1USN8|E1USN8_BACAS Rok protein OS=Bacillus amyloliquefacie	1	0.00086223	_SSELQK(ac)EIEK_	SSELQK(1)EIEK	143	-1.2812	79.07	NAAIKSSELQKEIEKESGLEI	........L.K..........	Cytoplasmic	gene expression;nitrogen compound metabolic process;organic substance biosynthetic process;cellular aromatic compound metabolic process;nucleic acid metabolic process;cellular macromolecule metabolic process;cellular nitrogen compound metabolic process;cellular macromolecule biosynthetic process;heterocycle biosynthetic process;cellular metabolic process;macromolecule metabolic process;aromatic c…	molecular_function;binding;heterocyclic compound binding;organic cyclic compound binding;nucleic acid binding;DNA binding;RNA polymerase activity;nucleotidyltransferase activity;catalytic activity;transferase activity;transferase activity, transferring phosphorus-containing groups;DNA-directed RNA polymerase activity;		K03046	rpoC:DNA-directed RNA polymerase subunit beta' [EC:2.7.7.6];rpoC:DNA-directed RNA polymerase subunit beta' [EC:2.7.7.6];rpoC:DNA-directed RNA polymerase subunit beta' [EC:2.7.7.6];rpoC:DNA-directed RNA polymerase subunit beta' [EC:2.7.7.6];	Metabolic pathways ;Purine metabolism ;Pyrimidine metabolism ;RNA polymerase ;	IPR007066;IPR007083;IPR007081;IPR007080;IPR006592;IPR012754;IPR000722;	RNA polymerase Rpb1, domain 3;RNA polymerase Rpb1, domain 4;RNA polymerase Rpb1, domain 5;RNA polymerase Rpb1, domain 1;RNA polymerase, N-terminal;DNA-directed RNA polymerase, subunit beta-prime;RNA polymerase, alpha subunit;
S6FUC8	>tr|S6FUC8|S6FUC8_BACAM Alanine dehydrogenase OS=Bacillus amyloliquefaciens subsp. plantarum UCMB5033 GN=ald PE=3 SV=1;>tr|A7Z8A3|A7Z8A3_BACA2 Alanine dehydrogenase OS=Bacillus amyloliquefaciens subsp. plantarum (strain DSM 23117 / BGSC 10A6 / FZB42) GN=al	1	0.0366462	_MAAQIGAQFLEK(ac)PK_	MAAQIGAQFLEK(1)PK	149	0.14243	58.885	AAQIGAQFLEKPKGGKGILLA	........L.K..........	Cytoplasmic	gene expression;nitrogen compound metabolic process;organic substance biosynthetic process;cellular aromatic compound metabolic process;nucleic acid metabolic process;cellular macromolecule metabolic process;cellular nitrogen compound metabolic process;cellular macromolecule biosynthetic process;heterocycle biosynthetic process;cellular metabolic process;macromolecule metabolic process;aromatic c…	molecular_function;binding;heterocyclic compound binding;organic cyclic compound binding;nucleic acid binding;DNA binding;RNA polymerase activity;nucleotidyltransferase activity;catalytic activity;transferase activity;transferase activity, transferring phosphorus-containing groups;DNA-directed RNA polymerase activity;		K03046	rpoC:DNA-directed RNA polymerase subunit beta' [EC:2.7.7.6];rpoC:DNA-directed RNA polymerase subunit beta' [EC:2.7.7.6];rpoC:DNA-directed RNA polymerase subunit beta' [EC:2.7.7.6];rpoC:DNA-directed RNA polymerase subunit beta' [EC:2.7.7.6];	Metabolic pathways ;Purine metabolism ;Pyrimidine metabolism ;RNA polymerase ;	IPR007066;IPR007083;IPR007081;IPR007080;IPR006592;IPR012754;IPR000722;	RNA polymerase Rpb1, domain 3;RNA polymerase Rpb1, domain 4;RNA polymerase Rpb1, domain 5;RNA polymerase Rpb1, domain 1;RNA polymerase, N-terminal;DNA-directed RNA polymerase, subunit beta-prime;RNA polymerase, alpha subunit;
I2C1L0	>tr|I2C1L0|I2C1L0_BACAM UDP-N-acetylmuramoyl-tripeptide--D-alanyl-D-alanine ligase OS=Bacillus amyloliquefaciens Y2 GN=murF PE=3 SV=1;>tr|A7Z1L4|A7Z1L4_BACA2 UDP-N-acetylmuramoyl-tripeptide--D-alanyl-D-alanine ligase OS=Bacillus amyloliquefaciens subsp. pl	1	6.26816e-06	_TLEK(ac)NQLFIPLK_	TLEK(1)NQLFIPLK	28	0.30265	128.36	GAATDTRTLEKNQLFIPLKGE	........L.K..........	Cytoplasmic	gene expression;nitrogen compound metabolic process;organic substance biosynthetic process;cellular aromatic compound metabolic process;nucleic acid metabolic process;cellular macromolecule metabolic process;cellular nitrogen compound metabolic process;cellular macromolecule biosynthetic process;heterocycle biosynthetic process;cellular metabolic process;macromolecule metabolic process;aromatic c…	molecular_function;binding;heterocyclic compound binding;organic cyclic compound binding;nucleic acid binding;DNA binding;RNA polymerase activity;nucleotidyltransferase activity;catalytic activity;transferase activity;transferase activity, transferring phosphorus-containing groups;DNA-directed RNA polymerase activity;		K03046	rpoC:DNA-directed RNA polymerase subunit beta' [EC:2.7.7.6];rpoC:DNA-directed RNA polymerase subunit beta' [EC:2.7.7.6];rpoC:DNA-directed RNA polymerase subunit beta' [EC:2.7.7.6];rpoC:DNA-directed RNA polymerase subunit beta' [EC:2.7.7.6];	Metabolic pathways ;Purine metabolism ;Pyrimidine metabolism ;RNA polymerase ;	IPR007066;IPR007083;IPR007081;IPR007080;IPR006592;IPR012754;IPR000722;	RNA polymerase Rpb1, domain 3;RNA polymerase Rpb1, domain 4;RNA polymerase Rpb1, domain 5;RNA polymerase Rpb1, domain 1;RNA polymerase, N-terminal;DNA-directed RNA polymerase, subunit beta-prime;RNA polymerase, alpha subunit;
S6FE73	>tr|S6FE73|S6FE73_BACAM ThiF protein OS=Bacillus amyloliquefaciens subsp. plantarum UCMB5033 GN=thiF PE=4 SV=1;>tr|I2C3L8|I2C3L8_BACAM Thiamine biosynthesis protein OS=Bacillus amyloliquefaciens Y2 GN=thiF PE=4 SV=1;>tr|E1URJ6|E1URJ6_BACAS ThiF1 protein OS	1	0.000121065	_SFDLWK(ac)NER_	SFDLWK(1)NER	222	-0.70565	109.66	EHVLRSFDLWKNERSEINVTR	........L.K..........	Cytoplasmic	gene expression;nitrogen compound metabolic process;organic substance biosynthetic process;cellular aromatic compound metabolic process;nucleic acid metabolic process;cellular macromolecule metabolic process;cellular nitrogen compound metabolic process;cellular macromolecule biosynthetic process;heterocycle biosynthetic process;cellular metabolic process;macromolecule metabolic process;aromatic c…	molecular_function;binding;heterocyclic compound binding;organic cyclic compound binding;nucleic acid binding;DNA binding;RNA polymerase activity;nucleotidyltransferase activity;catalytic activity;transferase activity;transferase activity, transferring phosphorus-containing groups;DNA-directed RNA polymerase activity;		K03046	rpoC:DNA-directed RNA polymerase subunit beta' [EC:2.7.7.6];rpoC:DNA-directed RNA polymerase subunit beta' [EC:2.7.7.6];rpoC:DNA-directed RNA polymerase subunit beta' [EC:2.7.7.6];rpoC:DNA-directed RNA polymerase subunit beta' [EC:2.7.7.6];	Metabolic pathways ;Purine metabolism ;Pyrimidine metabolism ;RNA polymerase ;	IPR007066;IPR007083;IPR007081;IPR007080;IPR006592;IPR012754;IPR000722;	RNA polymerase Rpb1, domain 3;RNA polymerase Rpb1, domain 4;RNA polymerase Rpb1, domain 5;RNA polymerase Rpb1, domain 1;RNA polymerase, N-terminal;DNA-directed RNA polymerase, subunit beta-prime;RNA polymerase, alpha subunit;
S6FRU6	>tr|S6FRU6|S6FRU6_BACAM Signal recognition particle protein OS=Bacillus amyloliquefaciens subsp. plantarum UCMB5033 GN=ffh PE=3 SV=1;>tr|I2C524|I2C524_BACAM Signal recognition particle protein OS=Bacillus amyloliquefaciens Y2 GN=ffh PE=3 SV=1;>tr|E1UTY0|E1	1	7.48335e-08	_SMTVLEK(ac)EQPDIINASR_	SMTVLEK(1)EQPDIINASR	388	-1.5881	93.226	AIIKSMTVLEKEQPDIINASR	........L.K..........	Cytoplasmic	gene expression;nitrogen compound metabolic process;organic substance biosynthetic process;cellular aromatic compound metabolic process;nucleic acid metabolic process;cellular macromolecule metabolic process;cellular nitrogen compound metabolic process;cellular macromolecule biosynthetic process;heterocycle biosynthetic process;cellular metabolic process;macromolecule metabolic process;aromatic c…	molecular_function;binding;heterocyclic compound binding;organic cyclic compound binding;nucleic acid binding;DNA binding;RNA polymerase activity;nucleotidyltransferase activity;catalytic activity;transferase activity;transferase activity, transferring phosphorus-containing groups;DNA-directed RNA polymerase activity;		K03046	rpoC:DNA-directed RNA polymerase subunit beta' [EC:2.7.7.6];rpoC:DNA-directed RNA polymerase subunit beta' [EC:2.7.7.6];rpoC:DNA-directed RNA polymerase subunit beta' [EC:2.7.7.6];rpoC:DNA-directed RNA polymerase subunit beta' [EC:2.7.7.6];	Metabolic pathways ;Purine metabolism ;Pyrimidine metabolism ;RNA polymerase ;	IPR007066;IPR007083;IPR007081;IPR007080;IPR006592;IPR012754;IPR000722;	RNA polymerase Rpb1, domain 3;RNA polymerase Rpb1, domain 4;RNA polymerase Rpb1, domain 5;RNA polymerase Rpb1, domain 1;RNA polymerase, N-terminal;DNA-directed RNA polymerase, subunit beta-prime;RNA polymerase, alpha subunit;
S6FHM8	>tr|S6FHM8|S6FHM8_BACAM Phosphoribosylformylglycinamidine synthase subunit PurS OS=Bacillus amyloliquefaciens subsp. plantarum UCMB5033 GN=purS PE=3 SV=1;>tr|A7Z247|A7Z247_BACA2 Phosphoribosylformylglycinamidine synthase subunit PurS OS=Bacillus amylolique	1	2.35598e-05	_DLDALVK(ac)EMCEK_	DLDALVK(1)EMCEK	59	2.0215	119.39	KSDRDLDALVKEMCEKLLANT	........L.K..........	Cytoplasmic	gene expression;nitrogen compound metabolic process;organic substance biosynthetic process;cellular aromatic compound metabolic process;nucleic acid metabolic process;cellular macromolecule metabolic process;cellular nitrogen compound metabolic process;cellular macromolecule biosynthetic process;heterocycle biosynthetic process;cellular metabolic process;macromolecule metabolic process;aromatic c…	molecular_function;binding;heterocyclic compound binding;organic cyclic compound binding;nucleic acid binding;DNA binding;RNA polymerase activity;nucleotidyltransferase activity;catalytic activity;transferase activity;transferase activity, transferring phosphorus-containing groups;DNA-directed RNA polymerase activity;		K03046	rpoC:DNA-directed RNA polymerase subunit beta' [EC:2.7.7.6];rpoC:DNA-directed RNA polymerase subunit beta' [EC:2.7.7.6];rpoC:DNA-directed RNA polymerase subunit beta' [EC:2.7.7.6];rpoC:DNA-directed RNA polymerase subunit beta' [EC:2.7.7.6];	Metabolic pathways ;Purine metabolism ;Pyrimidine metabolism ;RNA polymerase ;	IPR007066;IPR007083;IPR007081;IPR007080;IPR006592;IPR012754;IPR000722;	RNA polymerase Rpb1, domain 3;RNA polymerase Rpb1, domain 4;RNA polymerase Rpb1, domain 5;RNA polymerase Rpb1, domain 1;RNA polymerase, N-terminal;DNA-directed RNA polymerase, subunit beta-prime;RNA polymerase, alpha subunit;
S6FJH3	>tr|S6FJH3|S6FJH3_BACAM Glucose-6-phosphate isomerase OS=Bacillus amyloliquefaciens subsp. plantarum UCMB5033 GN=pgi PE=3 SV=1;>tr|I2C9H1|I2C9H1_BACAM Glucose-6-phosphate isomerase OS=Bacillus amyloliquefaciens Y2 GN=pgi PE=3 SV=1;>tr|E1UP48|E1UP48_BACAS G	1	0.0347929	_VNMFALLGK(ac)PGFEEK_	VNMFALLGK(1)PGFEEK	434	3.8131	44.734	YKVNMFALLGKPGFEEKKAEL	........L.K..........	Cytoplasmic	gene expression;nitrogen compound metabolic process;organic substance biosynthetic process;cellular aromatic compound metabolic process;nucleic acid metabolic process;cellular macromolecule metabolic process;cellular nitrogen compound metabolic process;cellular macromolecule biosynthetic process;heterocycle biosynthetic process;cellular metabolic process;macromolecule metabolic process;aromatic c…	molecular_function;binding;heterocyclic compound binding;organic cyclic compound binding;nucleic acid binding;DNA binding;RNA polymerase activity;nucleotidyltransferase activity;catalytic activity;transferase activity;transferase activity, transferring phosphorus-containing groups;DNA-directed RNA polymerase activity;		K03046	rpoC:DNA-directed RNA polymerase subunit beta' [EC:2.7.7.6];rpoC:DNA-directed RNA polymerase subunit beta' [EC:2.7.7.6];rpoC:DNA-directed RNA polymerase subunit beta' [EC:2.7.7.6];rpoC:DNA-directed RNA polymerase subunit beta' [EC:2.7.7.6];	Metabolic pathways ;Purine metabolism ;Pyrimidine metabolism ;RNA polymerase ;	IPR007066;IPR007083;IPR007081;IPR007080;IPR006592;IPR012754;IPR000722;	RNA polymerase Rpb1, domain 3;RNA polymerase Rpb1, domain 4;RNA polymerase Rpb1, domain 5;RNA polymerase Rpb1, domain 1;RNA polymerase, N-terminal;DNA-directed RNA polymerase, subunit beta-prime;RNA polymerase, alpha subunit;
S6FK22	>tr|S6FK22|S6FK22_BACAM Carbamoyl-phosphate synthase (glutamine-hydrolyzing) OS=Bacillus amyloliquefaciens subsp. plantarum UCMB5033 GN=pyrAB PE=3 SV=1;>tr|A7Z4H2|A7Z4H2_BACA2 Carbamoyl-phosphate synthase (glutamine-hydrolyzing) OS=Bacillus amyloliquefacie	1	0.0410029	_TVPFLSK(ac)ITK_	TVPFLSK(1)ITK	846	2.012	44.543	RSSRTVPFLSKITKIPMANLA	........L.K..........	Cytoplasmic	gene expression;nitrogen compound metabolic process;organic substance biosynthetic process;cellular aromatic compound metabolic process;nucleic acid metabolic process;cellular macromolecule metabolic process;cellular nitrogen compound metabolic process;cellular macromolecule biosynthetic process;heterocycle biosynthetic process;cellular metabolic process;macromolecule metabolic process;aromatic c…	molecular_function;binding;heterocyclic compound binding;organic cyclic compound binding;nucleic acid binding;DNA binding;RNA polymerase activity;nucleotidyltransferase activity;catalytic activity;transferase activity;transferase activity, transferring phosphorus-containing groups;DNA-directed RNA polymerase activity;		K03046	rpoC:DNA-directed RNA polymerase subunit beta' [EC:2.7.7.6];rpoC:DNA-directed RNA polymerase subunit beta' [EC:2.7.7.6];rpoC:DNA-directed RNA polymerase subunit beta' [EC:2.7.7.6];rpoC:DNA-directed RNA polymerase subunit beta' [EC:2.7.7.6];	Metabolic pathways ;Purine metabolism ;Pyrimidine metabolism ;RNA polymerase ;	IPR007066;IPR007083;IPR007081;IPR007080;IPR006592;IPR012754;IPR000722;	RNA polymerase Rpb1, domain 3;RNA polymerase Rpb1, domain 4;RNA polymerase Rpb1, domain 5;RNA polymerase Rpb1, domain 1;RNA polymerase, N-terminal;DNA-directed RNA polymerase, subunit beta-prime;RNA polymerase, alpha subunit;
E1UJX0	>tr|E1UJX0|E1UJX0_BACAS 50S ribosomal protein L3 OS=Bacillus amyloliquefaciens (strain ATCC 23350 / DSM 7 / BCRC 11601 / NBRC 15535 / NRRL B-14393) GN=rplC PE=3 SV=1;>tr|S6FNQ2|S6FNQ2_BACAM 50S ribosomal protein L3 OS=Bacillus amyloliquefaciens subsp. plan	1	8.94782e-06	_NLLLIK(ac)GNVPGAR_	NLLLIK(1)GNVPGAR	189	-1.3199	122.33	VDAERNLLLIKGNVPGARKAL	........L.K..........	Cytoplasmic	gene expression;nitrogen compound metabolic process;organic substance biosynthetic process;cellular aromatic compound metabolic process;nucleic acid metabolic process;cellular macromolecule metabolic process;cellular nitrogen compound metabolic process;cellular macromolecule biosynthetic process;heterocycle biosynthetic process;cellular metabolic process;macromolecule metabolic process;aromatic c…	molecular_function;binding;heterocyclic compound binding;organic cyclic compound binding;nucleic acid binding;DNA binding;RNA polymerase activity;nucleotidyltransferase activity;catalytic activity;transferase activity;transferase activity, transferring phosphorus-containing groups;DNA-directed RNA polymerase activity;		K03046	rpoC:DNA-directed RNA polymerase subunit beta' [EC:2.7.7.6];rpoC:DNA-directed RNA polymerase subunit beta' [EC:2.7.7.6];rpoC:DNA-directed RNA polymerase subunit beta' [EC:2.7.7.6];rpoC:DNA-directed RNA polymerase subunit beta' [EC:2.7.7.6];	Metabolic pathways ;Purine metabolism ;Pyrimidine metabolism ;RNA polymerase ;	IPR007066;IPR007083;IPR007081;IPR007080;IPR006592;IPR012754;IPR000722;	RNA polymerase Rpb1, domain 3;RNA polymerase Rpb1, domain 4;RNA polymerase Rpb1, domain 5;RNA polymerase Rpb1, domain 1;RNA polymerase, N-terminal;DNA-directed RNA polymerase, subunit beta-prime;RNA polymerase, alpha subunit;
S6FXE3	>tr|S6FXE3|S6FXE3_BACAM UDP-N-acetylglucosamine--N-acetylmuramyl-(pentapeptide) pyrophosphoryl-undecaprenol N-acetylglucosamine transferase OS=Bacillus amyloliquefaciens subsp. plantarum UCMB5033 GN=murG PE=3 SV=1;>tr|I2C4U7|I2C4U7_BACAM UDP-N-acetylglucos	1	0.000300084	_LIAALDK(ac)IVMNEETLK_	LIAALDK(1)IVMNEETLK	327	1.9385	65.231	SGEKLIAALDKIVMNEETLKD	........L.K..........	Cytoplasmic	gene expression;nitrogen compound metabolic process;organic substance biosynthetic process;cellular aromatic compound metabolic process;nucleic acid metabolic process;cellular macromolecule metabolic process;cellular nitrogen compound metabolic process;cellular macromolecule biosynthetic process;heterocycle biosynthetic process;cellular metabolic process;macromolecule metabolic process;aromatic c…	molecular_function;binding;heterocyclic compound binding;organic cyclic compound binding;nucleic acid binding;DNA binding;RNA polymerase activity;nucleotidyltransferase activity;catalytic activity;transferase activity;transferase activity, transferring phosphorus-containing groups;DNA-directed RNA polymerase activity;		K03046	rpoC:DNA-directed RNA polymerase subunit beta' [EC:2.7.7.6];rpoC:DNA-directed RNA polymerase subunit beta' [EC:2.7.7.6];rpoC:DNA-directed RNA polymerase subunit beta' [EC:2.7.7.6];rpoC:DNA-directed RNA polymerase subunit beta' [EC:2.7.7.6];	Metabolic pathways ;Purine metabolism ;Pyrimidine metabolism ;RNA polymerase ;	IPR007066;IPR007083;IPR007081;IPR007080;IPR006592;IPR012754;IPR000722;	RNA polymerase Rpb1, domain 3;RNA polymerase Rpb1, domain 4;RNA polymerase Rpb1, domain 5;RNA polymerase Rpb1, domain 1;RNA polymerase, N-terminal;DNA-directed RNA polymerase, subunit beta-prime;RNA polymerase, alpha subunit;
I2C8I6	>tr|I2C8I6|I2C8I6_BACAM Valine--tRNA ligase OS=Bacillus amyloliquefaciens Y2 GN=valS PE=3 SV=1;>tr|E1UMF5|E1UMF5_BACAS Valine--tRNA ligase OS=Bacillus amyloliquefaciens (strain ATCC 23350 / DSM 7 / BCRC 11601 / NBRC 15535 / NRRL B-14393) GN=valS PE=3 SV=1;	1	2.05424e-05	_FTLDEGLNK(ac)AVR_	FTLDEGLNK(1)AVR	157	0.41805	122.7	ERFTLDEGLNKAVREVFVKLY	........L.K..........	Cytoplasmic	gene expression;nitrogen compound metabolic process;organic substance biosynthetic process;cellular aromatic compound metabolic process;nucleic acid metabolic process;cellular macromolecule metabolic process;cellular nitrogen compound metabolic process;cellular macromolecule biosynthetic process;heterocycle biosynthetic process;cellular metabolic process;macromolecule metabolic process;aromatic c…	molecular_function;binding;heterocyclic compound binding;organic cyclic compound binding;nucleic acid binding;DNA binding;RNA polymerase activity;nucleotidyltransferase activity;catalytic activity;transferase activity;transferase activity, transferring phosphorus-containing groups;DNA-directed RNA polymerase activity;		K03046	rpoC:DNA-directed RNA polymerase subunit beta' [EC:2.7.7.6];rpoC:DNA-directed RNA polymerase subunit beta' [EC:2.7.7.6];rpoC:DNA-directed RNA polymerase subunit beta' [EC:2.7.7.6];rpoC:DNA-directed RNA polymerase subunit beta' [EC:2.7.7.6];	Metabolic pathways ;Purine metabolism ;Pyrimidine metabolism ;RNA polymerase ;	IPR007066;IPR007083;IPR007081;IPR007080;IPR006592;IPR012754;IPR000722;	RNA polymerase Rpb1, domain 3;RNA polymerase Rpb1, domain 4;RNA polymerase Rpb1, domain 5;RNA polymerase Rpb1, domain 1;RNA polymerase, N-terminal;DNA-directed RNA polymerase, subunit beta-prime;RNA polymerase, alpha subunit;
I2C9N6	>tr|I2C9N6|I2C9N6_BACAM Isochorismatase OS=Bacillus amyloliquefaciens Y2 GN=dhbB PE=4 SV=1	1	0.000206468	_TSAVLTK(ac)DR_	TSAVLTK(1)DR	231	0.39062	105.98	GAEKTSAVLTKDRVREQIAAI	........L.K..........	Cytoplasmic	gene expression;nitrogen compound metabolic process;organic substance biosynthetic process;cellular aromatic compound metabolic process;nucleic acid metabolic process;cellular macromolecule metabolic process;cellular nitrogen compound metabolic process;cellular macromolecule biosynthetic process;heterocycle biosynthetic process;cellular metabolic process;macromolecule metabolic process;aromatic c…	molecular_function;binding;heterocyclic compound binding;organic cyclic compound binding;nucleic acid binding;DNA binding;RNA polymerase activity;nucleotidyltransferase activity;catalytic activity;transferase activity;transferase activity, transferring phosphorus-containing groups;DNA-directed RNA polymerase activity;		K03046	rpoC:DNA-directed RNA polymerase subunit beta' [EC:2.7.7.6];rpoC:DNA-directed RNA polymerase subunit beta' [EC:2.7.7.6];rpoC:DNA-directed RNA polymerase subunit beta' [EC:2.7.7.6];rpoC:DNA-directed RNA polymerase subunit beta' [EC:2.7.7.6];	Metabolic pathways ;Purine metabolism ;Pyrimidine metabolism ;RNA polymerase ;	IPR007066;IPR007083;IPR007081;IPR007080;IPR006592;IPR012754;IPR000722;	RNA polymerase Rpb1, domain 3;RNA polymerase Rpb1, domain 4;RNA polymerase Rpb1, domain 5;RNA polymerase Rpb1, domain 1;RNA polymerase, N-terminal;DNA-directed RNA polymerase, subunit beta-prime;RNA polymerase, alpha subunit;
A0A0D7XQD1	>tr|A0A0D7XQD1|A0A0D7XQD1_BACAM Ferrochelatase OS=Bacillus amyloliquefaciens GN=UZ38_15440 PE=4 SV=1;>tr|S6FDV3|S6FDV3_BACAM Ferrochelatase OS=Bacillus amyloliquefaciens subsp. plantarum UCMB5033 GN=hemH PE=3 SV=1;>tr|A7Z324|A7Z324_BACA2 Ferrochelatase OS=	1	0.000449147	_DRYEAIGGISPLAK(ac)ITQEQAEK_	DRYEAIGGISPLAK(1)ITQEQAEK	59	0.62076	85.062	EAIGGISPLAKITQEQAEKLA	........L.K..........	Cytoplasmic	gene expression;nitrogen compound metabolic process;organic substance biosynthetic process;cellular aromatic compound metabolic process;nucleic acid metabolic process;cellular macromolecule metabolic process;cellular nitrogen compound metabolic process;cellular macromolecule biosynthetic process;heterocycle biosynthetic process;cellular metabolic process;macromolecule metabolic process;aromatic c…	molecular_function;binding;heterocyclic compound binding;organic cyclic compound binding;nucleic acid binding;DNA binding;RNA polymerase activity;nucleotidyltransferase activity;catalytic activity;transferase activity;transferase activity, transferring phosphorus-containing groups;DNA-directed RNA polymerase activity;		K03046	rpoC:DNA-directed RNA polymerase subunit beta' [EC:2.7.7.6];rpoC:DNA-directed RNA polymerase subunit beta' [EC:2.7.7.6];rpoC:DNA-directed RNA polymerase subunit beta' [EC:2.7.7.6];rpoC:DNA-directed RNA polymerase subunit beta' [EC:2.7.7.6];	Metabolic pathways ;Purine metabolism ;Pyrimidine metabolism ;RNA polymerase ;	IPR007066;IPR007083;IPR007081;IPR007080;IPR006592;IPR012754;IPR000722;	RNA polymerase Rpb1, domain 3;RNA polymerase Rpb1, domain 4;RNA polymerase Rpb1, domain 5;RNA polymerase Rpb1, domain 1;RNA polymerase, N-terminal;DNA-directed RNA polymerase, subunit beta-prime;RNA polymerase, alpha subunit;
S6FVL5	>tr|S6FVL5|S6FVL5_BACAM Glutamate--tRNA ligase OS=Bacillus amyloliquefaciens subsp. plantarum UCMB5033 GN=gltX PE=3 SV=1;>tr|A0A0E1P8E0|A0A0E1P8E0_BACAM Glutamyl-tRNA synthetase OS=Bacillus amyloliquefaciens subsp. amyloliquefaciens KHG19 GN=gltX PE=4 SV=1	1	5.87323e-11	_LEELEEFTPELIK(ac)ASIK_	LEELEEFTPELIK(1)ASIK	430	0.17064	116.96	ELEEFTPELIKASIKAVQKET	........L.K..........	Cytoplasmic	gene expression;nitrogen compound metabolic process;organic substance biosynthetic process;cellular aromatic compound metabolic process;nucleic acid metabolic process;cellular macromolecule metabolic process;cellular nitrogen compound metabolic process;cellular macromolecule biosynthetic process;heterocycle biosynthetic process;cellular metabolic process;macromolecule metabolic process;aromatic c…	molecular_function;binding;heterocyclic compound binding;organic cyclic compound binding;nucleic acid binding;DNA binding;RNA polymerase activity;nucleotidyltransferase activity;catalytic activity;transferase activity;transferase activity, transferring phosphorus-containing groups;DNA-directed RNA polymerase activity;		K03046	rpoC:DNA-directed RNA polymerase subunit beta' [EC:2.7.7.6];rpoC:DNA-directed RNA polymerase subunit beta' [EC:2.7.7.6];rpoC:DNA-directed RNA polymerase subunit beta' [EC:2.7.7.6];rpoC:DNA-directed RNA polymerase subunit beta' [EC:2.7.7.6];	Metabolic pathways ;Purine metabolism ;Pyrimidine metabolism ;RNA polymerase ;	IPR007066;IPR007083;IPR007081;IPR007080;IPR006592;IPR012754;IPR000722;	RNA polymerase Rpb1, domain 3;RNA polymerase Rpb1, domain 4;RNA polymerase Rpb1, domain 5;RNA polymerase Rpb1, domain 1;RNA polymerase, N-terminal;DNA-directed RNA polymerase, subunit beta-prime;RNA polymerase, alpha subunit;
S6FI34	>tr|S6FI34|S6FI34_BACAM AccC protein OS=Bacillus amyloliquefaciens subsp. plantarum UCMB5033 GN=accC PE=4 SV=1;>tr|I2C7L7|I2C7L7_BACAM Biotin carboxylase OS=Bacillus amyloliquefaciens Y2 GN=accC PE=4 SV=1;>tr|E1UKX1|E1UKX1_BACAS AccC protein OS=Bacillus am	1	3.01601e-24	_IQVEHPVTEMVTGTDLIK(ac)EQIK_	IQVEHPVTEMVTGTDLIK(1)EQIK	311	-0.40992	119.94	TEMVTGTDLIKEQIKVASGQE	........L.K..........	Cytoplasmic							IPR005139;IPR000352;IPR004373;IPR014720;	Peptide chain release factor;Peptide chain release factor class I/class II;Peptide chain release factor 1;Double-stranded RNA-binding domain;
A7ZAM8	>tr|A7ZAM8|A7ZAM8_BACA2 Ornithine aminotransferase OS=Bacillus amyloliquefaciens subsp. plantarum (strain DSM 23117 / BGSC 10A6 / FZB42) GN=rocD PE=3 SV=1;>tr|A0A0D7XQ77|A0A0D7XQ77_BACAM Ornithine--oxo-acid aminotransferase OS=Bacillus amyloliquefaciens GN	1	1.30088e-25	_GEGLLCK(ac)ETHDTVIR_	GEGLLCK(1)ETHDTVIR	367	1.3985	167.92	EKLKGEGLLCKETHDTVIRFA	........L.K..........	Cytoplasmic							IPR005139;IPR000352;IPR004373;IPR014720;	Peptide chain release factor;Peptide chain release factor class I/class II;Peptide chain release factor 1;Double-stranded RNA-binding domain;
S6FDT7	>tr|S6FDT7|S6FDT7_BACAM 3'-5' exoribonuclease YhaM OS=Bacillus amyloliquefaciens subsp. plantarum UCMB5033 GN=yhaM PE=3 SV=1;>tr|I2C347|I2C347_BACAM 3'-5' exoribonuclease YhaM OS=Bacillus amyloliquefaciens Y2 GN=yhaM PE=3 SV=1;>tr|E1UQB5|E1UQB5_BACAS 3'-5'	1	5.51875e-10	_DLLYAGVILHDLGK(ac)VK_	DLLYAGVILHDLGK(1)VK	197	0.11011	105	YAGVILHDLGKVKELSGPVST	........L.K..........	Cytoplasmic							IPR005139;IPR000352;IPR004373;IPR014720;	Peptide chain release factor;Peptide chain release factor class I/class II;Peptide chain release factor 1;Double-stranded RNA-binding domain;
I2C0N3	>tr|I2C0N3|I2C0N3_BACAM DNA-directed RNA polymerase subunit beta' OS=Bacillus amyloliquefaciens Y2 GN=rpoC PE=3 SV=1;>tr|S6FVM5|S6FVM5_BACAM DNA-directed RNA polymerase subunit beta' OS=Bacillus amyloliquefaciens subsp. plantarum UCMB5033 GN=rpoC PE=3 SV=1	1	0.000997691	_FFLDK(ac)GADVK_	FFLDK(1)GADVK	589	-1.419	79.659	EKTPDRFFLDKGADVKAVIAE	........L.K..........	Periplasmic				K02892	RP-L23:large subunit ribosomal protein L23;	Ribosome ;	IPR012678;IPR012677;IPR001014;IPR013025;	Ribosomal protein L23/L15e core domain;Nucleotide-binding alpha-beta plait domain;Ribosomal protein L23/L25, conserved site;Ribosomal protein L25/L23;
S6FKA4	>tr|S6FKA4|S6FKA4_BACAM Elongation factor Ts OS=Bacillus amyloliquefaciens subsp. plantarum UCMB5033 GN=tsf PE=3 SV=1;>tr|I2C579|I2C579_BACAM Elongation factor Ts OS=Bacillus amyloliquefaciens Y2 GN=tsf PE=3 SV=1;>tr|E1UU33|E1UU33_BACAS Elongation factor T	1	0.00314171	_IAAEGSTLIK(ac)TDGNK_	IAAEGSTLIK(1)TDGNK	64	0.85481	64.52	RIAAEGSTLIKTDGNKGVILE	........L.K..........	Periplasmic				K02892	RP-L23:large subunit ribosomal protein L23;	Ribosome ;	IPR012678;IPR012677;IPR001014;IPR013025;	Ribosomal protein L23/L15e core domain;Nucleotide-binding alpha-beta plait domain;Ribosomal protein L23/L25, conserved site;Ribosomal protein L25/L23;
S6FB90	>tr|S6FB90|S6FB90_BACAM Elongation factor G OS=Bacillus amyloliquefaciens subsp. plantarum UCMB5033 GN=fusA PE=3 SV=1;>tr|E1UJW6|E1UJW6_BACAS Elongation factor G OS=Bacillus amyloliquefaciens (strain ATCC 23350 / DSM 7 / BCRC 11601 / NBRC 15535 / NRRL B-14	1	6.23692e-10	_M(ox)GIALAK(ac)LAEEDPTFR_	MGIALAK(1)LAEEDPTFR	428	0.90499	109.79	DQDKMGIALAKLAEEDPTFRT	........L.K..........	Periplasmic				K02892	RP-L23:large subunit ribosomal protein L23;	Ribosome ;	IPR012678;IPR012677;IPR001014;IPR013025;	Ribosomal protein L23/L15e core domain;Nucleotide-binding alpha-beta plait domain;Ribosomal protein L23/L25, conserved site;Ribosomal protein L25/L23;
S6FFQ9	>tr|S6FFQ9|S6FFQ9_BACAM Ribosome-recycling factor OS=Bacillus amyloliquefaciens subsp. plantarum UCMB5033 GN=frr PE=3 SV=1;>tr|I2C581|I2C581_BACAM Ribosome-recycling factor OS=Bacillus amyloliquefaciens Y2 GN=frr PE=3 SV=1;>sp|A7Z4S3|RRF_BACA2 Ribosome-rec	1	0.0405512	_LEK(ac)NGDITEDELR_	LEK(1)NGDITEDELR	144	-1.8494	56.569	DSNDDLKKLEKNGDITEDELR	........L.K..........	Periplasmic				K02892	RP-L23:large subunit ribosomal protein L23;	Ribosome ;	IPR012678;IPR012677;IPR001014;IPR013025;	Ribosomal protein L23/L15e core domain;Nucleotide-binding alpha-beta plait domain;Ribosomal protein L23/L25, conserved site;Ribosomal protein L25/L23;
I2C187	>tr|Q70KJ7|Q70KJ7_BACAM Surfactin synthetase A OS=Bacillus amyloliquefaciens GN=srfAA PE=4 SV=1;>tr|A7Z188|A7Z188_BACA2 SrfAA OS=Bacillus amyloliquefaciens subsp. plantarum (strain DSM 23117 / BGSC 10A6 / FZB42) GN=srfAA PE=4 SV=1;>tr|A0A0D7XRN0|A0A0D7XRN0	1	0.0124574	_K(ac)IMFGGER_	K(1)IMFGGER	1765	-1.4595	80.165	MEPSCLTTLRKIMFGGERASV	........L.K..........	Cytoplasmic				K02878	RP-L16:large subunit ribosomal protein L16;	Ribosome ;	IPR000114;IPR016180;IPR020798;	Ribosomal protein L16;Ribosomal protein L10e/L16;Ribosomal protein L16, conserved site;
S6FCU5	>tr|S6FCU5|S6FCU5_BACAM Phosphoribosylamine--glycine ligase OS=Bacillus amyloliquefaciens subsp. plantarum UCMB5033 GN=purD PE=3 SV=1;>tr|A7Z254|A7Z254_BACA2 Phosphoribosylamine--glycine ligase OS=Bacillus amyloliquefaciens subsp. plantarum (strain DSM 231	1	6.34187e-10	_VYSAVSGLTK(ac)PGLFYR_	VYSAVSGLTK(1)PGLFYR	403	1.4258	109.79	KVYSAVSGLTKPGLFYRSDIG	........L.K..........	Cytoplasmic				K02878	RP-L16:large subunit ribosomal protein L16;	Ribosome ;	IPR000114;IPR016180;IPR020798;	Ribosomal protein L16;Ribosomal protein L10e/L16;Ribosomal protein L16, conserved site;
S6FB30	>tr|S6FB30|S6FB30_BACAM Ribose-phosphate pyrophosphokinase OS=Bacillus amyloliquefaciens subsp. plantarum UCMB5033 GN=prs PE=3 SV=1;>tr|I2C0H4|I2C0H4_BACAM Ribose-phosphate pyrophosphokinase OS=Bacillus amyloliquefaciens Y2 GN=prs PE=3 SV=1;>tr|E7EAU9|E7EA	1	2.89947e-30	_IFSLNSNPELAK(ac)EIADNVGVQLGK_	IFSLNSNPELAK(1)EIADNVGVQLGK	23	-1.0164	128.67	FSLNSNPELAKEIADNVGVQL	........L.K..........	Cytoplasmic				K02878	RP-L16:large subunit ribosomal protein L16;	Ribosome ;	IPR000114;IPR016180;IPR020798;	Ribosomal protein L16;Ribosomal protein L10e/L16;Ribosomal protein L16, conserved site;
Q1RS73	>tr|Q1RS73|Q1RS73_BACAM NRPS/PKS protein OS=Bacillus amyloliquefaciens GN=baeJ PE=4 SV=1;>tr|A7Z4Y5|A7Z4Y5_BACA2 BaeJ OS=Bacillus amyloliquefaciens subsp. plantarum (strain DSM 23117 / BGSC 10A6 / FZB42) GN=baeJ PE=4 SV=1;>tr|S6FXN1|S6FXN1_BACAM BaeJ prote	1	0.0277903	_LSADQPMTIPEVLHK(ac)TAAAAGDQK_	LSADQPMTIPEVLHK(1)TAAAAGDQK	37	-0.085301	43.696	QPMTIPEVLHKTAAAAGDQKG	........L.K..........	Cytoplasmic				K02878	RP-L16:large subunit ribosomal protein L16;	Ribosome ;	IPR000114;IPR016180;IPR020798;	Ribosomal protein L16;Ribosomal protein L10e/L16;Ribosomal protein L16, conserved site;
A7Z7X6	>tr|A7Z7X6|A7Z7X6_BACA2 NrsD OS=Bacillus amyloliquefaciens subsp. plantarum (strain DSM 23117 / BGSC 10A6 / FZB42) GN=nrsD PE=4 SV=1	1	0.020812	_EDLLEK(ac)LK_	EDLLEK(1)LK	528	1.0718	56.258	IASCKEDLLEKLKEALNKIQQ	........L.K..........	Cytoplasmic				K02112	ATPF1B:F-type H+-transporting ATPase subunit beta [EC:3.6.3.14];ATPF1B:F-type H+-transporting ATPase subunit beta [EC:3.6.3.14];ATPF1B:F-type H+-transporting ATPase subunit beta [EC:3.6.3.14];	Metabolic pathways ;Oxidative phosphorylation ;Photosynthesis ;	IPR005722;IPR000793;IPR000194;IPR004100;IPR027417;IPR003593;IPR024034;IPR020003;	ATPase, F1 complex, beta subunit;ATPase, F1/V1/A1 complex, alpha/beta subunit, C-terminal;ATPase, F1/V1/A1 complex, alpha/beta subunit, nucleotide-binding domain;ATPase, F1 complex alpha/beta subunit, N-terminal domain;P-loop containing nucleoside triphosphate hydrolase;AAA+ ATPase domain;ATPase, F1 complex beta subunit/V1 complex, C-terminal;ATPase, alpha/beta subunit, nucleotide-binding domain,…
I2C305	>tr|I2C305|I2C305_BACAM 1-acyl-sn-glycerol-3-phosphate acyltransferase OS=Bacillus amyloliquefaciens Y2 GN=yhdO PE=3 SV=1;>tr|S6G1D1|S6G1D1_BACAM 1-acyl-sn-glycerol-3-phosphate acyltransferase OS=Bacillus amyloliquefaciens subsp. plantarum UCMB5033 GN=plsC	1	0.000213867	_K(ac)IHAFPVDR_	K(1)IHAFPVDR	59	-0.0056983	95.775	QKKWIGRFLKKIHAFPVDREN	........L.K..........	Cytoplasmic				K02112	ATPF1B:F-type H+-transporting ATPase subunit beta [EC:3.6.3.14];ATPF1B:F-type H+-transporting ATPase subunit beta [EC:3.6.3.14];ATPF1B:F-type H+-transporting ATPase subunit beta [EC:3.6.3.14];	Metabolic pathways ;Oxidative phosphorylation ;Photosynthesis ;	IPR005722;IPR000793;IPR000194;IPR004100;IPR027417;IPR003593;IPR024034;IPR020003;	ATPase, F1 complex, beta subunit;ATPase, F1/V1/A1 complex, alpha/beta subunit, C-terminal;ATPase, F1/V1/A1 complex, alpha/beta subunit, nucleotide-binding domain;ATPase, F1 complex alpha/beta subunit, N-terminal domain;P-loop containing nucleoside triphosphate hydrolase;AAA+ ATPase domain;ATPase, F1 complex beta subunit/V1 complex, C-terminal;ATPase, alpha/beta subunit, nucleotide-binding domain,…
A0A0E1NYW1	>tr|A0A0E1NYW1|A0A0E1NYW1_BACAM Surfactin synthetase B OS=Bacillus amyloliquefaciens subsp. amyloliquefaciens KHG19 GN=srfAB PE=4 SV=1;>tr|Q70KJ6|Q70KJ6_BACAM Surfactin synthetase B OS=Bacillus amyloliquefaciens GN=srfAB PE=4 SV=1;>tr|A7Z189|A7Z189_BACA2 S	1	0.00196088	_TVFVHQQLQK(ac)PR_	TVFVHQQLQK(1)PR	74	-1.1483	60.255	RTVFVHQQLQKPRQVVLAERK	........L.K..........	Cytoplasmic				K02112	ATPF1B:F-type H+-transporting ATPase subunit beta [EC:3.6.3.14];ATPF1B:F-type H+-transporting ATPase subunit beta [EC:3.6.3.14];ATPF1B:F-type H+-transporting ATPase subunit beta [EC:3.6.3.14];	Metabolic pathways ;Oxidative phosphorylation ;Photosynthesis ;	IPR005722;IPR000793;IPR000194;IPR004100;IPR027417;IPR003593;IPR024034;IPR020003;	ATPase, F1 complex, beta subunit;ATPase, F1/V1/A1 complex, alpha/beta subunit, C-terminal;ATPase, F1/V1/A1 complex, alpha/beta subunit, nucleotide-binding domain;ATPase, F1 complex alpha/beta subunit, N-terminal domain;P-loop containing nucleoside triphosphate hydrolase;AAA+ ATPase domain;ATPase, F1 complex beta subunit/V1 complex, C-terminal;ATPase, alpha/beta subunit, nucleotide-binding domain,…
S6FYB7	>tr|S6FYB7|S6FYB7_BACAM Riboflavin biosynthesis protein RibBA OS=Bacillus amyloliquefaciens subsp. plantarum UCMB5033 GN=ribAB PE=3 SV=1;>tr|I2C781|I2C781_BACAM Riboflavin biosynthesis protein RibBA OS=Bacillus amyloliquefaciens Y2 GN=ribA PE=3 SV=1;>sp|A7	1	3.10009e-05	_LTK(ac)TGISAQER_	LTK(1)TGISAQER	94	0.23783	103.43	FTVSIDHRLTKTGISAQERSF	........L.K..........	Cytoplasmic				K02112	ATPF1B:F-type H+-transporting ATPase subunit beta [EC:3.6.3.14];ATPF1B:F-type H+-transporting ATPase subunit beta [EC:3.6.3.14];ATPF1B:F-type H+-transporting ATPase subunit beta [EC:3.6.3.14];	Metabolic pathways ;Oxidative phosphorylation ;Photosynthesis ;	IPR005722;IPR000793;IPR000194;IPR004100;IPR027417;IPR003593;IPR024034;IPR020003;	ATPase, F1 complex, beta subunit;ATPase, F1/V1/A1 complex, alpha/beta subunit, C-terminal;ATPase, F1/V1/A1 complex, alpha/beta subunit, nucleotide-binding domain;ATPase, F1 complex alpha/beta subunit, N-terminal domain;P-loop containing nucleoside triphosphate hydrolase;AAA+ ATPase domain;ATPase, F1 complex beta subunit/V1 complex, C-terminal;ATPase, alpha/beta subunit, nucleotide-binding domain,…
S6G177	>tr|S6G177|S6G177_BACAM Phosphoribosylaminoimidazole-succinocarboxamide synthase OS=Bacillus amyloliquefaciens subsp. plantarum UCMB5033 GN=purC PE=3 SV=1;>tr|I2C256|I2C256_BACAM Phosphoribosylaminoimidazole-succinocarboxamide synthase OS=Bacillus amyloliq	1	0.004742	_VSESEQLIK(ac)K_	VSESEQLIK(1)K	84	-0.25073	69.721	ERVSESEQLIKKVSIIPLEVV	........L.K..........	Extracellular	gene expression;organic substance biosynthetic process;biosynthetic process;macromolecule biosynthetic process;cellular macromolecule metabolic process;cellular process;biological_process;cellular macromolecule biosynthetic process;metabolic process;organic substance metabolic process;cellular biosynthetic process;cellular protein metabolic process;macromolecule metabolic process;cellular metabol…	molecular_function;binding;heterocyclic compound binding;RNA binding;organic cyclic compound binding;nucleic acid binding;rRNA binding;structural molecule activity;structural constituent of ribosome;	cell;cellular_component;ribosomal subunit;intracellular;cytoplasmic part;cytoplasm;intracellular non-membrane-bounded organelle;organelle;macromolecular complex;ribonucleoprotein complex;non-membrane-bounded organelle;cell part;intracellular organelle part;ribosome;intracellular organelle;intracellular part;organelle part;large ribosomal subunit;	K02876	RP-L15:large subunit ribosomal protein L15;	Ribosome ;	IPR021131;IPR001196;IPR005749;	Ribosomal protein L18e/L15P;Ribosomal protein L15, conserved site;Ribosomal protein L15, bacterial-type;
H9TE67	>tr|H9TE67|H9TE67_BACAM Fengycin synthetase D OS=Bacillus amyloliquefaciens GN=fenD PE=4 SV=1;>tr|A7Z5D0|A7Z5D0_BACA2 FenD OS=Bacillus amyloliquefaciens subsp. plantarum (strain DSM 23117 / BGSC 10A6 / FZB42) GN=fenD PE=4 SV=1;>tr|Q70JX4|Q70JX4_BACAM FenD	1	0.0262942	_MYILSK(ac)NR_	MYILSK(1)NR	792	-1.4179	52.255	IHHNKMYILSKNRQLQPLGIA	........L.K..........	Extracellular	gene expression;organic substance biosynthetic process;biosynthetic process;macromolecule biosynthetic process;cellular macromolecule metabolic process;cellular process;biological_process;cellular macromolecule biosynthetic process;metabolic process;organic substance metabolic process;cellular biosynthetic process;cellular protein metabolic process;macromolecule metabolic process;cellular metabol…	molecular_function;binding;heterocyclic compound binding;RNA binding;organic cyclic compound binding;nucleic acid binding;rRNA binding;structural molecule activity;structural constituent of ribosome;	cell;cellular_component;ribosomal subunit;intracellular;cytoplasmic part;cytoplasm;intracellular non-membrane-bounded organelle;organelle;macromolecular complex;ribonucleoprotein complex;non-membrane-bounded organelle;cell part;intracellular organelle part;ribosome;intracellular organelle;intracellular part;organelle part;large ribosomal subunit;	K02876	RP-L15:large subunit ribosomal protein L15;	Ribosome ;	IPR021131;IPR001196;IPR005749;	Ribosomal protein L18e/L15P;Ribosomal protein L15, conserved site;Ribosomal protein L15, bacterial-type;
S6FDZ5	>tr|S6FDZ5|S6FDZ5_BACAM SbcD protein OS=Bacillus amyloliquefaciens subsp. plantarum UCMB5033 GN=sbcD PE=4 SV=1;>tr|I2C3B8|I2C3B8_BACAM Exonuclease OS=Bacillus amyloliquefaciens Y2 GN=sbcD3 PE=4 SV=1;>tr|A7Z369|A7Z369_BACA2 SbcD OS=Bacillus amyloliquefacien	1	1.55816e-05	_K(ac)AHPGFIHIR_	K(1)AHPGFIHIR	323	-0.080979	114.4	LSLEEIHRLRKAHPGFIHIRP	........L.K..........	Cytoplasmic							IPR019676;	Protein of unknown function DUF2529;
S6FR94	>tr|S6FR94|S6FR94_BACAM 50S ribosomal protein L9 OS=Bacillus amyloliquefaciens subsp. plantarum UCMB5033 GN=rplI PE=3 SV=1;>tr|I2CCA3|I2CCA3_BACAM 50S ribosomal protein L9 OS=Bacillus amyloliquefaciens Y2 GN=rplI PE=3 SV=1;>sp|A7ZAQ7|RL9_BACA2 50S ribosoma	1	5.80075e-06	_NVADGYAHNFLIK(ac)K_	NVADGYAHNFLIK(1)K	32	-0.36156	99.927	ADGYAHNFLIKKGLAVEANAT	........L.K..........	Cytoplasmic				K00790	murA:UDP-N-acetylglucosamine 1-carboxyvinyltransferase [EC:2.5.1.7];murA:UDP-N-acetylglucosamine 1-carboxyvinyltransferase [EC:2.5.1.7];murA:UDP-N-acetylglucosamine 1-carboxyvinyltransferase [EC:2.5.1.7];	Metabolic pathways ;Amino sugar and nucleotide sugar metabolism ;Peptidoglycan biosynthesis ;	IPR005750;IPR001986;IPR013792;	UDP-N-acetylglucosamine 1-carboxyvinyltransferase;Enolpyruvate transferase domain;RNA 3'-terminal phosphate cyclase/enolpyruvate transferase, alpha/beta;
A7Z7R1	>sp|A7Z7R1|SYY_BACA2 Tyrosine--tRNA ligase OS=Bacillus amyloliquefaciens subsp. plantarum (strain DSM 23117 / BGSC 10A6 / FZB42) GN=tyrS PE=3 SV=1;>tr|A0A0E1P5E8|A0A0E1P5E8_BACAM Tyrosyl-tRNA synthetase OS=Bacillus amyloliquefaciens subsp. amyloliquefacien	1	0.000776339	_TEGGAIWLDK(ac)EK_	TEGGAIWLDK(1)EK	245	0.96861	73.927	KTEGGAIWLDKEKTSPYEFYQ	........L.K..........	Cytoplasmic				K00790	murA:UDP-N-acetylglucosamine 1-carboxyvinyltransferase [EC:2.5.1.7];murA:UDP-N-acetylglucosamine 1-carboxyvinyltransferase [EC:2.5.1.7];murA:UDP-N-acetylglucosamine 1-carboxyvinyltransferase [EC:2.5.1.7];	Metabolic pathways ;Amino sugar and nucleotide sugar metabolism ;Peptidoglycan biosynthesis ;	IPR005750;IPR001986;IPR013792;	UDP-N-acetylglucosamine 1-carboxyvinyltransferase;Enolpyruvate transferase domain;RNA 3'-terminal phosphate cyclase/enolpyruvate transferase, alpha/beta;
S6FYW8	>tr|S6FYW8|S6FYW8_BACAM Acetate kinase OS=Bacillus amyloliquefaciens subsp. plantarum UCMB5033 GN=ackA PE=3 SV=1;>sp|A7Z7M2|ACKA_BACA2 Acetate kinase OS=Bacillus amyloliquefaciens subsp. plantarum (strain DSM 23117 / BGSC 10A6 / FZB42) GN=ackA PE=3 SV=1;>t	1	2.54576e-06	_TDQTADEVLNTLNK(ac)K_	TDQTADEVLNTLNK(1)K	268	1.9997	97.45	TADEVLNTLNKKSGLLGVSGF	........L.K..........	Cytoplasmic							IPR019874;IPR002052;IPR004556;IPR029063;	Protein-(glutamine-N5) methyltransferase, release factor-specific;DNA methylase, N-6 adenine-specific, conserved site;Modification methylase HemK;S-adenosyl-L-methionine-dependent methyltransferase;
S6FMQ2	>tr|S6FMQ2|S6FMQ2_BACAM Octanoyltransferase LipM OS=Bacillus amyloliquefaciens subsp. plantarum UCMB5033 GN=lipM PE=3 SV=1;>tr|I2C7N5|I2C7N5_BACAM Octanoyltransferase LipM OS=Bacillus amyloliquefaciens Y2 GN=yqhM PE=3 SV=1;>tr|E1UKY9|E1UKY9_BACAS Octanoylt	1	0.000115596	_EINFDAVHK(ac)HGLGFVR_	EINFDAVHK(1)HGLGFVR	68	-0.54053	69.331	KKEINFDAVHKHGLGFVRRPT	..........KH.........	Cytoplasmic							IPR019591;IPR027417;IPR000808;IPR025669;	Mrp/NBP35 ATP-binding protein;P-loop containing nucleoside triphosphate hydrolase;Mrp, conserved site;AAA domain;
S6FQI3	>tr|S6FQI3|S6FQI3_BACAM D-alanine aminotransferase OS=Bacillus amyloliquefaciens subsp. plantarum UCMB5033 GN=dat PE=3 SV=1;>tr|I2C320|I2C320_BACAM D-alanine aminotransferase OS=Bacillus amyloliquefaciens Y2 GN=dat PE=3 SV=1;>tr|A7Z2X8|A7Z2X8_BACA2 D-alani	1	1.16044e-39	_K(ac)HQYDEGLEPQTTAYTFSVK_	K(1)HQYDEGLEPQTTAYTFSVK	99	0.23863	149.36	IQTTRGKAPRKHQYDEGLEPQ	..........KH.........	Cytoplasmic							IPR019591;IPR027417;IPR000808;IPR025669;	Mrp/NBP35 ATP-binding protein;P-loop containing nucleoside triphosphate hydrolase;Mrp, conserved site;AAA domain;
Q1RS66	>tr|A0A0D7XW28|A0A0D7XW28_BACAM Polyketide synthase OS=Bacillus amyloliquefaciens GN=UZ38_00690 PE=4 SV=1;>tr|I2C4I3|I2C4I3_BACAM Polyketide synthase type I OS=Bacillus amyloliquefaciens Y2 GN=mlnB PE=4 SV=1;>tr|Q1RS66|Q1RS66_BACAM Polyketide synthase type	0.985891	0.0273815	_VHPDLYLEETPFCLQQETADWIKPANEK(ac)HSDSK_	VHPDLYLEETPFCLQQETADWIK(0.014)PANEK(0.986)HSDSK	1955	0.042323	60.762	TADWIKPANEKHSDSKYPRRA	..........KH.........	Cytoplasmic							IPR019591;IPR027417;IPR000808;IPR025669;	Mrp/NBP35 ATP-binding protein;P-loop containing nucleoside triphosphate hydrolase;Mrp, conserved site;AAA domain;
I2C3V8	>tr|I2C3V8|I2C3V8_BACAM Uroporphyrinogen-III synthase OS=Bacillus amyloliquefaciens Y2 GN=hemD PE=4 SV=1	1	1.623e-27	_ELQQAFEK(ac)HVLAAAVGK_	ELQQAFEK(1)HVLAAAVGK	224	-0.63048	160.55	FTKELQQAFEKHVLAAAVGKV	..........KH.........	Cytoplasmic							IPR019591;IPR027417;IPR000808;IPR025669;	Mrp/NBP35 ATP-binding protein;P-loop containing nucleoside triphosphate hydrolase;Mrp, conserved site;AAA domain;
S6FIW2	>tr|S6FIW2|S6FIW2_BACAM 50S ribosomal protein L20 OS=Bacillus amyloliquefaciens subsp. plantarum UCMB5033 GN=rplT PE=3 SV=1;>tr|E1UMN0|E1UMN0_BACAS 50S ribosomal protein L20 OS=Bacillus amyloliquefaciens (strain ATCC 23350 / DSM 7 / BCRC 11601 / NBRC 15535	1	3.01931e-05	_GYFGSK(ac)HTLYK_	GYFGSK(1)HTLYK	28	-0.22342	114.86	LKLAKGYFGSKHTLYKVANQQ	..........KH.........	Cytoplasmic				K00600	glyA:glycine hydroxymethyltransferase [EC:2.1.2.1];glyA:glycine hydroxymethyltransferase [EC:2.1.2.1];glyA:glycine hydroxymethyltransferase [EC:2.1.2.1];glyA:glycine hydroxymethyltransferase [EC:2.1.2.1];glyA:glycine hydroxymethyltransferase [EC:2.1.2.1];glyA:glycine hydroxymethyltransferase [EC:2.1.2.1];glyA:glycine hydroxymethyltransferase [EC:2.1.2.1];glyA:glycine hydroxymethyltransferase [EC:…	Metabolic pathways ;Biosynthesis of secondary metabolites ;Biosynthesis of antibiotics ;Microbial metabolism in diverse environments ;Biosynthesis of amino acids ;Carbon metabolism ;Glycine, serine and threonine metabolism ;Glyoxylate and dicarboxylate metabolism ;Methane metabolism ;One carbon pool by folate ;Cyanoamino acid metabolism ;	IPR019798;IPR015421;IPR015422;IPR015424;IPR001085;	Serine hydroxymethyltransferase, pyridoxal phosphate binding site;Pyridoxal phosphate-dependent transferase, major region, subdomain 1;Pyridoxal phosphate-dependent transferase, major region, subdomain 2;Pyridoxal phosphate-dependent transferase;Serine hydroxymethyltransferase;
S6G2V9	>tr|S6G2V9|S6G2V9_BACAM UDP-N-acetylglucosamine 1-carboxyvinyltransferase OS=Bacillus amyloliquefaciens subsp. plantarum UCMB5033 GN=murAB PE=3 SV=1;>tr|I2CBA6|I2CBA6_BACAM UDP-N-acetylglucosamine 1-carboxyvinyltransferase OS=Bacillus amyloliquefaciens Y2	1	0.00309749	_FK(ac)HIDELR_	FK(1)HIDELR	333	-0.35397	74.376	VTDTIYSARFKHIDELRRMGA	..........KH.........	Cytoplasmic				K00600	glyA:glycine hydroxymethyltransferase [EC:2.1.2.1];glyA:glycine hydroxymethyltransferase [EC:2.1.2.1];glyA:glycine hydroxymethyltransferase [EC:2.1.2.1];glyA:glycine hydroxymethyltransferase [EC:2.1.2.1];glyA:glycine hydroxymethyltransferase [EC:2.1.2.1];glyA:glycine hydroxymethyltransferase [EC:2.1.2.1];glyA:glycine hydroxymethyltransferase [EC:2.1.2.1];glyA:glycine hydroxymethyltransferase [EC:…	Metabolic pathways ;Biosynthesis of secondary metabolites ;Biosynthesis of antibiotics ;Microbial metabolism in diverse environments ;Biosynthesis of amino acids ;Carbon metabolism ;Glycine, serine and threonine metabolism ;Glyoxylate and dicarboxylate metabolism ;Methane metabolism ;One carbon pool by folate ;Cyanoamino acid metabolism ;	IPR019798;IPR015421;IPR015422;IPR015424;IPR001085;	Serine hydroxymethyltransferase, pyridoxal phosphate binding site;Pyridoxal phosphate-dependent transferase, major region, subdomain 1;Pyridoxal phosphate-dependent transferase, major region, subdomain 2;Pyridoxal phosphate-dependent transferase;Serine hydroxymethyltransferase;
I2CBR2	>tr|I2CBR2|I2CBR2_BACAM Lichenan operon transcriptional antiterminator OS=Bacillus amyloliquefaciens Y2 GN=licR PE=4 SV=1;>tr|S6FQU5|S6FQU5_BACAM LicR protein OS=Bacillus amyloliquefaciens subsp. plantarum UCMB5033 GN=licR PE=4 SV=1;>tr|A7ZA83|A7ZA83_BACA2	1	1.52964e-27	_ELQTIVEK(ac)HGASIQSVR_	ELQTIVEK(1)HGASIQSVR	38	-0.034319	159.69	DIKELQTIVEKHGASIQSVRG	..........KH.........	Cytoplasmic				K00600	glyA:glycine hydroxymethyltransferase [EC:2.1.2.1];glyA:glycine hydroxymethyltransferase [EC:2.1.2.1];glyA:glycine hydroxymethyltransferase [EC:2.1.2.1];glyA:glycine hydroxymethyltransferase [EC:2.1.2.1];glyA:glycine hydroxymethyltransferase [EC:2.1.2.1];glyA:glycine hydroxymethyltransferase [EC:2.1.2.1];glyA:glycine hydroxymethyltransferase [EC:2.1.2.1];glyA:glycine hydroxymethyltransferase [EC:…	Metabolic pathways ;Biosynthesis of secondary metabolites ;Biosynthesis of antibiotics ;Microbial metabolism in diverse environments ;Biosynthesis of amino acids ;Carbon metabolism ;Glycine, serine and threonine metabolism ;Glyoxylate and dicarboxylate metabolism ;Methane metabolism ;One carbon pool by folate ;Cyanoamino acid metabolism ;	IPR019798;IPR015421;IPR015422;IPR015424;IPR001085;	Serine hydroxymethyltransferase, pyridoxal phosphate binding site;Pyridoxal phosphate-dependent transferase, major region, subdomain 1;Pyridoxal phosphate-dependent transferase, major region, subdomain 2;Pyridoxal phosphate-dependent transferase;Serine hydroxymethyltransferase;
S6FQW0	>tr|S6FQW0|S6FQW0_BACAM YjbH protein OS=Bacillus amyloliquefaciens subsp. plantarum UCMB5033 GN=yjbH PE=4 SV=1;>tr|I2C3K3|I2C3K3_BACAM Uncharacterized protein OS=Bacillus amyloliquefaciens Y2 GN=yjbH PE=4 SV=1;>tr|E1URI1|E1URI1_BACAS YjbH protein OS=Bacill	1	7.9283e-06	_VEAK(ac)HGLFWK_	VEAK(1)HGLFWK	280	-0.43559	129.82	FAKKVARVEAKHGLFWKSLAG	..........KH.........	Cytoplasmic				K00600	glyA:glycine hydroxymethyltransferase [EC:2.1.2.1];glyA:glycine hydroxymethyltransferase [EC:2.1.2.1];glyA:glycine hydroxymethyltransferase [EC:2.1.2.1];glyA:glycine hydroxymethyltransferase [EC:2.1.2.1];glyA:glycine hydroxymethyltransferase [EC:2.1.2.1];glyA:glycine hydroxymethyltransferase [EC:2.1.2.1];glyA:glycine hydroxymethyltransferase [EC:2.1.2.1];glyA:glycine hydroxymethyltransferase [EC:…	Metabolic pathways ;Biosynthesis of secondary metabolites ;Biosynthesis of antibiotics ;Microbial metabolism in diverse environments ;Biosynthesis of amino acids ;Carbon metabolism ;Glycine, serine and threonine metabolism ;Glyoxylate and dicarboxylate metabolism ;Methane metabolism ;One carbon pool by folate ;Cyanoamino acid metabolism ;	IPR019798;IPR015421;IPR015422;IPR015424;IPR001085;	Serine hydroxymethyltransferase, pyridoxal phosphate binding site;Pyridoxal phosphate-dependent transferase, major region, subdomain 1;Pyridoxal phosphate-dependent transferase, major region, subdomain 2;Pyridoxal phosphate-dependent transferase;Serine hydroxymethyltransferase;
A0A0E1P2D7	>tr|A0A0E1P2D7|A0A0E1P2D7_BACAM Bacillaene synthesis protein OS=Bacillus amyloliquefaciens subsp. amyloliquefaciens KHG19 GN=baeL PE=4 SV=1;>tr|S6G1T3|S6G1T3_BACAM BaeL protein OS=Bacillus amyloliquefaciens subsp. plantarum UCMB5033 GN=baeL PE=4 SV=1;>tr|Q	1	7.83361e-12	_ECSAHPDDK(ac)HIR_	ECSAHPDDK(1)HIR	1459	-0.63328	142.97	VKECSAHPDDKHIRYENGRRY	..........KH.........	Cytoplasmic				K00600	glyA:glycine hydroxymethyltransferase [EC:2.1.2.1];glyA:glycine hydroxymethyltransferase [EC:2.1.2.1];glyA:glycine hydroxymethyltransferase [EC:2.1.2.1];glyA:glycine hydroxymethyltransferase [EC:2.1.2.1];glyA:glycine hydroxymethyltransferase [EC:2.1.2.1];glyA:glycine hydroxymethyltransferase [EC:2.1.2.1];glyA:glycine hydroxymethyltransferase [EC:2.1.2.1];glyA:glycine hydroxymethyltransferase [EC:…	Metabolic pathways ;Biosynthesis of secondary metabolites ;Biosynthesis of antibiotics ;Microbial metabolism in diverse environments ;Biosynthesis of amino acids ;Carbon metabolism ;Glycine, serine and threonine metabolism ;Glyoxylate and dicarboxylate metabolism ;Methane metabolism ;One carbon pool by folate ;Cyanoamino acid metabolism ;	IPR019798;IPR015421;IPR015422;IPR015424;IPR001085;	Serine hydroxymethyltransferase, pyridoxal phosphate binding site;Pyridoxal phosphate-dependent transferase, major region, subdomain 1;Pyridoxal phosphate-dependent transferase, major region, subdomain 2;Pyridoxal phosphate-dependent transferase;Serine hydroxymethyltransferase;
S6FRJ1	>tr|S6FRJ1|S6FRJ1_BACAM Dihydrolipoyl dehydrogenase OS=Bacillus amyloliquefaciens subsp. plantarum UCMB5033 GN=pdhD PE=4 SV=1;>tr|I2C4J4|I2C4J4_BACAM Dihydrolipoyl dehydrogenase OS=Bacillus amyloliquefaciens Y2 GN=pdhD PE=4 SV=1;>tr|A7Z482|A7Z482_BACA2 Dih	1	2.44076e-66	_YENAK(ac)HSDDMGITAENVTVDFTK_	YENAK(1)HSDDMGITAENVTVDFTK	69	0.069828	183.15	INAGHRYENAKHSDDMGITAE	..........KH.........	Cytoplasmic				K00600	glyA:glycine hydroxymethyltransferase [EC:2.1.2.1];glyA:glycine hydroxymethyltransferase [EC:2.1.2.1];glyA:glycine hydroxymethyltransferase [EC:2.1.2.1];glyA:glycine hydroxymethyltransferase [EC:2.1.2.1];glyA:glycine hydroxymethyltransferase [EC:2.1.2.1];glyA:glycine hydroxymethyltransferase [EC:2.1.2.1];glyA:glycine hydroxymethyltransferase [EC:2.1.2.1];glyA:glycine hydroxymethyltransferase [EC:…	Metabolic pathways ;Biosynthesis of secondary metabolites ;Biosynthesis of antibiotics ;Microbial metabolism in diverse environments ;Biosynthesis of amino acids ;Carbon metabolism ;Glycine, serine and threonine metabolism ;Glyoxylate and dicarboxylate metabolism ;Methane metabolism ;One carbon pool by folate ;Cyanoamino acid metabolism ;	IPR019798;IPR015421;IPR015422;IPR015424;IPR001085;	Serine hydroxymethyltransferase, pyridoxal phosphate binding site;Pyridoxal phosphate-dependent transferase, major region, subdomain 1;Pyridoxal phosphate-dependent transferase, major region, subdomain 2;Pyridoxal phosphate-dependent transferase;Serine hydroxymethyltransferase;
A0A0E1P1K8	>tr|A0A0E1P1K8|A0A0E1P1K8_BACAM Phosphoribosylaminoimidazole carboxylase ATPase subunit OS=Bacillus amyloliquefaciens subsp. amyloliquefaciens KHG19 GN=purK PE=4 SV=1;>tr|S6FCT5|S6FCT5_BACAM N5-carboxyaminoimidazole ribonucleotide synthase OS=Bacillus amyl	1	0.000140273	_LYLYGK(ac)HEIK_	LYLYGK(1)HEIK	342	-0.37331	94.465	LKEAKLYLYGKHEIKKGRKMG	..........KH.........	Cytoplasmic				K00600	glyA:glycine hydroxymethyltransferase [EC:2.1.2.1];glyA:glycine hydroxymethyltransferase [EC:2.1.2.1];glyA:glycine hydroxymethyltransferase [EC:2.1.2.1];glyA:glycine hydroxymethyltransferase [EC:2.1.2.1];glyA:glycine hydroxymethyltransferase [EC:2.1.2.1];glyA:glycine hydroxymethyltransferase [EC:2.1.2.1];glyA:glycine hydroxymethyltransferase [EC:2.1.2.1];glyA:glycine hydroxymethyltransferase [EC:…	Metabolic pathways ;Biosynthesis of secondary metabolites ;Biosynthesis of antibiotics ;Microbial metabolism in diverse environments ;Biosynthesis of amino acids ;Carbon metabolism ;Glycine, serine and threonine metabolism ;Glyoxylate and dicarboxylate metabolism ;Methane metabolism ;One carbon pool by folate ;Cyanoamino acid metabolism ;	IPR019798;IPR015421;IPR015422;IPR015424;IPR001085;	Serine hydroxymethyltransferase, pyridoxal phosphate binding site;Pyridoxal phosphate-dependent transferase, major region, subdomain 1;Pyridoxal phosphate-dependent transferase, major region, subdomain 2;Pyridoxal phosphate-dependent transferase;Serine hydroxymethyltransferase;
Q1RS66	>tr|Q1RS66|Q1RS66_BACAM Polyketide synthase type I OS=Bacillus amyloliquefaciens GN=pks2B PE=4 SV=1;>tr|A7Z471|A7Z471_BACA2 MlnB OS=Bacillus amyloliquefaciens subsp. plantarum (strain DSM 23117 / BGSC 10A6 / FZB42) GN=mlnB PE=4 SV=1	1	5.95063e-12	_TK(ac)HELSEVIAPK_	TK(1)HELSEVIAPK	1268	-0.14978	148.48	IRDSLLFRKTKHELSEVIAPK	..........KH.........	Cytoplasmic				K00600	glyA:glycine hydroxymethyltransferase [EC:2.1.2.1];glyA:glycine hydroxymethyltransferase [EC:2.1.2.1];glyA:glycine hydroxymethyltransferase [EC:2.1.2.1];glyA:glycine hydroxymethyltransferase [EC:2.1.2.1];glyA:glycine hydroxymethyltransferase [EC:2.1.2.1];glyA:glycine hydroxymethyltransferase [EC:2.1.2.1];glyA:glycine hydroxymethyltransferase [EC:2.1.2.1];glyA:glycine hydroxymethyltransferase [EC:…	Metabolic pathways ;Biosynthesis of secondary metabolites ;Biosynthesis of antibiotics ;Microbial metabolism in diverse environments ;Biosynthesis of amino acids ;Carbon metabolism ;Glycine, serine and threonine metabolism ;Glyoxylate and dicarboxylate metabolism ;Methane metabolism ;One carbon pool by folate ;Cyanoamino acid metabolism ;	IPR019798;IPR015421;IPR015422;IPR015424;IPR001085;	Serine hydroxymethyltransferase, pyridoxal phosphate binding site;Pyridoxal phosphate-dependent transferase, major region, subdomain 1;Pyridoxal phosphate-dependent transferase, major region, subdomain 2;Pyridoxal phosphate-dependent transferase;Serine hydroxymethyltransferase;
S6FIA0	>tr|S6FIA0|S6FIA0_BACAM YgaF protein OS=Bacillus amyloliquefaciens subsp. plantarum UCMB5033 GN=ygaF PE=4 SV=1;>tr|I2C2R6|I2C2R6_BACAM Bacterioferritin comigratory protein OS=Bacillus amyloliquefaciens Y2 GN=ygaF PE=4 SV=1;>tr|A0A0E1P031|A0A0E1P031_BACAM P	1	5.15961e-17	_QK(ac)HDLPFQLLVDDEHK_	QK(1)HDLPFQLLVDDEHK	83	0.060486	142.54	SRDKHEKFKQKHDLPFQLLVD	..........KH.........	Cytoplasmic				K00600	glyA:glycine hydroxymethyltransferase [EC:2.1.2.1];glyA:glycine hydroxymethyltransferase [EC:2.1.2.1];glyA:glycine hydroxymethyltransferase [EC:2.1.2.1];glyA:glycine hydroxymethyltransferase [EC:2.1.2.1];glyA:glycine hydroxymethyltransferase [EC:2.1.2.1];glyA:glycine hydroxymethyltransferase [EC:2.1.2.1];glyA:glycine hydroxymethyltransferase [EC:2.1.2.1];glyA:glycine hydroxymethyltransferase [EC:…	Metabolic pathways ;Biosynthesis of secondary metabolites ;Biosynthesis of antibiotics ;Microbial metabolism in diverse environments ;Biosynthesis of amino acids ;Carbon metabolism ;Glycine, serine and threonine metabolism ;Glyoxylate and dicarboxylate metabolism ;Methane metabolism ;One carbon pool by folate ;Cyanoamino acid metabolism ;	IPR019798;IPR015421;IPR015422;IPR015424;IPR001085;	Serine hydroxymethyltransferase, pyridoxal phosphate binding site;Pyridoxal phosphate-dependent transferase, major region, subdomain 1;Pyridoxal phosphate-dependent transferase, major region, subdomain 2;Pyridoxal phosphate-dependent transferase;Serine hydroxymethyltransferase;
I2CAU6	>tr|I2CAU6|I2CAU6_BACAM Minor teichoic acid biosynthesis protein OS=Bacillus amyloliquefaciens Y2 GN=ggaA PE=4 SV=1;>tr|S6FKR5|S6FKR5_BACAM Uncharacterized protein OS=Bacillus amyloliquefaciens subsp. plantarum UCMB5033 GN=RBAU_3425 PE=4 SV=1;>tr|A7Z9E0|A7	1	3.1126e-05	_TIGK(ac)HESSLNR_	TIGK(1)HESSLNR	160	0.52687	122.34	MQVNGQKTIGKHESSLNRAKV	..........KH.........	Cytoplasmic				K00600	glyA:glycine hydroxymethyltransferase [EC:2.1.2.1];glyA:glycine hydroxymethyltransferase [EC:2.1.2.1];glyA:glycine hydroxymethyltransferase [EC:2.1.2.1];glyA:glycine hydroxymethyltransferase [EC:2.1.2.1];glyA:glycine hydroxymethyltransferase [EC:2.1.2.1];glyA:glycine hydroxymethyltransferase [EC:2.1.2.1];glyA:glycine hydroxymethyltransferase [EC:2.1.2.1];glyA:glycine hydroxymethyltransferase [EC:…	Metabolic pathways ;Biosynthesis of secondary metabolites ;Biosynthesis of antibiotics ;Microbial metabolism in diverse environments ;Biosynthesis of amino acids ;Carbon metabolism ;Glycine, serine and threonine metabolism ;Glyoxylate and dicarboxylate metabolism ;Methane metabolism ;One carbon pool by folate ;Cyanoamino acid metabolism ;	IPR019798;IPR015421;IPR015422;IPR015424;IPR001085;	Serine hydroxymethyltransferase, pyridoxal phosphate binding site;Pyridoxal phosphate-dependent transferase, major region, subdomain 1;Pyridoxal phosphate-dependent transferase, major region, subdomain 2;Pyridoxal phosphate-dependent transferase;Serine hydroxymethyltransferase;
S6FN46	>tr|S6FN46|S6FN46_BACAM RecJ protein OS=Bacillus amyloliquefaciens subsp. plantarum UCMB5033 GN=recJ PE=4 SV=1;>tr|I2C8E3|I2C8E3_BACAM Single-stranded-DNA-specific exonuclease OS=Bacillus amyloliquefaciens Y2 GN=yrvE PE=4 SV=1;>tr|A0A0D7XVL6|A0A0D7XVL6_BAC	1	2.26735e-07	_GAFDFGK(ac)HGSELAR_	GAFDFGK(1)HGSELAR	691	1.0303	127.32	LLKRGAFDFGKHGSELARHRG	..........KH.........	Cytoplasmic							IPR004753;	Cell shape determining protein MreB/Mrl;
S6FKX3	>tr|S6FKX3|S6FKX3_BACAM Mbl protein OS=Bacillus amyloliquefaciens subsp. plantarum UCMB5033 GN=mbl PE=4 SV=1;>tr|I2CB34|I2CB34_BACAM Rod shape-determining protein MreB-related protein OS=Bacillus amyloliquefaciens Y2 GN=mbl PE=4 SV=1;>tr|E1US70|E1US70_BACA	1	4.48979e-06	_SGGK(ac)HVYLEEEPK_	SGGK(1)HVYLEEEPK	124	-0.89422	125.36	IKEAAEKSGGKHVYLEEEPKV	..........KH.........	Cytoplasmic							IPR004753;	Cell shape determining protein MreB/Mrl;
S6FHY3	>tr|S6FHY3|S6FHY3_BACAM YflH protein OS=Bacillus amyloliquefaciens subsp. plantarum UCMB5033 GN=yflH PE=4 SV=1;>tr|I2C2G3|I2C2G3_BACAM Uncharacterized protein OS=Bacillus amyloliquefaciens Y2 GN=MUS_0784 PE=4 SV=1;>tr|E1UNM0|E1UNM0_BACAS YflH protein OS=Ba	1	8.54778e-06	_SAAILGDYLAK(ac)HEEPR_	SAAILGDYLAK(1)HEEPR	66	0.95621	84.508	SAAILGDYLAKHEEPRNAEEK	..........KH.........	Cytoplasmic							IPR004753;	Cell shape determining protein MreB/Mrl;
S6FPR3	>tr|S6FPR3|S6FPR3_BACAM Triosephosphate isomerase OS=Bacillus amyloliquefaciens subsp. plantarum UCMB5033 GN=tpiA PE=3 SV=1;>sp|A7Z8Y3|TPIS_BACA2 Triosephosphate isomerase OS=Bacillus amyloliquefaciens subsp. plantarum (strain DSM 23117 / BGSC 10A6 / FZB42	1	1.11371e-12	_AHAAFK(ac)HGIVPIICVGETLEER_	AHAAFK(1)HGIVPIICVGETLEER	118	-0.054106	103.31	TVNKKAHAAFKHGIVPIICVG	..........KH.........	Cytoplasmic							IPR025573;	YwpF-like protein;
A0A0D7XYY6	>tr|A0A0D7XYY6|A0A0D7XYY6_BACAM Pyruvate carboxylase OS=Bacillus amyloliquefaciens GN=UZ38_00855 PE=4 SV=1;>tr|A7Z4A9|A7Z4A9_BACA2 Pyruvate carboxylase OS=Bacillus amyloliquefaciens subsp. plantarum (strain DSM 23117 / BGSC 10A6 / FZB42) GN=pycA PE=4 SV=1;	1	2.12526e-12	_LIENPK(ac)HIEVQVIGDK_	LIENPK(1)HIEVQVIGDK	212	0.41059	132.64	VYVEKLIENPKHIEVQVIGDK	..........KH.........	Cytoplasmic				K02109	ATPF0B:F-type H+-transporting ATPase subunit b;ATPF0B:F-type H+-transporting ATPase subunit b;ATPF0B:F-type H+-transporting ATPase subunit b;	Metabolic pathways ;Oxidative phosphorylation ;Photosynthesis ;	IPR002146;IPR005864;IPR028987;	ATPase, F0 complex, subunit B/B', bacterial/chloroplast;ATPase, F0 complex, subunit B, bacterial;F-type ATP synthase subunit B-like, membrane domain;
S6G2F0	>tr|S6G2F0|S6G2F0_BACAM Acetyl-coenzyme A carboxylase carboxyl transferase subunit beta OS=Bacillus amyloliquefaciens subsp. plantarum UCMB5033 GN=accD PE=3 SV=1;>tr|I2C8W2|I2C8W2_BACAM Acetyl-coenzyme A carboxylase carboxyl transferase subunit beta OS=Bac	1	2.65038e-11	_YASVPSEQAK(ac)HDVPEGIMTK_	YASVPSEQAK(1)HDVPEGIMTK	21	0.66002	99.409	KYASVPSEQAKHDVPEGIMTK	..........KH.........	Cytoplasmic				K02109	ATPF0B:F-type H+-transporting ATPase subunit b;ATPF0B:F-type H+-transporting ATPase subunit b;ATPF0B:F-type H+-transporting ATPase subunit b;	Metabolic pathways ;Oxidative phosphorylation ;Photosynthesis ;	IPR002146;IPR005864;IPR028987;	ATPase, F0 complex, subunit B/B', bacterial/chloroplast;ATPase, F0 complex, subunit B, bacterial;F-type ATP synthase subunit B-like, membrane domain;
I2C4I6	>tr|Q1RS63|Q1RS63_BACAM Polyketide synthase type I OS=Bacillus amyloliquefaciens GN=pks2E PE=4 SV=1;>tr|A7Z474|A7Z474_BACA2 MlnE OS=Bacillus amyloliquefaciens subsp. plantarum (strain DSM 23117 / BGSC 10A6 / FZB42) GN=mlnE PE=4 SV=1;>tr|A0A0E1P1T1|A0A0E1P1	1	4.06866e-10	_EDGEK(ac)HSFSVK_	EDGEK(1)HSFSVK	265	0.010292	151.55	LQRVKKEDGEKHSFSVKKNGV	..........KH.........	Cytoplasmic							IPR000330;IPR001650;IPR014001;IPR022138;IPR027417;	SNF2-related;Helicase, C-terminal;Helicase superfamily 1/2, ATP-binding domain;Helicase SWF/SNF-related;P-loop containing nucleoside triphosphate hydrolase;
S6FZV0	>tr|S6FZV0|S6FZV0_BACAM 1-pyrroline-5-carboxylate dehydrogenase OS=Bacillus amyloliquefaciens subsp. plantarum UCMB5033 GN=rocA PE=3 SV=1;>tr|A0A0E1P7J2|A0A0E1P7J2_BACAM 1-pyrroline-5-carboxylate dehydrogenase OS=Bacillus amyloliquefaciens subsp. amyloliqu	1	0.000372529	_RK(ac)HEFSAYLVK_	RK(1)HEFSAYLVK	112	-0.65274	74.962	FKAAAIIRRRKHEFSAYLVKE	..........KH.........	Cytoplasmic							IPR019734;IPR011990;IPR013026;	Tetratricopeptide repeat;Tetratricopeptide-like helical domain;Tetratricopeptide repeat-containing domain;
I2C4X5	>tr|I2C4X5|I2C4X5_BACAM Carbamoyl-phosphate synthase small chain OS=Bacillus amyloliquefaciens Y2 GN=pyrAA PE=3 SV=1;>tr|S6G1P5|S6G1P5_BACAM Carbamoyl-phosphate synthase small chain OS=Bacillus amyloliquefaciens subsp. plantarum UCMB5033 GN=pyrAA PE=3 SV=1	1	6.06655e-05	_IVLVDFGM(ox)K(ac)HGILR_	IVLVDFGMK(1)HGILR	175	0.54281	101.53	KRIVLVDFGMKHGILRELNKR	..........KH.........	Cytoplasmic							IPR019734;IPR011990;IPR013026;	Tetratricopeptide repeat;Tetratricopeptide-like helical domain;Tetratricopeptide repeat-containing domain;
S6FSE8	>tr|S6FSE8|S6FSE8_BACAM GltB protein OS=Bacillus amyloliquefaciens subsp. plantarum UCMB5033 GN=gltB PE=4 SV=1;>tr|E1UV45|E1UV45_BACAS GltB protein OS=Bacillus amyloliquefaciens (strain ATCC 23350 / DSM 7 / BCRC 11601 / NBRC 15535 / NRRL B-14393) GN=gltB P	1	0.00129532	_SVHQFGK(ac)HPK_	SVHQFGK(1)HPK	324	-1.8156	77.662	QKARSVHQFGKHPKLPQTRTN	..........KH.........	Cytoplasmic							IPR019734;IPR011990;IPR013026;	Tetratricopeptide repeat;Tetratricopeptide-like helical domain;Tetratricopeptide repeat-containing domain;
A0A0E1P4X6	>tr|A0A0E1P4X6|A0A0E1P4X6_BACAM Delta-aminolevulinic acid dehydratase OS=Bacillus amyloliquefaciens subsp. amyloliquefaciens KHG19 GN=KHU1_2304 PE=4 SV=1;>tr|I2C8J2|I2C8J2_BACAM Delta-aminolevulinic acid dehydratase OS=Bacillus amyloliquefaciens Y2 GN=hemB	1	0.000640456	_K(ac)HYPEMIVIADTCLCEYTDHGHCGVVK_	K(1)HYPEMIVIADTCLCEYTDHGHCGVVK	108	-0.26955	51.966	IVQKGIAEIKKHYPEMIVIAD	..........KH.........	Cytoplasmic
S6FB62	>tr|S6FB62|S6FB62_BACAM ClpC protein OS=Bacillus amyloliquefaciens subsp. plantarum UCMB5033 GN=clpC PE=3 SV=1;>tr|I2C0L0|I2C0L0_BACAM Clp protease ATP-binding subunit OS=Bacillus amyloliquefaciens Y2 GN=clpC PE=3 SV=1;>tr|A7Z0K8|A7Z0K8_BACA2 ClpC OS=Bacil	1	3.49661e-25	_VDMSEYMEK(ac)HSTSR_	VDMSEYMEK(1)HSTSR	580	-0.70569	167.89	IRVDMSEYMEKHSTSRLVGSP	..........KH.........	Cytoplasmic							IPR002563;IPR012349;	Flavin reductase-like, FMN-binding;FMN-binding split barrel;
S6G237	>tr|S6G237|S6G237_BACAM BshA protein OS=Bacillus amyloliquefaciens subsp. plantarum UCMB5033 GN=bshA PE=4 SV=1;>tr|I2C6Z6|I2C6Z6_BACAM Glycosyltransferase OS=Bacillus amyloliquefaciens Y2 GN=ypjH PE=4 SV=1;>tr|A0A0E1P3D0|A0A0E1P3D0_BACAM Glycosyl transfera	1	0.000156334	_EK(ac)HGILPDEK_	EK(1)HGILPDEK	192	0.57445	89.805	LKKNTESIKEKHGILPDEKVV	..........KH.........	Periplasmic	biological_process;cellular process;cellular macromolecule metabolic process;metabolic process;organic substance metabolic process;cellular protein metabolic process;protein metabolic process;macromolecule metabolic process;cellular metabolic process;primary metabolic process;protein folding;peptidyl-proline modification;peptidyl-amino acid modification;macromolecule modification;protein modifica…	molecular_function;catalytic activity;isomerase activity;cis-trans isomerase activity;peptidyl-prolyl cis-trans isomerase activity;	membrane;cell part;cell;cellular_component;cell periphery;plasma membrane;				IPR000297;IPR008880;IPR027304;IPR023058;IPR023059;	Peptidyl-prolyl cis-trans isomerase, PpiC-type;Trigger factor, C-terminal domain;Trigger factor/SurA domain;Peptidyl-prolyl cis-trans isomerase, PpiC-type, conserved site;Foldase protein PrsA;
Q70JX1	>tr|Q70JX1|Q70JX1_BACAM FenA protein OS=Bacillus amyloliquefaciens GN=fenA PE=4 SV=1;>tr|H9TE70|H9TE70_BACAM Fengycin synthetase A OS=Bacillus amyloliquefaciens GN=fenA PE=4 SV=1;>tr|A7Z5D3|A7Z5D3_BACA2 FenA OS=Bacillus amyloliquefaciens subsp. plantarum (	1	5.20304e-05	_LLIEFNNTQTEFMEK(ac)HK_	LLIEFNNTQTEFMEK(1)HK	1493	0.2012	67.646	FNNTQTEFMEKHKLFHQLFEE	..........KH.........	Periplasmic	biological_process;cellular process;cellular macromolecule metabolic process;metabolic process;organic substance metabolic process;cellular protein metabolic process;protein metabolic process;macromolecule metabolic process;cellular metabolic process;primary metabolic process;protein folding;peptidyl-proline modification;peptidyl-amino acid modification;macromolecule modification;protein modifica…	molecular_function;catalytic activity;isomerase activity;cis-trans isomerase activity;peptidyl-prolyl cis-trans isomerase activity;	membrane;cell part;cell;cellular_component;cell periphery;plasma membrane;				IPR000297;IPR008880;IPR027304;IPR023058;IPR023059;	Peptidyl-prolyl cis-trans isomerase, PpiC-type;Trigger factor, C-terminal domain;Trigger factor/SurA domain;Peptidyl-prolyl cis-trans isomerase, PpiC-type, conserved site;Foldase protein PrsA;
S6FQ07	>tr|S6FQ07|S6FQ07_BACAM UvrABC system protein B OS=Bacillus amyloliquefaciens subsp. plantarum UCMB5033 GN=uvrB PE=3 SV=1;>tr|I2CAN3|I2CAN3_BACAM UvrABC system protein B OS=Bacillus amyloliquefaciens Y2 GN=uvrB PE=3 SV=1;>tr|E1URF7|E1URF7_BACAS UvrABC syst	1	9.05201e-06	_K(ac)HQTLLGATGTGK_	K(1)HQTLLGATGTGK	33	0.11592	101.97	KLVKGIQEGRKHQTLLGATGT	..........KH.........	Periplasmic	biological_process;cellular process;cellular macromolecule metabolic process;metabolic process;organic substance metabolic process;cellular protein metabolic process;protein metabolic process;macromolecule metabolic process;cellular metabolic process;primary metabolic process;protein folding;peptidyl-proline modification;peptidyl-amino acid modification;macromolecule modification;protein modifica…	molecular_function;catalytic activity;isomerase activity;cis-trans isomerase activity;peptidyl-prolyl cis-trans isomerase activity;	membrane;cell part;cell;cellular_component;cell periphery;plasma membrane;				IPR000297;IPR008880;IPR027304;IPR023058;IPR023059;	Peptidyl-prolyl cis-trans isomerase, PpiC-type;Trigger factor, C-terminal domain;Trigger factor/SurA domain;Peptidyl-prolyl cis-trans isomerase, PpiC-type, conserved site;Foldase protein PrsA;
A0A0E1P2D7	>tr|A0A0E1P2D7|A0A0E1P2D7_BACAM Bacillaene synthesis protein OS=Bacillus amyloliquefaciens subsp. amyloliquefaciens KHG19 GN=baeL PE=4 SV=1;>tr|S6G1T3|S6G1T3_BACAM BaeL protein OS=Bacillus amyloliquefaciens subsp. plantarum UCMB5033 GN=baeL PE=4 SV=1;>tr|Q	1	0.000118438	_HFTEK(ac)HGVK_	HFTEK(1)HGVK	3661	-0.008124	106.2	GLLCARHFTEKHGVKKVVLTG	..........KH.........	Periplasmic	biological_process;cellular process;cellular macromolecule metabolic process;metabolic process;organic substance metabolic process;cellular protein metabolic process;protein metabolic process;macromolecule metabolic process;cellular metabolic process;primary metabolic process;protein folding;peptidyl-proline modification;peptidyl-amino acid modification;macromolecule modification;protein modifica…	molecular_function;catalytic activity;isomerase activity;cis-trans isomerase activity;peptidyl-prolyl cis-trans isomerase activity;	membrane;cell part;cell;cellular_component;cell periphery;plasma membrane;				IPR000297;IPR008880;IPR027304;IPR023058;IPR023059;	Peptidyl-prolyl cis-trans isomerase, PpiC-type;Trigger factor, C-terminal domain;Trigger factor/SurA domain;Peptidyl-prolyl cis-trans isomerase, PpiC-type, conserved site;Foldase protein PrsA;
S6G2I7	>tr|S6G2I7|S6G2I7_BACAM YulF protein OS=Bacillus amyloliquefaciens subsp. plantarum UCMB5033 GN=yulF PE=4 SV=1;>tr|A7Z832|A7Z832_BACA2 YulF OS=Bacillus amyloliquefaciens subsp. plantarum (strain DSM 23117 / BGSC 10A6 / FZB42) GN=yulF PE=4 SV=1;>tr|A0A0E1P7	1	1.84847e-05	_EQAVLFMEHGK(ac)HVLCEK_	EQAVLFMEHGK(1)HVLCEK	88	0.47316	73.928	EQAVLFMEHGKHVLCEKPFAS	..........KH.........	Periplasmic	biological_process;cellular process;cellular macromolecule metabolic process;metabolic process;organic substance metabolic process;cellular protein metabolic process;protein metabolic process;macromolecule metabolic process;cellular metabolic process;primary metabolic process;protein folding;peptidyl-proline modification;peptidyl-amino acid modification;macromolecule modification;protein modifica…	molecular_function;catalytic activity;isomerase activity;cis-trans isomerase activity;peptidyl-prolyl cis-trans isomerase activity;	membrane;cell part;cell;cellular_component;cell periphery;plasma membrane;				IPR000297;IPR008880;IPR027304;IPR023058;IPR023059;	Peptidyl-prolyl cis-trans isomerase, PpiC-type;Trigger factor, C-terminal domain;Trigger factor/SurA domain;Peptidyl-prolyl cis-trans isomerase, PpiC-type, conserved site;Foldase protein PrsA;
A7Z171	>sp|A7Z171|FENR1_BACA2 Ferredoxin--NADP reductase 1 OS=Bacillus amyloliquefaciens subsp. plantarum (strain DSM 23117 / BGSC 10A6 / FZB42) GN=RBAM_003480 PE=3 SV=1	1	2.5109e-16	_LEDGTIVLESSEGEK(ac)HYTR_	LEDGTIVLESSEGEK(1)HYTR	110	-0.18439	116.6	TIVLESSEGEKHYTRTVILAV	..........KH.........	Periplasmic	biological_process;cellular process;cellular macromolecule metabolic process;metabolic process;organic substance metabolic process;cellular protein metabolic process;protein metabolic process;macromolecule metabolic process;cellular metabolic process;primary metabolic process;protein folding;peptidyl-proline modification;peptidyl-amino acid modification;macromolecule modification;protein modifica…	molecular_function;catalytic activity;isomerase activity;cis-trans isomerase activity;peptidyl-prolyl cis-trans isomerase activity;	membrane;cell part;cell;cellular_component;cell periphery;plasma membrane;				IPR000297;IPR008880;IPR027304;IPR023058;IPR023059;	Peptidyl-prolyl cis-trans isomerase, PpiC-type;Trigger factor, C-terminal domain;Trigger factor/SurA domain;Peptidyl-prolyl cis-trans isomerase, PpiC-type, conserved site;Foldase protein PrsA;
S6FL04	>tr|S6FL04|S6FL04_BACAM ATP synthase gamma chain OS=Bacillus amyloliquefaciens subsp. plantarum UCMB5033 GN=atpG PE=3 SV=1;>tr|E1USP2|E1USP2_BACAS ATP synthase gamma chain OS=Bacillus amyloliquefaciens (strain ATCC 23350 / DSM 7 / BCRC 11601 / NBRC 15535 /	1	0.000316983	_NAK(ac)HPMLVSR_	NAK(1)HPMLVSR	64	-0.14702	89.679	FNVGKGAKNAKHPMLVSREVK	..........KH.........	Periplasmic	biological_process;cellular process;cellular macromolecule metabolic process;metabolic process;organic substance metabolic process;cellular protein metabolic process;protein metabolic process;macromolecule metabolic process;cellular metabolic process;primary metabolic process;protein folding;peptidyl-proline modification;peptidyl-amino acid modification;macromolecule modification;protein modifica…	molecular_function;catalytic activity;isomerase activity;cis-trans isomerase activity;peptidyl-prolyl cis-trans isomerase activity;	membrane;cell part;cell;cellular_component;cell periphery;plasma membrane;				IPR000297;IPR008880;IPR027304;IPR023058;IPR023059;	Peptidyl-prolyl cis-trans isomerase, PpiC-type;Trigger factor, C-terminal domain;Trigger factor/SurA domain;Peptidyl-prolyl cis-trans isomerase, PpiC-type, conserved site;Foldase protein PrsA;
A0A0D7XBA1	>tr|A0A0D7XBA1|A0A0D7XBA1_BACAM Polynucleotide phosphorylase (Fragment) OS=Bacillus amyloliquefaciens GN=UZ38_37350 PE=4 SV=1	1	0.000120116	_AIQVHEK(ac)HAR_	AIQVHEK(1)HAR	97	-1.08	92.239	NLLKAIQVHEKHAREDAISEV	..........KH.........	Periplasmic	biological_process;cellular process;cellular macromolecule metabolic process;metabolic process;organic substance metabolic process;cellular protein metabolic process;protein metabolic process;macromolecule metabolic process;cellular metabolic process;primary metabolic process;protein folding;peptidyl-proline modification;peptidyl-amino acid modification;macromolecule modification;protein modifica…	molecular_function;catalytic activity;isomerase activity;cis-trans isomerase activity;peptidyl-prolyl cis-trans isomerase activity;	membrane;cell part;cell;cellular_component;cell periphery;plasma membrane;				IPR000297;IPR008880;IPR027304;IPR023058;IPR023059;	Peptidyl-prolyl cis-trans isomerase, PpiC-type;Trigger factor, C-terminal domain;Trigger factor/SurA domain;Peptidyl-prolyl cis-trans isomerase, PpiC-type, conserved site;Foldase protein PrsA;
S6FI51	>tr|A0A0D7XB45|A0A0D7XB45_BACAM Glycine dehydrogenase OS=Bacillus amyloliquefaciens GN=UZ38_36055 PE=4 SV=1;>tr|S6FI51|S6FI51_BACAM Probable glycine dehydrogenase (decarboxylating) subunit 2 OS=Bacillus amyloliquefaciens subsp. plantarum UCMB5033 GN=gcvPB	1	5.08332e-05	_HCK(ac)HEFVLSGR_	HCK(1)HEFVLSGR	380	-0.46858	115.57	YYDLPYDRHCKHEFVLSGRRQ	..........KH.........	Periplasmic	biological_process;cellular process;cellular macromolecule metabolic process;metabolic process;organic substance metabolic process;cellular protein metabolic process;protein metabolic process;macromolecule metabolic process;cellular metabolic process;primary metabolic process;protein folding;peptidyl-proline modification;peptidyl-amino acid modification;macromolecule modification;protein modifica…	molecular_function;catalytic activity;isomerase activity;cis-trans isomerase activity;peptidyl-prolyl cis-trans isomerase activity;	membrane;cell part;cell;cellular_component;cell periphery;plasma membrane;				IPR000297;IPR008880;IPR027304;IPR023058;IPR023059;	Peptidyl-prolyl cis-trans isomerase, PpiC-type;Trigger factor, C-terminal domain;Trigger factor/SurA domain;Peptidyl-prolyl cis-trans isomerase, PpiC-type, conserved site;Foldase protein PrsA;
I2C2D4	>tr|I2C2D4|I2C2D4_BACAM Sulfate-transporting ATPase OS=Bacillus amyloliquefaciens Y2 GN=yfmR PE=3 SV=1;>tr|A7Z2C2|A7Z2C2_BACA2 YfmR OS=Bacillus amyloliquefaciens subsp. plantarum (strain DSM 23117 / BGSC 10A6 / FZB42) GN=yfmR PE=3 SV=1;>tr|A0A0D7XSP9|A0A0D	1	4.79271e-07	_IAGLEEK(ac)HQR_	IAGLEEK(1)HQR	578	0.70685	140.16	IEDKIAGLEEKHQRLEAEIAE	..........KH.........	Periplasmic	biological_process;cellular process;cellular macromolecule metabolic process;metabolic process;organic substance metabolic process;cellular protein metabolic process;protein metabolic process;macromolecule metabolic process;cellular metabolic process;primary metabolic process;protein folding;peptidyl-proline modification;peptidyl-amino acid modification;macromolecule modification;protein modifica…	molecular_function;catalytic activity;isomerase activity;cis-trans isomerase activity;peptidyl-prolyl cis-trans isomerase activity;	membrane;cell part;cell;cellular_component;cell periphery;plasma membrane;				IPR000297;IPR008880;IPR027304;IPR023058;IPR023059;	Peptidyl-prolyl cis-trans isomerase, PpiC-type;Trigger factor, C-terminal domain;Trigger factor/SurA domain;Peptidyl-prolyl cis-trans isomerase, PpiC-type, conserved site;Foldase protein PrsA;
I2C597	>tr|I2C597|I2C597_BACAM Polyribonucleotide nucleotidyltransferase OS=Bacillus amyloliquefaciens Y2 GN=pnpA PE=3 SV=1;>sp|A7Z4U0|PNP_BACA2 Polyribonucleotide nucleotidyltransferase OS=Bacillus amyloliquefaciens subsp. plantarum (strain DSM 23117 / BGSC 10A6	1	1.6016e-58	_SLAEPDLLSAIQVHEK(ac)HAR_	SLAEPDLLSAIQVHEK(1)HAR	263	-1.1015	187.56	DLLSAIQVHEKHAREDAINEV	..........KH.........	Cytoplasmic							IPR023488;IPR023187;IPR000835;IPR011991;	HTH-type transcriptional regulator Hpr;Transcriptional regulator MarR-type, conserved site;MarR-type HTH domain;Winged helix-turn-helix DNA-binding domain;
S6FVQ1	>tr|S6FVQ1|S6FVQ1_BACAM tRNA pseudouridine synthase A OS=Bacillus amyloliquefaciens subsp. plantarum UCMB5033 GN=truA PE=3 SV=1;>tr|I2C0R5|I2C0R5_BACAM tRNA pseudouridine synthase A OS=Bacillus amyloliquefaciens Y2 GN=truA PE=3 SV=1;>tr|E1UK02|E1UK02_BACAS	1	0.0356589	_YFVYTEK(ac)HPDVFK_	YFVYTEK(1)HPDVFK	119	1.4435	54.276	KEYRYFVYTEKHPDVFKRHYA	..........KH.........	Cytoplasmic							IPR023488;IPR023187;IPR000835;IPR011991;	HTH-type transcriptional regulator Hpr;Transcriptional regulator MarR-type, conserved site;MarR-type HTH domain;Winged helix-turn-helix DNA-binding domain;
S6FTP4	>tr|S6FTP4|S6FTP4_BACAM RarA protein OS=Bacillus amyloliquefaciens subsp. plantarum UCMB5033 GN=rarA PE=4 SV=1;>tr|E1ULY3|E1ULY3_BACAS YrvN protein OS=Bacillus amyloliquefaciens (strain ATCC 23350 / DSM 7 / BCRC 11601 / NBRC 15535 / NRRL B-14393) GN=yrvN P	1	0.0112172	_IGDVPK(ac)HLK_	IGDVPK(1)HLK	353	-0.55835	61.593	IRTGKIGDVPKHLKDAHYKGA	..........KH.........	Cytoplasmic							IPR023488;IPR023187;IPR000835;IPR011991;	HTH-type transcriptional regulator Hpr;Transcriptional regulator MarR-type, conserved site;MarR-type HTH domain;Winged helix-turn-helix DNA-binding domain;
I2C462	>tr|I2C462|I2C462_BACAM Putative RNA polymerase sigma factor OS=Bacillus amyloliquefaciens Y2 GN=sigI PE=4 SV=1;>tr|A7Z3V9|A7Z3V9_BACA2 SigI OS=Bacillus amyloliquefaciens subsp. plantarum (strain DSM 23117 / BGSC 10A6 / FZB42) GN=sigI PE=4 SV=1;>tr|S6G1K3|	1	2.10887e-12	_ELLEQSPK(ac)HTDAR_	ELLEQSPK(1)HTDAR	163	1.0138	147.26	SFKELLEQSPKHTDARQNAIK	..........KH.........	Cytoplasmic							IPR019808;IPR011146;IPR001310;	Histidine triad, conserved site;HIT-like domain;Histidine triad (HIT) protein;
S6FDP9	>tr|S6FDP9|S6FDP9_BACAM YhdL protein OS=Bacillus amyloliquefaciens subsp. plantarum UCMB5033 GN=yhdL PE=4 SV=1;>tr|I2C303|I2C303_BACAM Putative anti-sigma-M factor OS=Bacillus amyloliquefaciens Y2 GN=yhdL PE=4 SV=1;>tr|E1UQ75|E1UQ75_BACAS YhdL protein OS=B	1	1.78242e-45	_SPAVNYYDLDAAQAK(ac)HYFAHPSGLK_	SPAVNYYDLDAAQAK(1)HYFAHPSGLK	184	0.52749	150.06	NYYDLDAAQAKHYFAHPSGLK	..........KH.........	Cytoplasmic							IPR019808;IPR011146;IPR001310;	Histidine triad, conserved site;HIT-like domain;Histidine triad (HIT) protein;
A7Z7U0	>tr|A7Z7U0|A7Z7U0_BACA2 YtjP OS=Bacillus amyloliquefaciens subsp. plantarum (strain DSM 23117 / BGSC 10A6 / FZB42) GN=ytjP PE=4 SV=1;>tr|A0A0E1P522|A0A0E1P522_BACAM Dipeptidase PepV OS=Bacillus amyloliquefaciens subsp. amyloliquefaciens KHG19 GN=KHU1_2489	1	0.0191637	_CVDHYFK(ac)HEK_	CVDHYFK(1)HEK	162	-0.46972	44.543	SDWRCVDHYFKHEKMPDIGFA	..........KH.........	Cytoplasmic							IPR001279;	Beta-lactamase-like;
I2C288	>tr|I2C288|I2C288_BACAM Transport permease protein OS=Bacillus amyloliquefaciens Y2 GN=MUS_0694 PE=3 SV=1;>tr|E1UN18|E1UN18_BACAS Transport permease protein OS=Bacillus amyloliquefaciens (strain ATCC 23350 / DSM 7 / BCRC 11601 / NBRC 15535 / NRRL B-14393)	1	4.64766e-07	_VFK(ac)HASADQIQEYEK_	VFK(1)HASADQIQEYEK	237	-0.31197	96.489	FMTDSVDKVFKHASADQIQEY	..........KH.........	Cytoplasmic							IPR024623;	Uncharacterised protein family YtxH;
S6G2Y6	>tr|S6G2Y6|S6G2Y6_BACAM RelQ protein OS=Bacillus amyloliquefaciens subsp. plantarum UCMB5033 GN=relQ PE=4 SV=1;>tr|E1UTI8|E1UTI8_BACAS YwaC protein OS=Bacillus amyloliquefaciens (strain ATCC 23350 / DSM 7 / BCRC 11601 / NBRC 15535 / NRRL B-14393) GN=ywaC P	1	0.00090898	_LNNEVPK(ac)HLTDELK_	LNNEVPK(1)HLTDELK	182	0.42591	63.754	IYYKLNNEVPKHLTDELKEAA	..........KH.........	Cytoplasmic							IPR027417;IPR003439;IPR003593;	P-loop containing nucleoside triphosphate hydrolase;ABC transporter-like;AAA+ ATPase domain;
S6FUU6	>tr|S6FUU6|S6FUU6_BACAM GntK protein OS=Bacillus amyloliquefaciens subsp. plantarum UCMB5033 GN=gntK PE=3 SV=1;>tr|I2CAC7|I2CAC7_BACAM Gluconokinase OS=Bacillus amyloliquefaciens Y2 GN=gntK PE=3 SV=1;>tr|A7Z8Z8|A7Z8Z8_BACA2 GntK OS=Bacillus amyloliquefacie	1	0.000167133	_VLAK(ac)HSVHYDLIQPK_	VLAK(1)HSVHYDLIQPK	31	0.075197	66.059	LFGPRGKVLAKHSVHYDLIQP	..........KH.........	Cytoplasmic							IPR027417;IPR003439;IPR003593;	P-loop containing nucleoside triphosphate hydrolase;ABC transporter-like;AAA+ ATPase domain;
S6G2S0	>tr|S6G2S0|S6G2S0_BACAM UvrABC system protein A OS=Bacillus amyloliquefaciens subsp. plantarum UCMB5033 GN=uvrA PE=3 SV=1;>tr|A7Z984|A7Z984_BACA2 UvrABC system protein A OS=Bacillus amyloliquefaciens subsp. plantarum (strain DSM 23117 / BGSC 10A6 / FZB42)	1	0.000267046	_DLPK(ac)HQLDK_	DLPK(1)HQLDK	341	0.45199	96.342	DMETPVKDLPKHQLDKVLYGS	..........KH.........	Cytoplasmic				K00760	hprT:hypoxanthine phosphoribosyltransferase [EC:2.4.2.8];hprT:hypoxanthine phosphoribosyltransferase [EC:2.4.2.8];hprT:hypoxanthine phosphoribosyltransferase [EC:2.4.2.8];hprT:hypoxanthine phosphoribosyltransferase [EC:2.4.2.8];	Metabolic pathways ;Biosynthesis of secondary metabolites ;Purine metabolism ;Drug metabolism - other enzymes ;	IPR000836;IPR029057;IPR005904;	Phosphoribosyltransferase domain;Phosphoribosyltransferase-like;Hypoxanthine phosphoribosyl transferase;
S6FK53	>tr|S6FK53|S6FK53_BACAM RecG protein OS=Bacillus amyloliquefaciens subsp. plantarum UCMB5033 GN=recG PE=4 SV=1;>tr|I2C513|I2C513_BACAM ATP-dependent DNA helicase OS=Bacillus amyloliquefaciens Y2 GN=recG PE=4 SV=1;>tr|E1UTX0|E1UTX0_BACAS RecG protein OS=Bac	1	1.11605e-11	_DLEEVK(ac)HEER_	DLEEVK(1)HEER	54	-1.0961	172.27	DYELRDLEEVKHEERVTVEGK	..........KH.........	Cytoplasmic				K00760	hprT:hypoxanthine phosphoribosyltransferase [EC:2.4.2.8];hprT:hypoxanthine phosphoribosyltransferase [EC:2.4.2.8];hprT:hypoxanthine phosphoribosyltransferase [EC:2.4.2.8];hprT:hypoxanthine phosphoribosyltransferase [EC:2.4.2.8];	Metabolic pathways ;Biosynthesis of secondary metabolites ;Purine metabolism ;Drug metabolism - other enzymes ;	IPR000836;IPR029057;IPR005904;	Phosphoribosyltransferase domain;Phosphoribosyltransferase-like;Hypoxanthine phosphoribosyl transferase;
S6FJV7	>tr|S6FJV7|S6FJV7_BACAM PdhC protein OS=Bacillus amyloliquefaciens subsp. plantarum UCMB5033 GN=pdhC PE=3 SV=1;>tr|A7Z481|A7Z481_BACA2 PdhC OS=Bacillus amyloliquefaciens subsp. plantarum (strain DSM 23117 / BGSC 10A6 / FZB42) GN=pdhC PE=3 SV=1;>tr|A0A0E1P6	1	8.28888e-45	_AMVNSK(ac)HTAPHVTLMDEVDVTNLVAHR_	AMVNSK(1)HTAPHVTLMDEVDVTNLVAHR	232	-0.16358	150.06	KAIAKAMVNSKHTAPHVTLMD	..........KH.........	Cytoplasmic							IPR014140;IPR014017;IPR027417;	DNA helicase subunit AddB;DNA helicase, UvrD-like, C-terminal;P-loop containing nucleoside triphosphate hydrolase;
S6FUP5	>tr|S6FUP5|S6FUP5_BACAM CadA protein OS=Bacillus amyloliquefaciens subsp. plantarum UCMB5033 GN=cadA PE=3 SV=1;>tr|E1UQL1|E1UQL1_BACAS CadA protein OS=Bacillus amyloliquefaciens (strain ATCC 23350 / DSM 7 / BCRC 11601 / NBRC 15535 / NRRL B-14393) GN=cadA P	0.999985	0.00272268	_SK(ac)HEDKPGEDEYRK_	SK(1)HEDKPGEDEYRK	76	3.3258	91.969	SIDPHVTVRSKHEDKPGEDEY	..........KH.........	Cytoplasmic				K00648	fabH:3-oxoacyl-[acyl-carrier-protein] synthase III [EC:2.3.1.180];fabH:3-oxoacyl-[acyl-carrier-protein] synthase III [EC:2.3.1.180];fabH:3-oxoacyl-[acyl-carrier-protein] synthase III [EC:2.3.1.180];	Metabolic pathways ;Fatty acid metabolism ;Fatty acid biosynthesis ;	IPR013747;IPR013751;IPR004655;IPR016038;IPR016039;	3-Oxoacyl-[acyl-carrier-protein (ACP)] synthase III C-terminal;3-Oxoacyl-[acyl-carrier-protein (ACP)] synthase III;3-oxoacyl-[acyl-carrier-protein] synthase 3;Thiolase-like, subgroup;Thiolase-like;
I2C4G2	>tr|I2C4G2|I2C4G2_BACAM Protein-Np-phosphohistidine-sugar phosphotransferase OS=Bacillus amyloliquefaciens Y2 GN=fruA PE=4 SV=1;>tr|E1UT39|E1UT39_BACAS FruA protein OS=Bacillus amyloliquefaciens (strain ATCC 23350 / DSM 7 / BCRC 11601 / NBRC 15535 / NRRL B	1	1.39157e-12	_GK(ac)HVLQVPVTAGIR_	GK(1)HVLQVPVTAGIR	244	-0.21203	143.25	KQVEMERFKGKHVLQVPVTAG	..........KH.........	Cytoplasmic				K00648	fabH:3-oxoacyl-[acyl-carrier-protein] synthase III [EC:2.3.1.180];fabH:3-oxoacyl-[acyl-carrier-protein] synthase III [EC:2.3.1.180];fabH:3-oxoacyl-[acyl-carrier-protein] synthase III [EC:2.3.1.180];	Metabolic pathways ;Fatty acid metabolism ;Fatty acid biosynthesis ;	IPR013747;IPR013751;IPR004655;IPR016038;IPR016039;	3-Oxoacyl-[acyl-carrier-protein (ACP)] synthase III C-terminal;3-Oxoacyl-[acyl-carrier-protein (ACP)] synthase III;3-oxoacyl-[acyl-carrier-protein] synthase 3;Thiolase-like, subgroup;Thiolase-like;
S6FB62	>tr|S6FB62|S6FB62_BACAM ClpC protein OS=Bacillus amyloliquefaciens subsp. plantarum UCMB5033 GN=clpC PE=3 SV=1;>tr|I2C0L0|I2C0L0_BACAM Clp protease ATP-binding subunit OS=Bacillus amyloliquefaciens Y2 GN=clpC PE=3 SV=1;>tr|A7Z0K8|A7Z0K8_BACA2 ClpC OS=Bacil	1	6.91007e-06	_AIQK(ac)HVEDR_	AIQK(1)HVEDR	771	-1.6464	132.88	GARPLRRAIQKHVEDRLSEEL	..........KH.........	Cytoplasmic							IPR002529;IPR011234;	Fumarylacetoacetase, C-terminal;Fumarylacetoacetase, C-terminal-related;
S6FXP4	>tr|S6FXP4|S6FXP4_BACAM Glutamine synthetase OS=Bacillus amyloliquefaciens subsp. plantarum UCMB5033 GN=glnA PE=3 SV=1;>tr|E1UUQ9|E1UUQ9_BACAS Glutamine synthetase OS=Bacillus amyloliquefaciens (strain ATCC 23350 / DSM 7 / BCRC 11601 / NBRC 15535 / NRRL B-	1	8.98087e-05	_K(ac)HGLHATFM(ox)PK_	K(1)HGLHATFMPK	224	-0.17323	90.434	FKLVVKTIARKHGLHATFMPK	..........KH.........	Cytoplasmic				K03800	lplA:lipoate-protein ligase A [EC:2.7.7.63];lplA:lipoate-protein ligase A [EC:2.7.7.63];	Metabolic pathways ;Lipoic acid metabolism ;	IPR019491;IPR004562;IPR004143;	Lipoate protein ligase, C-terminal;Lipoyltransferase/lipoate-protein ligase;Biotin/lipoate A/B protein ligase;
S6FWN9	>tr|S6FWN9|S6FWN9_BACAM YfkI protein OS=Bacillus amyloliquefaciens subsp. plantarum UCMB5033 GN=yfkI PE=4 SV=1;>tr|I2C2I4|I2C2I4_BACAM Uncharacterized protein OS=Bacillus amyloliquefaciens Y2 GN=MUS_0807 PE=4 SV=1;>tr|A7Z2H0|A7Z2H0_BACA2 YfkI OS=Bacillus a	1	0.00850738	_K(ac)HPEALK_	K(1)HPEALK	48	0.74384	115.49	ACRRRAAFYRKHPEALKQQAS	..........KH.........	Cytoplasmic				K03800	lplA:lipoate-protein ligase A [EC:2.7.7.63];lplA:lipoate-protein ligase A [EC:2.7.7.63];	Metabolic pathways ;Lipoic acid metabolism ;	IPR019491;IPR004562;IPR004143;	Lipoate protein ligase, C-terminal;Lipoyltransferase/lipoate-protein ligase;Biotin/lipoate A/B protein ligase;
S6FJT2	>tr|S6FJT2|S6FJT2_BACAM SufD protein OS=Bacillus amyloliquefaciens subsp. plantarum UCMB5033 GN=sufD PE=4 SV=1;>tr|I2C9W8|I2C9W8_BACAM Uncharacterized protein OS=Bacillus amyloliquefaciens Y2 GN=MUS_3571 PE=4 SV=1;>tr|E1UQC3|E1UQC3_BACAS SufD protein OS=Ba	1	3.59292e-06	_GFSEK(ac)HQEPAWLK_	GFSEK(1)HQEPAWLK	20	-0.15174	124.47	DQEYVKGFSEKHQEPAWLKNL	..........KH.........	Cytoplasmic				K03800	lplA:lipoate-protein ligase A [EC:2.7.7.63];lplA:lipoate-protein ligase A [EC:2.7.7.63];	Metabolic pathways ;Lipoic acid metabolism ;	IPR019491;IPR004562;IPR004143;	Lipoate protein ligase, C-terminal;Lipoyltransferase/lipoate-protein ligase;Biotin/lipoate A/B protein ligase;
A7Z168	>tr|A7Z168|A7Z168_BACA2 1-pyrroline-5-carboxylate dehydrogenase OS=Bacillus amyloliquefaciens subsp. plantarum (strain DSM 23117 / BGSC 10A6 / FZB42) GN=ycgN PE=3 SV=1;>tr|A0A0E1NYH5|A0A0E1NYH5_BACAM 1-pyrroline-5-carboxylate dehydrogenase OS=Bacillus amyl	1	1.19688e-06	_K(ac)HEFSALLVK_	K(1)HEFSALLVK	112	-0.18977	148.28	FRAAAKVRRRKHEFSALLVKE	..........KH.........	Cytoplasmic				K03800	lplA:lipoate-protein ligase A [EC:2.7.7.63];lplA:lipoate-protein ligase A [EC:2.7.7.63];	Metabolic pathways ;Lipoic acid metabolism ;	IPR019491;IPR004562;IPR004143;	Lipoate protein ligase, C-terminal;Lipoyltransferase/lipoate-protein ligase;Biotin/lipoate A/B protein ligase;
S6FR77	>tr|S6FR77|S6FR77_BACAM Arginase OS=Bacillus amyloliquefaciens subsp. plantarum UCMB5033 GN=argI PE=3 SV=1;>tr|E1UUD9|E1UUD9_BACAS Arginase OS=Bacillus amyloliquefaciens (strain ATCC 23350 / DSM 7 / BCRC 11601 / NBRC 15535 / NRRL B-14393) GN=argI PE=3 SV=1	1	1.48579e-24	_FPLVLGGDHSIAIGTLTGTAK(ac)HYK_	FPLVLGGDHSIAIGTLTGTAK(1)HYK	109	0.49392	128.04	IAIGTLTGTAKHYKQLGVIWY	..........KH.........	Cytoplasmic	nitrogen compound metabolic process;cellular aromatic compound metabolic process;regulation of nitrogen compound metabolic process;negative regulation of nitrogen compound metabolic process;regulation of metabolic process;small molecule metabolic process;negative regulation of biological process;regulation of primary metabolic process;regulation of nucleobase-containing compound metabolic process…	molecular_function;binding;heterocyclic compound binding;organic cyclic compound binding;nucleic acid binding;DNA binding;					IPR000836;IPR029057;IPR010078;IPR015265;IPR011991;	Phosphoribosyltransferase domain;Phosphoribosyltransferase-like;Pur operon repressor;Bacterial purine repressor, N-terminal;Winged helix-turn-helix DNA-binding domain;
S6FR17	>tr|S6FR17|S6FR17_BACAM Ndh protein OS=Bacillus amyloliquefaciens subsp. plantarum UCMB5033 GN=ndh PE=4 SV=1;>tr|I2C3W5|I2C3W5_BACAM NADH dehydrogenase OS=Bacillus amyloliquefaciens Y2 GN=yjlD PE=4 SV=1;>tr|A0A0D7XME4|A0A0D7XME4_BACAM Pyridine nucleotide-d	1	1.91784e-34	_VYK(ac)HVEDR_	VYK(1)HVEDR	137	-1.5813	154.12	KSAADANKVYKHVEDRVREYA	..........KH.........	Cytoplasmic	nitrogen compound metabolic process;cellular aromatic compound metabolic process;regulation of nitrogen compound metabolic process;negative regulation of nitrogen compound metabolic process;regulation of metabolic process;small molecule metabolic process;negative regulation of biological process;regulation of primary metabolic process;regulation of nucleobase-containing compound metabolic process…	molecular_function;binding;heterocyclic compound binding;organic cyclic compound binding;nucleic acid binding;DNA binding;					IPR000836;IPR029057;IPR010078;IPR015265;IPR011991;	Phosphoribosyltransferase domain;Phosphoribosyltransferase-like;Pur operon repressor;Bacterial purine repressor, N-terminal;Winged helix-turn-helix DNA-binding domain;
S6FHF6	>tr|S6FHF6|S6FHF6_BACAM Bifunctional ligase/repressor BirA OS=Bacillus amyloliquefaciens subsp. plantarum UCMB5033 GN=birA PE=3 SV=1;>tr|I2C6Z4|I2C6Z4_BACAM Bifunctional ligase/repressor BirA OS=Bacillus amyloliquefaciens Y2 GN=birA PE=3 SV=1;>tr|E1UJP0|E1	1	0.000101776	_TAVWK(ac)HIEELR_	TAVWK(1)HIEELR	39	-1.3205	85.813	ALGCSRTAVWKHIEELRKEGY	..........KH.........	Cytoplasmic	nitrogen compound metabolic process;cellular aromatic compound metabolic process;regulation of nitrogen compound metabolic process;negative regulation of nitrogen compound metabolic process;regulation of metabolic process;small molecule metabolic process;negative regulation of biological process;regulation of primary metabolic process;regulation of nucleobase-containing compound metabolic process…	molecular_function;binding;heterocyclic compound binding;organic cyclic compound binding;nucleic acid binding;DNA binding;					IPR000836;IPR029057;IPR010078;IPR015265;IPR011991;	Phosphoribosyltransferase domain;Phosphoribosyltransferase-like;Pur operon repressor;Bacterial purine repressor, N-terminal;Winged helix-turn-helix DNA-binding domain;
S6G283	>tr|S6G283|S6G283_BACAM TasA protein OS=Bacillus amyloliquefaciens subsp. plantarum UCMB5033 GN=tasA PE=4 SV=1;>tr|I2C7P4|I2C7P4_BACAM Spore coat-associated protein N OS=Bacillus amyloliquefaciens Y2 GN=tasA PE=4 SV=1;>tr|E4W6B9|E4W6B9_BACAM Translocation-	1	3.23286e-05	_AAAEAISK(ac)HIDPK_	AAAEAISK(1)HIDPK	155	0.12269	89.507	QDKAAAEAISKHIDPKFLSES	..........KH.........	Periplasmic							IPR007551;	Protein of unknown function DUF520;
I2C540	>tr|S6FK74|S6FK74_BACAM DNA topoisomerase 1 OS=Bacillus amyloliquefaciens subsp. plantarum UCMB5033 GN=topA PE=3 SV=1;>tr|E1UTZ4|E1UTZ4_BACAS DNA topoisomerase 1 OS=Bacillus amyloliquefaciens (strain ATCC 23350 / DSM 7 / BCRC 11601 / NBRC 15535 / NRRL B-14	1	0.00280321	_ESFK(ac)HPR_	ESFK(1)HPR	125	0.60574	104.8	ITKDAIKESFKHPRMINMDLV	..........KH.........	Periplasmic							IPR007551;	Protein of unknown function DUF520;
S6G118	>tr|S6G118|S6G118_BACAM YxeP protein OS=Bacillus amyloliquefaciens subsp. plantarum UCMB5033 GN=yxeP PE=4 SV=1;>tr|I2C1B4|I2C1B4_BACAM N-acyl-L-amino acid amidohydrolase OS=Bacillus amyloliquefaciens Y2 GN=yxeP PE=4 SV=1;>tr|A7Z1B8|A7Z1B8_BACA2 YxeP OS=Bac	1	0.0315784	_DAVPK(ac)HMK_	DAVPK(1)HMK	269	-1.0943	51.63	FQKEARDAVPKHMKRVAEGIA	..........KH.........	Periplasmic							IPR007551;	Protein of unknown function DUF520;
V5ISF8	>tr|V5ISF8|V5ISF8_BACAM 50S ribosomal protein L24 OS=Bacillus amyloliquefaciens GN=rplX PE=3 SV=1;>tr|I2C0P9|I2C0P9_BACAM 50S ribosomal protein L24 OS=Bacillus amyloliquefaciens Y2 GN=rplX PE=3 SV=1;>tr|E1UJY1|E1UJY1_BACAS 50S ribosomal protein L24 OS=Baci	0.893579	0.000289612	_K(ac)HSKPTQANPQGGISNQEAPIHVSNVM(ox)PLDPK_	K(0.894)HSK(0.106)PTQANPQGGISNQEAPIHVSNVMPLDPK	43	0.2329	91.985	VLVEGVNMVKKHSKPTQANPQ	..........KH.........	Cytoplasmic							IPR000873;IPR025110;	AMP-dependent synthetase/ligase;AMP-binding enzyme C-terminal domain;
S6FJF8	>tr|S6FJF8|S6FJF8_BACAM ThiW protein OS=Bacillus amyloliquefaciens subsp. plantarum UCMB5033 GN=thiW PE=3 SV=1;>tr|I2C444|I2C444_BACAM Cobalt/nickel transport system ATP-binding protein OS=Bacillus amyloliquefaciens Y2 GN=ykoD PE=3 SV=1;>tr|A0A0E1P6J8|A0A0	1	0.00029943	_YEWM(ox)K(ac)HDR_	YEWMK(1)HDR	531	-1.0353	144.09	LALPLRYEWMKHDRRRRNELA	..........KH.........	Cytoplasmic							IPR026843;IPR004593;IPR029052;IPR024654;	Nuclease SbcCD subunit D, C-terminal domain;Nuclease SbcCD subunit D;Metallo-dependent phosphatase-like;Calcineurin-like phosphoesterase domain, lpxH type;
S6FYN8	>tr|S6FYN8|S6FYN8_BACAM Rsh protein OS=Bacillus amyloliquefaciens subsp. plantarum UCMB5033 GN=rsh PE=3 SV=1;>tr|I2C8E1|I2C8E1_BACAM GTP pyrophosphokinase OS=Bacillus amyloliquefaciens Y2 GN=relA PE=3 SV=1;>tr|A7Z755|A7Z755_BACA2 RelA OS=Bacillus amyloliqu	1	1.0761e-06	_PK(ac)HIYSIYR_	PK(1)HIYSIYR	243	-0.41953	157.34	NIKADFSGRPKHIYSIYRKMA	..........KH.........	Cytoplasmic							IPR026843;IPR004593;IPR029052;IPR024654;	Nuclease SbcCD subunit D, C-terminal domain;Nuclease SbcCD subunit D;Metallo-dependent phosphatase-like;Calcineurin-like phosphoesterase domain, lpxH type;
S6FVT6	>tr|S6FVT6|S6FVT6_BACAM YbxG protein OS=Bacillus amyloliquefaciens subsp. plantarum UCMB5033 GN=ybxG PE=4 SV=1;>tr|I2C0W0|I2C0W0_BACAM Amino acid transporter, AAT family OS=Bacillus amyloliquefaciens Y2 GN=ybxG PE=4 SV=1;>tr|A7Z0W9|A7Z0W9_BACA2 YbxG OS=Bac	1	0.000267336	_GAELDK(ac)HPFK_	GAELDK(1)HPFK	391	0.5671	90.827	FRRAKGAELDKHPFKMPFAPF	..........KH.........	Cytoplasmic							IPR026843;IPR004593;IPR029052;IPR024654;	Nuclease SbcCD subunit D, C-terminal domain;Nuclease SbcCD subunit D;Metallo-dependent phosphatase-like;Calcineurin-like phosphoesterase domain, lpxH type;
S6FBK3	>tr|S6FBK3|S6FBK3_BACAM GlpT protein OS=Bacillus amyloliquefaciens subsp. plantarum UCMB5033 GN=glpT PE=4 SV=1;>tr|E1UKJ6|E1UKJ6_BACAS GlpT protein OS=Bacillus amyloliquefaciens (strain ATCC 23350 / DSM 7 / BCRC 11601 / NBRC 15535 / NRRL B-14393) GN=glpT P	1	0.0272051	_NDYPK(ac)HAFK_	NDYPK(1)HAFK	229	-0.096532	50.034	PIEEYRNDYPKHAFKDQEKEM	..........KH.........	Cytoplasmic				K09458	fabF:3-oxoacyl-[acyl-carrier-protein] synthase II [EC:2.3.1.179];fabF:3-oxoacyl-[acyl-carrier-protein] synthase II [EC:2.3.1.179];fabF:3-oxoacyl-[acyl-carrier-protein] synthase II [EC:2.3.1.179];fabF:3-oxoacyl-[acyl-carrier-protein] synthase II [EC:2.3.1.179];	Metabolic pathways ;Fatty acid metabolism ;Fatty acid biosynthesis ;Biotin metabolism ;	IPR014031;IPR014030;IPR018201;IPR016038;IPR016039;IPR020841;IPR017568;	Beta-ketoacyl synthase, C-terminal;Beta-ketoacyl synthase, N-terminal;Beta-ketoacyl synthase, active site;Thiolase-like, subgroup;Thiolase-like;Polyketide synthase, beta-ketoacyl synthase domain;3-oxoacyl-[acyl-carrier-protein] synthase 2;
S6FJP9	>tr|S6FJP9|S6FJP9_BACAM Phosphoenolpyruvate-protein phosphotransferase OS=Bacillus amyloliquefaciens subsp. plantarum UCMB5033 GN=ptsI PE=3 SV=1;>tr|E1USK6|E1USK6_BACAS Phosphoenolpyruvate-protein phosphotransferase OS=Bacillus amyloliquefaciens (strain AT	1	1.10224e-23	_YEEK(ac)HSAYLAQK_	YEEK(1)HSAYLAQK	242	-1.0659	192.65	SSETLKKYEEKHSAYLAQKAE	..........KH.........	Cytoplasmic				K09458	fabF:3-oxoacyl-[acyl-carrier-protein] synthase II [EC:2.3.1.179];fabF:3-oxoacyl-[acyl-carrier-protein] synthase II [EC:2.3.1.179];fabF:3-oxoacyl-[acyl-carrier-protein] synthase II [EC:2.3.1.179];fabF:3-oxoacyl-[acyl-carrier-protein] synthase II [EC:2.3.1.179];	Metabolic pathways ;Fatty acid metabolism ;Fatty acid biosynthesis ;Biotin metabolism ;	IPR014031;IPR014030;IPR018201;IPR016038;IPR016039;IPR020841;IPR017568;	Beta-ketoacyl synthase, C-terminal;Beta-ketoacyl synthase, N-terminal;Beta-ketoacyl synthase, active site;Thiolase-like, subgroup;Thiolase-like;Polyketide synthase, beta-ketoacyl synthase domain;3-oxoacyl-[acyl-carrier-protein] synthase 2;
I2C3L9	>tr|I2C3L9|I2C3L9_BACAM Phosphomethylpyrimidine kinase OS=Bacillus amyloliquefaciens Y2 GN=yjbV PE=4 SV=1;>tr|A7Z3G0|A7Z3G0_BACA2 YjbV OS=Bacillus amyloliquefaciens subsp. plantarum (strain DSM 23117 / BGSC 10A6 / FZB42) GN=yjbV PE=4 SV=1;>tr|A0A0E1P2R3|A0	1	0.000187986	_LGAK(ac)HVIIK_	LGAK(1)HVIIK	170	-0.2524	108.3	AAECLCKLGAKHVIIKGGHQP	..........KH.........	Cytoplasmic				K09458	fabF:3-oxoacyl-[acyl-carrier-protein] synthase II [EC:2.3.1.179];fabF:3-oxoacyl-[acyl-carrier-protein] synthase II [EC:2.3.1.179];fabF:3-oxoacyl-[acyl-carrier-protein] synthase II [EC:2.3.1.179];fabF:3-oxoacyl-[acyl-carrier-protein] synthase II [EC:2.3.1.179];	Metabolic pathways ;Fatty acid metabolism ;Fatty acid biosynthesis ;Biotin metabolism ;	IPR014031;IPR014030;IPR018201;IPR016038;IPR016039;IPR020841;IPR017568;	Beta-ketoacyl synthase, C-terminal;Beta-ketoacyl synthase, N-terminal;Beta-ketoacyl synthase, active site;Thiolase-like, subgroup;Thiolase-like;Polyketide synthase, beta-ketoacyl synthase domain;3-oxoacyl-[acyl-carrier-protein] synthase 2;
S6FVF4	>tr|S6FVF4|S6FVF4_BACAM SacT protein OS=Bacillus amyloliquefaciens subsp. plantarum UCMB5033 GN=sacT PE=4 SV=1;>tr|I2CBK8|I2CBK8_BACAM Beta-glucoside operon transcriptional antiterminator OS=Bacillus amyloliquefaciens Y2 GN=licT PE=4 SV=1;>tr|A7ZA33|A7ZA33	1	0.000925276	_NDVIQK(ac)HK_	NDVIQK(1)HK	40	-1.174	111.17	FQKRKNDVIQKHKIEKIFVVH	..........KH.........	Cytoplasmic				K09458	fabF:3-oxoacyl-[acyl-carrier-protein] synthase II [EC:2.3.1.179];fabF:3-oxoacyl-[acyl-carrier-protein] synthase II [EC:2.3.1.179];fabF:3-oxoacyl-[acyl-carrier-protein] synthase II [EC:2.3.1.179];fabF:3-oxoacyl-[acyl-carrier-protein] synthase II [EC:2.3.1.179];	Metabolic pathways ;Fatty acid metabolism ;Fatty acid biosynthesis ;Biotin metabolism ;	IPR014031;IPR014030;IPR018201;IPR016038;IPR016039;IPR020841;IPR017568;	Beta-ketoacyl synthase, C-terminal;Beta-ketoacyl synthase, N-terminal;Beta-ketoacyl synthase, active site;Thiolase-like, subgroup;Thiolase-like;Polyketide synthase, beta-ketoacyl synthase domain;3-oxoacyl-[acyl-carrier-protein] synthase 2;
S6FHK7	>tr|S6FHK7|S6FHK7_BACAM RpfA protein OS=Bacillus amyloliquefaciens subsp. plantarum UCMB5033 GN=rpfA PE=4 SV=1;>tr|I2C743|I2C743_BACAM Small subunit ribosomal protein S1 OS=Bacillus amyloliquefaciens Y2 GN=rpsA PE=4 SV=1;>tr|A0A0E1P3J4|A0A0E1P3J4_BACAM 30S	1	3.50563e-07	_VEDK(ac)HVDVEIVNVK_	VEDK(1)HVDVEIVNVK	29	1.8962	119.54	VKGIVTKVEDKHVDVEIVNVK	..........KH.........	Cytoplasmic	regulation of gene expression;gene expression;nitrogen compound metabolic process;organic substance biosynthetic process;cellular aromatic compound metabolic process;regulation of nitrogen compound metabolic process;regulation of RNA metabolic process;nucleic acid metabolic process;cellular macromolecule metabolic process;regulation of metabolic process;regulation of primary metabolic process;reg…	molecular_function;binding;heterocyclic compound binding;organic cyclic compound binding;nucleic acid binding;DNA binding;	intracellular;cell part;cell;intracellular part;cellular_component;cytoplasm;				IPR012340;IPR011129;IPR019844;IPR002059;	Nucleic acid-binding, OB-fold;Cold shock protein;Cold-shock conserved site;Cold-shock protein, DNA-binding;
A0A0E1P3R8	>tr|A0A0E1P3R8|A0A0E1P3R8_BACAM Heptaprenyl diphosphate synthase component I OS=Bacillus amyloliquefaciens subsp. amyloliquefaciens KHG19 GN=hepS PE=4 SV=1;>tr|A0A0D7XRR7|A0A0D7XRR7_BACAM Heptaprenyl diphosphate synthase OS=Bacillus amyloliquefaciens GN=UZ	1	8.04279e-05	_LSHPYLAK(ac)HISAPK_	LSHPYLAK(1)HISAPK	26	-0.69987	78.69	KQKLSHPYLAKHISAPKIDED	..........KH.........	Cytoplasmic	regulation of gene expression;gene expression;nitrogen compound metabolic process;organic substance biosynthetic process;cellular aromatic compound metabolic process;regulation of nitrogen compound metabolic process;regulation of RNA metabolic process;nucleic acid metabolic process;cellular macromolecule metabolic process;regulation of metabolic process;regulation of primary metabolic process;reg…	molecular_function;binding;heterocyclic compound binding;organic cyclic compound binding;nucleic acid binding;DNA binding;	intracellular;cell part;cell;intracellular part;cellular_component;cytoplasm;				IPR012340;IPR011129;IPR019844;IPR002059;	Nucleic acid-binding, OB-fold;Cold shock protein;Cold-shock conserved site;Cold-shock protein, DNA-binding;
I2C4G2	>tr|I2C4G2|I2C4G2_BACAM Protein-Np-phosphohistidine-sugar phosphotransferase OS=Bacillus amyloliquefaciens Y2 GN=fruA PE=4 SV=1;>tr|E1UT39|E1UT39_BACAS FruA protein OS=Bacillus amyloliquefaciens (strain ATCC 23350 / DSM 7 / BCRC 11601 / NBRC 15535 / NRRL B	1	6.4233e-12	_VETNGSSGIK(ac)HK_	VETNGSSGIK(1)HK	214	-1.1317	150.06	KVETNGSSGIKHKLTAQEIED	..........KH.........	Cytoplasmic							IPR016181;IPR000182;	Acyl-CoA N-acyltransferase;GNAT domain;
I2C0D0	>tr|I2C0D0|I2C0D0_BACAM Inosine-5'-monophosphate dehydrogenase OS=Bacillus amyloliquefaciens Y2 GN=guaB PE=3 SV=1;>tr|E1UJ77|E1UJ77_BACAS Inosine-5'-monophosphate dehydrogenase OS=Bacillus amyloliquefaciens (strain ATCC 23350 / DSM 7 / BCRC 11601 / NBRC 15	1	0.00131551	_K(ac)HGATIIADGGIK_	K(1)HGATIIADGGIK	333	-0.40431	60.345	AIYDCATEARKHGATIIADGG	..........KH.........	Cytoplasmic							IPR003029;IPR022967;	Ribosomal protein S1, RNA-binding domain;RNA-binding domain, S1;
S6FYX8	>tr|S6FYX8|S6FYX8_BACAM 30S ribosomal protein S4 OS=Bacillus amyloliquefaciens subsp. plantarum UCMB5033 GN=rpsD PE=3 SV=1;>tr|E1UN85|E1UN85_BACAS 30S ribosomal protein S4 OS=Bacillus amyloliquefaciens (strain ATCC 23350 / DSM 7 / BCRC 11601 / NBRC 15535 /	1	5.02833e-08	_MTGK(ac)HGENFMILLDAR_	MTGK(1)HGENFMILLDAR	81	-0.011857	94.569	LFDKAAKMTGKHGENFMILLD	..........KH.........	Cytoplasmic	water-soluble vitamin biosynthetic process;nitrogen compound metabolic process;sulfur compound metabolic process;cellular aromatic compound metabolic process;organic substance biosynthetic process;small molecule biosynthetic process;water-soluble vitamin metabolic process;small molecule metabolic process;thiamine-containing compound metabolic process;thiamine-containing compound biosynthetic proc…	purine ribonucleotide binding;anion binding;ribonucleotide binding;small molecule binding;ion binding;ribonucleoside binding;purine ribonucleoside triphosphate binding;carbohydrate derivative binding;adenyl ribonucleotide binding;nucleoside phosphate binding;molecular_function;nucleotide binding;nucleoside binding;adenyl nucleotide binding;heterocyclic compound binding;binding;purine nucleoside b…		K00941	thiD:hydroxymethylpyrimidine/phosphomethylpyrimidine kinase [EC:2.7.1.49 2.7.4.7];thiD:hydroxymethylpyrimidine/phosphomethylpyrimidine kinase [EC:2.7.1.49 2.7.4.7];	Metabolic pathways ;Thiamine metabolism ;	IPR029056;IPR013749;IPR004399;	Ribokinase-like;Pyridoxamine kinase/Phosphomethylpyrimidine kinase;Hydroxymethylpyrimidine kinase/phosphomethylpyrimidine kinase;
A0A0E1P7X1	>tr|A0A0E1P7X1|A0A0E1P7X1_BACAM Putative acetyltransferase OS=Bacillus amyloliquefaciens subsp. amyloliquefaciens KHG19 GN=KHU1_3458 PE=4 SV=1	1	2.57118e-08	_AITLQPMTGQEFQSYLAHSTK(ac)HYAEEK_	AITLQPMTGQEFQSYLAHSTK(1)HYAEEK	22	-1.2212	83.934	EFQSYLAHSTKHYAEEKVKAG	..........KH.........	Cytoplasmic	water-soluble vitamin biosynthetic process;nitrogen compound metabolic process;sulfur compound metabolic process;cellular aromatic compound metabolic process;organic substance biosynthetic process;small molecule biosynthetic process;water-soluble vitamin metabolic process;small molecule metabolic process;thiamine-containing compound metabolic process;thiamine-containing compound biosynthetic proc…	purine ribonucleotide binding;anion binding;ribonucleotide binding;small molecule binding;ion binding;ribonucleoside binding;purine ribonucleoside triphosphate binding;carbohydrate derivative binding;adenyl ribonucleotide binding;nucleoside phosphate binding;molecular_function;nucleotide binding;nucleoside binding;adenyl nucleotide binding;heterocyclic compound binding;binding;purine nucleoside b…		K00941	thiD:hydroxymethylpyrimidine/phosphomethylpyrimidine kinase [EC:2.7.1.49 2.7.4.7];thiD:hydroxymethylpyrimidine/phosphomethylpyrimidine kinase [EC:2.7.1.49 2.7.4.7];	Metabolic pathways ;Thiamine metabolism ;	IPR029056;IPR013749;IPR004399;	Ribokinase-like;Pyridoxamine kinase/Phosphomethylpyrimidine kinase;Hydroxymethylpyrimidine kinase/phosphomethylpyrimidine kinase;
A7Z200	>sp|A7Z200|MOAC_BACA2 Cyclic pyranopterin monophosphate synthase accessory protein OS=Bacillus amyloliquefaciens subsp. plantarum (strain DSM 23117 / BGSC 10A6 / FZB42) GN=moaC PE=3 SV=1;>tr|A0A0D7XJU4|A0A0D7XJU4_BACAM Molybdenum cofactor biosynthesis prot	1	1.50092e-07	_TAAAISSVHMK(ac)HDVYSR_	TAAAISSVHMK(1)HDVYSR	37	-0.41772	87.676	TAAAISSVHMKHDVYSRIKNR	..........KH.........	Cytoplasmic				K15582	oppC:oligopeptide transport system permease protein;oppC:oligopeptide transport system permease protein;	ABC transporters ;beta-Lactam resistance ;	IPR025966;IPR000515;	Oligopeptide transport permease C-like, N-terminal domain;ABC transporter type 1, transmembrane domain MetI-like;
S6FNW4	>tr|S6FNW4|S6FNW4_BACAM YfiK protein OS=Bacillus amyloliquefaciens subsp. plantarum UCMB5033 GN=yfiK PE=4 SV=1;>tr|I2C0W3|I2C0W3_BACAM Two-component system, NarL family, response regulator OS=Bacillus amyloliquefaciens Y2 GN=yhcZ PE=4 SV=1;>tr|E1UKI5|E1UKI	1	5.72067e-34	_ELDVAK(ac)HIMEGK_	ELDVAK(1)HIMEGK	165	1.2203	166.7	ILTPRELDVAKHIMEGKSNKR	..........KH.........	Cytoplasmic				K15582	oppC:oligopeptide transport system permease protein;oppC:oligopeptide transport system permease protein;	ABC transporters ;beta-Lactam resistance ;	IPR025966;IPR000515;	Oligopeptide transport permease C-like, N-terminal domain;ABC transporter type 1, transmembrane domain MetI-like;
S6FK25	>tr|S6FK25|S6FK25_BACAM Phosphoadenosine phosphosulfate reductase OS=Bacillus amyloliquefaciens subsp. plantarum UCMB5033 GN=cysH PE=3 SV=1;>tr|E1UTF3|E1UTF3_BACAS Phosphoadenosine phosphosulfate reductase OS=Bacillus amyloliquefaciens (strain ATCC 23350 /	1	7.79873e-25	_YTSK(ac)HELDYNILHDQGYPSIGCEPCTSPAFTAEDLR_	YTSK(1)HELDYNILHDQGYPSIGCEPCTSPAFTAEDLR	185	-0.204	109.49	TWKDIWRYTSKHELDYNILHD	..........KH.........	Cytoplasmic				K15582	oppC:oligopeptide transport system permease protein;oppC:oligopeptide transport system permease protein;	ABC transporters ;beta-Lactam resistance ;	IPR025966;IPR000515;	Oligopeptide transport permease C-like, N-terminal domain;ABC transporter type 1, transmembrane domain MetI-like;
I2C5F3	>tr|I2C5F3|I2C5F3_BACAM Cytochrome P450 OS=Bacillus amyloliquefaciens Y2 GN=cypA PE=3 SV=1	1	1.79417e-07	_K(ac)HPAEDLTSK_	K(1)HPAEDLTSK	206	-0.15374	149.33	YMKTLIEEKRKHPAEDLTSKL	..........KH.........	Cytoplasmic							IPR012336;IPR023169;	Thioredoxin-like fold;UPF0413, central domain;
S6FNK2	>tr|S6FNK2|S6FNK2_BACAM Citrate synthase OS=Bacillus amyloliquefaciens subsp. plantarum UCMB5033 GN=citZ PE=3 SV=1;>tr|E1UMQ7|E1UMQ7_BACAS Citrate synthase OS=Bacillus amyloliquefaciens (strain ATCC 23350 / DSM 7 / BCRC 11601 / NBRC 15535 / NRRL B-14393) G	1	0.00985948	_VYK(ac)HGDPR_	VYK(1)HGDPR	261	3.0423	66.299	KVMGFGHRVYKHGDPRAKHLK	..........KH.........	Cytoplasmic							IPR003959;IPR003960;IPR003593;IPR000642;IPR005936;IPR027417;IPR011546;	ATPase, AAA-type, core;ATPase, AAA-type, conserved site;AAA+ ATPase domain;Peptidase M41;Peptidase, FtsH;P-loop containing nucleoside triphosphate hydrolase;Peptidase M41, FtsH extracellular;
S6G1V7	>tr|S6G1V7|S6G1V7_BACAM Biotin synthase OS=Bacillus amyloliquefaciens subsp. plantarum UCMB5033 GN=bioB PE=3 SV=1;>sp|Q70JZ1|BIOB_BACAM Biotin synthase OS=Bacillus amyloliquefaciens GN=bioB PE=3 SV=1;>tr|I2C663|I2C663_BACAM Biotin synthase OS=Bacillus amyl	1	3.20285e-06	_MVDK(ac)HILLK_	MVDK(1)HILLK	90	-0.56688	98.04	APIESYRMVDKHILLKGAKRA	..........KH.........	Cytoplasmic							IPR003959;IPR003960;IPR003593;IPR000642;IPR005936;IPR027417;IPR011546;	ATPase, AAA-type, core;ATPase, AAA-type, conserved site;AAA+ ATPase domain;Peptidase M41;Peptidase, FtsH;P-loop containing nucleoside triphosphate hydrolase;Peptidase M41, FtsH extracellular;
E1UNJ2	>tr|E1UNJ2|E1UNJ2_BACAS YfmR protein OS=Bacillus amyloliquefaciens (strain ATCC 23350 / DSM 7 / BCRC 11601 / NBRC 15535 / NRRL B-14393) GN=yfmR PE=3 SV=1	1	0.000105646	_QK(ac)HLLDAQAR_	QK(1)HLLDAQAR	119	-0.099457	94.409	NEEPENEQRQKHLLDAQARMD	..........KH.........	Cytoplasmic							IPR003959;IPR003960;IPR003593;IPR000642;IPR005936;IPR027417;IPR011546;	ATPase, AAA-type, core;ATPase, AAA-type, conserved site;AAA+ ATPase domain;Peptidase M41;Peptidase, FtsH;P-loop containing nucleoside triphosphate hydrolase;Peptidase M41, FtsH extracellular;
S6G138	>tr|S6G138|S6G138_BACAM YdbT protein OS=Bacillus amyloliquefaciens subsp. plantarum UCMB5033 GN=ydbT PE=4 SV=1;>tr|I2C1L4|I2C1L4_BACAM Putative membrane protein OS=Bacillus amyloliquefaciens Y2 GN=ydbT PE=4 SV=1;>tr|A7Z1L7|A7Z1L7_BACA2 YdbT OS=Bacillus amy	1	6.58258e-05	_GIIEK(ac)HQVTIPLR_	GIIEK(1)HQVTIPLR	274	0.85462	80.96	ELVITRGIIEKHQVTIPLRKI	..........KH.........	Cytoplasmic							IPR003959;IPR003960;IPR003593;IPR000642;IPR005936;IPR027417;IPR011546;	ATPase, AAA-type, core;ATPase, AAA-type, conserved site;AAA+ ATPase domain;Peptidase M41;Peptidase, FtsH;P-loop containing nucleoside triphosphate hydrolase;Peptidase M41, FtsH extracellular;
S6FQM4	>tr|S6FQM4|S6FQM4_BACAM Lipoate--protein ligase OS=Bacillus amyloliquefaciens subsp. plantarum UCMB5033 GN=lplJ PE=4 SV=1;>tr|I2C382|I2C382_BACAM Lipoate--protein ligase OS=Bacillus amyloliquefaciens Y2 GN=yhfJ PE=4 SV=1;>tr|A7Z333|A7Z333_BACA2 Lipoate--pr	1	0.000118285	_K(ac)HLLHHIFNTNDLSEVPEYK_	K(1)HLLHHIFNTNDLSEVPEYK	200	1.87	51.524	DDKMTADEFKKHLLHHIFNTN	..........KH.........	Cytoplasmic							IPR003959;IPR003960;IPR003593;IPR000642;IPR005936;IPR027417;IPR011546;	ATPase, AAA-type, core;ATPase, AAA-type, conserved site;AAA+ ATPase domain;Peptidase M41;Peptidase, FtsH;P-loop containing nucleoside triphosphate hydrolase;Peptidase M41, FtsH extracellular;
A7Z3E2	>tr|A7Z3E2|A7Z3E2_BACA2 YjbG OS=Bacillus amyloliquefaciens subsp. plantarum (strain DSM 23117 / BGSC 10A6 / FZB42) GN=yjbG PE=4 SV=1;>tr|A0A0D7XNT7|A0A0D7XNT7_BACAM Oligopeptidase PepB OS=Bacillus amyloliquefaciens GN=UZ38_16035 PE=4 SV=1;>tr|Q71E77|Q71E77	1	7.95572e-05	_TINK(ac)HLPLLHR_	TINK(1)HLPLLHR	284	-0.044771	110.39	VYDNLIKTINKHLPLLHRYID	..........KH.........	Cytoplasmic							IPR003959;IPR003960;IPR003593;IPR000642;IPR005936;IPR027417;IPR011546;	ATPase, AAA-type, core;ATPase, AAA-type, conserved site;AAA+ ATPase domain;Peptidase M41;Peptidase, FtsH;P-loop containing nucleoside triphosphate hydrolase;Peptidase M41, FtsH extracellular;
S6FVH9	>tr|S6FVH9|S6FVH9_BACAM D-alanine--poly(phosphoribitol) ligase subunit 1 OS=Bacillus amyloliquefaciens subsp. plantarum UCMB5033 GN=dltA PE=3 SV=1;>tr|I2CBQ3|I2CBQ3_BACAM D-alanine--poly(phosphoribitol) ligase subunit 1 OS=Bacillus amyloliquefaciens Y2 GN=	1	7.46064e-26	_VASGIQK(ac)HTADGSK_	VASGIQK(1)HTADGSK	45	-1.0225	178.68	LSERVASGIQKHTADGSKAPV	..........KH.........	Cytoplasmic							IPR003959;IPR003960;IPR003593;IPR000642;IPR005936;IPR027417;IPR011546;	ATPase, AAA-type, core;ATPase, AAA-type, conserved site;AAA+ ATPase domain;Peptidase M41;Peptidase, FtsH;P-loop containing nucleoside triphosphate hydrolase;Peptidase M41, FtsH extracellular;
S6FKW8	>tr|S6FKW8|S6FKW8_BACAM ATP-dependent dethiobiotin synthetase BioD OS=Bacillus amyloliquefaciens subsp. plantarum UCMB5033 GN=bioD PE=3 SV=1	1	0.0100877	_LDHVSPENIQHMIEK(ac)HIDVSSFMNLTQMGR_	LDHVSPENIQHMIEK(1)HIDVSSFMNLTQMGR	218	0.82598	53.197	SPENIQHMIEKHIDVSSFMNL	..........KH.........	Cytoplasmic							IPR003959;IPR003960;IPR003593;IPR000642;IPR005936;IPR027417;IPR011546;	ATPase, AAA-type, core;ATPase, AAA-type, conserved site;AAA+ ATPase domain;Peptidase M41;Peptidase, FtsH;P-loop containing nucleoside triphosphate hydrolase;Peptidase M41, FtsH extracellular;
A0A0D7XMR2	>tr|A0A0D7XMR2|A0A0D7XMR2_BACAM Uncharacterized protein OS=Bacillus amyloliquefaciens GN=UZ38_17435 PE=4 SV=1;>tr|E1US52|E1US52_BACAS YwqG protein OS=Bacillus amyloliquefaciens (strain ATCC 23350 / DSM 7 / BCRC 11601 / NBRC 15535 / NRRL B-14393) GN=ywqG PE	1	0.000139907	_IAGDPYFPK(ac)HEPYPEDESGRPMK_	IAGDPYFPK(1)HEPYPEDESGRPMK	40	-0.72767	81.574	SKIAGDPYFPKHEPYPEDESG	..........KH.........	Cytoplasmic							IPR011008;IPR007138;	Dimeric alpha-beta barrel;Antibiotic biosynthesis monooxygenase-like domain;
I2C6B5	>tr|I2C6B5|I2C6B5_BACAM Formate dehydrogenase, alpha subunit OS=Bacillus amyloliquefaciens Y2 GN=yoaE PE=4 SV=1;>tr|S6FXV3|S6FXV3_BACAM YoaE protein OS=Bacillus amyloliquefaciens subsp. plantarum UCMB5033 GN=yoaE PE=4 SV=1;>tr|A7Z5G3|A7Z5G3_BACA2 YoaE OS=B	1	6.21076e-11	_AHVK(ac)HYDPETVSAITGVK_	AHVK(1)HYDPETVSAITGVK	238	-0.67152	100.97	EGSDELKAHVKHYDPETVSAI	..........KH.........	Cytoplasmic				K00208	fabI:enoyl-[acyl-carrier protein] reductase I [EC:1.3.1.9 1.3.1.10];fabI:enoyl-[acyl-carrier protein] reductase I [EC:1.3.1.9 1.3.1.10];fabI:enoyl-[acyl-carrier protein] reductase I [EC:1.3.1.9 1.3.1.10];fabI:enoyl-[acyl-carrier protein] reductase I [EC:1.3.1.9 1.3.1.10];	Metabolic pathways ;Fatty acid metabolism ;Fatty acid biosynthesis ;Biotin metabolism ;	IPR002347;IPR016040;	Glucose/ribitol dehydrogenase;NAD(P)-binding domain;
A0A0D7XHL4	>tr|A0A0D7XHL4|A0A0D7XHL4_BACAM Ribonuclease M5 OS=Bacillus amyloliquefaciens GN=UZ38_24600 PE=4 SV=1;>tr|S6FB22|S6FB22_BACAM Ribonuclease M5 OS=Bacillus amyloliquefaciens subsp. plantarum UCMB5033 GN=rnmV PE=3 SV=1;>tr|I2C0G4|I2C0G4_BACAM Ribonuclease M5	1	0.00507493	_HAFLPK(ac)HLAK_	HAFLPK(1)HLAK	82	0.41253	63.184	VPGCKHAFLPKHLAKPKNKRG	..........KH.........	Cytoplasmic	gene expression;organic substance biosynthetic process;biosynthetic process;macromolecule biosynthetic process;cellular macromolecule metabolic process;cellular process;biological_process;cellular macromolecule biosynthetic process;metabolic process;organic substance metabolic process;cellular biosynthetic process;cellular protein metabolic process;macromolecule metabolic process;cellular metabol…	carboxylic ester hydrolase activity;molecular_function;hydrolase activity;hydrolase activity, acting on ester bonds;catalytic activity;aminoacyl-tRNA hydrolase activity;	intracellular;cell part;cell;intracellular part;cellular_component;cytoplasm;				IPR001328;IPR018171;	Peptidyl-tRNA hydrolase;Peptidyl-tRNA hydrolase, conserved site;
S6FD03	>tr|S6FD03|S6FD03_BACAM YfnI protein OS=Bacillus amyloliquefaciens subsp. plantarum UCMB5033 GN=yfnI PE=4 SV=1;>tr|I2C2C2|I2C2C2_BACAM Phosphoglycerol transferase OS=Bacillus amyloliquefaciens Y2 GN=yfnI PE=4 SV=1;>tr|A7Z2B0|A7Z2B0_BACA2 YfnI OS=Bacillus a	1	7.72425e-05	_DQIYK(ac)HIGYDK_	DQIYK(1)HIGYDK	358	0.46991	110.38	KSFWNRDQIYKHIGYDKFFDA	..........KH.........	Cytoplasmic							IPR019897;IPR013813;IPR006175;IPR006056;	YjgF-like protein, conserved site;Endoribonuclease L-PSP/chorismate mutase-like;YjgF/Yer057p/UK114 family;Enamine/imine deaminase YjgF-like;
S6G108	>tr|S6G108|S6G108_BACAM PutB protein OS=Bacillus amyloliquefaciens subsp. plantarum UCMB5033 GN=putB PE=4 SV=1;>tr|I2C161|I2C161_BACAM Proline dehydrogenase OS=Bacillus amyloliquefaciens Y2 GN=ycgM PE=4 SV=1;>tr|A0A0E1P3G5|A0A0E1P3G5_BACAM Proline oxidase	1	0.000132357	_ILQTAEK(ac)HK_	ILQTAEK(1)HK	124	-0.85174	111.61	NMTKILQTAEKHKVMVTIDME	..........KH.........	Cytoplasmic							IPR012440;	Protein of unknown function DUF1641;
S6FH49	>tr|S6FH49|S6FH49_BACAM D-alanine--D-alanine ligase OS=Bacillus amyloliquefaciens subsp. plantarum UCMB5033 GN=ddl PE=3 SV=1;>tr|E1ULK9|E1ULK9_BACAS D-alanine--D-alanine ligase OS=Bacillus amyloliquefaciens (strain ATCC 23350 / DSM 7 / BCRC 11601 / NBRC 15	1	3.92441e-15	_VIMK(ac)HLFAQAGLPQAK_	VIMK(1)HLFAQAGLPQAK	140	-0.37659	141.34	SSAGMDKVIMKHLFAQAGLPQ	..........KH.........	Cytoplasmic							IPR012440;	Protein of unknown function DUF1641;
E1UU82	>tr|E1UU82|E1UU82_BACAS L-threonine 3-dehydrogenase OS=Bacillus amyloliquefaciens (strain ATCC 23350 / DSM 7 / BCRC 11601 / NBRC 15535 / NRRL B-14393) GN=tdh PE=3 SV=1;>sp|A7Z4X0|TDH_BACA2 L-threonine 3-dehydrogenase OS=Bacillus amyloliquefaciens subsp. pl	1	7.33437e-06	_TPQVFGHEFSGIVAETGK(ac)HVTNVK_	TPQVFGHEFSGIVAETGK(1)HVTNVK	74	0.83192	79.976	EFSGIVAETGKHVTNVKIGDY	..........KH.........	Cytoplasmic							IPR012440;	Protein of unknown function DUF1641;
I2C4Z0	>tr|I2C4Z0|I2C4Z0_BACAM Uncharacterized protein OS=Bacillus amyloliquefaciens Y2 GN=MUS_1715 PE=4 SV=1;>tr|A7Z4I4|A7Z4I4_BACA2 YloA OS=Bacillus amyloliquefaciens subsp. plantarum (strain DSM 23117 / BGSC 10A6 / FZB42) GN=yloA PE=4 SV=1;>tr|A0A0D7XW34|A0A0D	1	1.19659e-05	_VHQPFK(ac)HDVIFHIR_	VHQPFK(1)HDVIFHIR	27	-0.28131	78.814	GRITRVHQPFKHDVIFHIRAN	..........KH.........	Cytoplasmic							IPR007159;	AbrB-like domain;
S6G254	>tr|S6G254|S6G254_BACAM Peptidyl-prolyl cis-trans isomerase OS=Bacillus amyloliquefaciens subsp. plantarum UCMB5033 GN=ppiB PE=3 SV=1;>tr|A7Z681|A7Z681_BACA2 Peptidyl-prolyl cis-trans isomerase OS=Bacillus amyloliquefaciens subsp. plantarum (strain DSM 231	1	0.0010527	_CETEGNPHK(ac)HEAGSLSMAHAGK_	CETEGNPHK(1)HEAGSLSMAHAGK	80	-0.19179	70.452	IKCETEGNPHKHEAGSLSMAH	..........KH.........	Cytoplasmic				K01874	MARS:methionyl-tRNA synthetase [EC:6.1.1.10];MARS:methionyl-tRNA synthetase [EC:6.1.1.10];	Aminoacyl-tRNA biosynthesis ;Selenocompound metabolism ;	IPR002547;IPR012340;IPR013155;IPR001412;IPR004495;IPR014758;IPR014729;IPR015413;IPR023457;IPR009080;	tRNA-binding domain;Nucleic acid-binding, OB-fold;Methionyl/Valyl/Leucyl/Isoleucyl-tRNA synthetase, anticodon-binding;Aminoacyl-tRNA synthetase, class I, conserved site;Methionyl-tRNA synthetase, beta subunit, C-terminal;Methionyl-tRNA synthetase;Rossmann-like alpha/beta/alpha sandwich fold;Methionyl/Leucyl tRNA synthetase;Methionine-tRNA synthetase, type 2;Aminoacyl-tRNA synthetase, class 1a, an…
S6FB84	>tr|S6FB84|S6FB84_BACAM DNA-directed RNA polymerase subunit beta OS=Bacillus amyloliquefaciens subsp. plantarum UCMB5033 GN=rpoB PE=3 SV=1;>tr|A0A0D7XNR6|A0A0D7XNR6_BACAM DNA-directed RNA polymerase subunit beta OS=Bacillus amyloliquefaciens GN=UZ38_19505	1	4.58542e-36	_DSGAAVICK(ac)HPGIVER_	DSGAAVICK(1)HPGIVER	677	1.1623	176.29	GKDSGAAVICKHPGIVERVEA	..........KH.........	Cytoplasmic				K01874	MARS:methionyl-tRNA synthetase [EC:6.1.1.10];MARS:methionyl-tRNA synthetase [EC:6.1.1.10];	Aminoacyl-tRNA biosynthesis ;Selenocompound metabolism ;	IPR002547;IPR012340;IPR013155;IPR001412;IPR004495;IPR014758;IPR014729;IPR015413;IPR023457;IPR009080;	tRNA-binding domain;Nucleic acid-binding, OB-fold;Methionyl/Valyl/Leucyl/Isoleucyl-tRNA synthetase, anticodon-binding;Aminoacyl-tRNA synthetase, class I, conserved site;Methionyl-tRNA synthetase, beta subunit, C-terminal;Methionyl-tRNA synthetase;Rossmann-like alpha/beta/alpha sandwich fold;Methionyl/Leucyl tRNA synthetase;Methionine-tRNA synthetase, type 2;Aminoacyl-tRNA synthetase, class 1a, an…
A7Z6U0	>tr|A7Z6U0|A7Z6U0_BACA2 Glycine--tRNA ligase beta subunit OS=Bacillus amyloliquefaciens subsp. plantarum (strain DSM 23117 / BGSC 10A6 / FZB42) GN=glyS PE=3 SV=1;>tr|A0A0D7XQ04|A0A0D7XQ04_BACAM Glycine-tRNA synthetase subunit beta OS=Bacillus amyloliquefac	1	7.02069e-16	_VLEK(ac)HLGTPGFK_	VLEK(1)HLGTPGFK	560	0.76956	158.11	AAVHKARVLEKHLGTPGFKET	..........KH.........	Cytoplasmic				K01874	MARS:methionyl-tRNA synthetase [EC:6.1.1.10];MARS:methionyl-tRNA synthetase [EC:6.1.1.10];	Aminoacyl-tRNA biosynthesis ;Selenocompound metabolism ;	IPR002547;IPR012340;IPR013155;IPR001412;IPR004495;IPR014758;IPR014729;IPR015413;IPR023457;IPR009080;	tRNA-binding domain;Nucleic acid-binding, OB-fold;Methionyl/Valyl/Leucyl/Isoleucyl-tRNA synthetase, anticodon-binding;Aminoacyl-tRNA synthetase, class I, conserved site;Methionyl-tRNA synthetase, beta subunit, C-terminal;Methionyl-tRNA synthetase;Rossmann-like alpha/beta/alpha sandwich fold;Methionyl/Leucyl tRNA synthetase;Methionine-tRNA synthetase, type 2;Aminoacyl-tRNA synthetase, class 1a, an…
S6FZJ9	>tr|S6FZJ9|S6FZJ9_BACAM ATP phosphoribosyltransferase regulatory subunit OS=Bacillus amyloliquefaciens subsp. plantarum UCMB5033 GN=hisZ PE=3 SV=1;>tr|I2CAL6|I2CAL6_BACAM ATP phosphoribosyltransferase regulatory subunit OS=Bacillus amyloliquefaciens Y2 GN=	1	0.000277283	_LHK(ac)HNHPLR_	LHK(1)HNHPLR	93	-0.069128	89.698	IARVAASKLHKHNHPLRAGYA	..........KH.........	Cytoplasmic				K01874	MARS:methionyl-tRNA synthetase [EC:6.1.1.10];MARS:methionyl-tRNA synthetase [EC:6.1.1.10];	Aminoacyl-tRNA biosynthesis ;Selenocompound metabolism ;	IPR002547;IPR012340;IPR013155;IPR001412;IPR004495;IPR014758;IPR014729;IPR015413;IPR023457;IPR009080;	tRNA-binding domain;Nucleic acid-binding, OB-fold;Methionyl/Valyl/Leucyl/Isoleucyl-tRNA synthetase, anticodon-binding;Aminoacyl-tRNA synthetase, class I, conserved site;Methionyl-tRNA synthetase, beta subunit, C-terminal;Methionyl-tRNA synthetase;Rossmann-like alpha/beta/alpha sandwich fold;Methionyl/Leucyl tRNA synthetase;Methionine-tRNA synthetase, type 2;Aminoacyl-tRNA synthetase, class 1a, an…
S6FXP4	>tr|S6FXP4|S6FXP4_BACAM Glutamine synthetase OS=Bacillus amyloliquefaciens subsp. plantarum UCMB5033 GN=glnA PE=3 SV=1;>tr|E1UUQ9|E1UUQ9_BACAS Glutamine synthetase OS=Bacillus amyloliquefaciens (strain ATCC 23350 / DSM 7 / BCRC 11601 / NBRC 15535 / NRRL B-	1	2.28364e-18	_HFIAGIVK(ac)HATSFTAVTNPTVNSYK_	HFIAGIVK(1)HATSFTAVTNPTVNSYK	280	0.14902	113.73	TAKHFIAGIVKHATSFTAVTN	..........KH.........	Cytoplasmic				K01874	MARS:methionyl-tRNA synthetase [EC:6.1.1.10];MARS:methionyl-tRNA synthetase [EC:6.1.1.10];	Aminoacyl-tRNA biosynthesis ;Selenocompound metabolism ;	IPR002547;IPR012340;IPR013155;IPR001412;IPR004495;IPR014758;IPR014729;IPR015413;IPR023457;IPR009080;	tRNA-binding domain;Nucleic acid-binding, OB-fold;Methionyl/Valyl/Leucyl/Isoleucyl-tRNA synthetase, anticodon-binding;Aminoacyl-tRNA synthetase, class I, conserved site;Methionyl-tRNA synthetase, beta subunit, C-terminal;Methionyl-tRNA synthetase;Rossmann-like alpha/beta/alpha sandwich fold;Methionyl/Leucyl tRNA synthetase;Methionine-tRNA synthetase, type 2;Aminoacyl-tRNA synthetase, class 1a, an…
A7Z3D1	>tr|A7Z3D1|A7Z3D1_BACA2 OppA OS=Bacillus amyloliquefaciens subsp. plantarum (strain DSM 23117 / BGSC 10A6 / FZB42) GN=oppA PE=4 SV=1;>tr|I2C3I9|I2C3I9_BACAM Peptide/nickel transport system substrate-binding protein OS=Bacillus amyloliquefaciens Y2 GN=oppA1	1	7.11227e-09	_MTAWK(ac)HSGSITLEK_	MTAWK(1)HSGSITLEK	223	0.94567	136.6	SNGPFKMTAWKHSGSITLEKN	..........KH.........	Cytoplasmic				K01874	MARS:methionyl-tRNA synthetase [EC:6.1.1.10];MARS:methionyl-tRNA synthetase [EC:6.1.1.10];	Aminoacyl-tRNA biosynthesis ;Selenocompound metabolism ;	IPR002547;IPR012340;IPR013155;IPR001412;IPR004495;IPR014758;IPR014729;IPR015413;IPR023457;IPR009080;	tRNA-binding domain;Nucleic acid-binding, OB-fold;Methionyl/Valyl/Leucyl/Isoleucyl-tRNA synthetase, anticodon-binding;Aminoacyl-tRNA synthetase, class I, conserved site;Methionyl-tRNA synthetase, beta subunit, C-terminal;Methionyl-tRNA synthetase;Rossmann-like alpha/beta/alpha sandwich fold;Methionyl/Leucyl tRNA synthetase;Methionine-tRNA synthetase, type 2;Aminoacyl-tRNA synthetase, class 1a, an…
S6G175	>tr|S6G175|S6G175_BACAM Uncharacterized protein OS=Bacillus amyloliquefaciens subsp. plantarum UCMB5033 GN=RBAU_0655 PE=4 SV=1;>tr|A7Z236|A7Z236_BACA2 Putative sigma factor OS=Bacillus amyloliquefaciens subsp. plantarum (strain DSM 23117 / BGSC 10A6 / FZB4	1	3.51757e-07	_K(ac)HGDVIPFEPQHDTR_	K(1)HGDVIPFEPQHDTR	85	0.45357	82.59	LLHTIFAMRKKHGDVIPFEPQ	..........KH.........	Cytoplasmic				K01874	MARS:methionyl-tRNA synthetase [EC:6.1.1.10];MARS:methionyl-tRNA synthetase [EC:6.1.1.10];	Aminoacyl-tRNA biosynthesis ;Selenocompound metabolism ;	IPR002547;IPR012340;IPR013155;IPR001412;IPR004495;IPR014758;IPR014729;IPR015413;IPR023457;IPR009080;	tRNA-binding domain;Nucleic acid-binding, OB-fold;Methionyl/Valyl/Leucyl/Isoleucyl-tRNA synthetase, anticodon-binding;Aminoacyl-tRNA synthetase, class I, conserved site;Methionyl-tRNA synthetase, beta subunit, C-terminal;Methionyl-tRNA synthetase;Rossmann-like alpha/beta/alpha sandwich fold;Methionyl/Leucyl tRNA synthetase;Methionine-tRNA synthetase, type 2;Aminoacyl-tRNA synthetase, class 1a, an…
S6FYN8	>tr|S6FYN8|S6FYN8_BACAM Rsh protein OS=Bacillus amyloliquefaciens subsp. plantarum UCMB5033 GN=rsh PE=3 SV=1;>tr|I2C8E1|I2C8E1_BACAM GTP pyrophosphokinase OS=Bacillus amyloliquefaciens Y2 GN=relA PE=3 SV=1;>tr|A7Z755|A7Z755_BACA2 RelA OS=Bacillus amyloliqu	1	6.73674e-08	_IVQEVTSEPK(ac)HYPQGR_	IVQEVTSEPK(1)HYPQGR	575	0.75798	92.265	KIVQEVTSEPKHYPQGRKREA	..........KH.........	Cytoplasmic				K01874	MARS:methionyl-tRNA synthetase [EC:6.1.1.10];MARS:methionyl-tRNA synthetase [EC:6.1.1.10];	Aminoacyl-tRNA biosynthesis ;Selenocompound metabolism ;	IPR002547;IPR012340;IPR013155;IPR001412;IPR004495;IPR014758;IPR014729;IPR015413;IPR023457;IPR009080;	tRNA-binding domain;Nucleic acid-binding, OB-fold;Methionyl/Valyl/Leucyl/Isoleucyl-tRNA synthetase, anticodon-binding;Aminoacyl-tRNA synthetase, class I, conserved site;Methionyl-tRNA synthetase, beta subunit, C-terminal;Methionyl-tRNA synthetase;Rossmann-like alpha/beta/alpha sandwich fold;Methionyl/Leucyl tRNA synthetase;Methionine-tRNA synthetase, type 2;Aminoacyl-tRNA synthetase, class 1a, an…
S6FM54	>tr|S6FM54|S6FM54_BACAM Glutamate dehydrogenase OS=Bacillus amyloliquefaciens subsp. plantarum UCMB5033 GN=gudB PE=3 SV=1;>tr|E1UK45|E1UK45_BACAS Glutamate dehydrogenase OS=Bacillus amyloliquefaciens (strain ATCC 23350 / DSM 7 / BCRC 11601 / NBRC 15535 / N	1	5.94825e-07	_FTGHNEEDK(ac)HDVLK_	FTGHNEEDK(1)HDVLK	14	0.26334	110.97	DRFTGHNEEDKHDVLKSTQTV	..........KH.........	Cytoplasmic				K01874	MARS:methionyl-tRNA synthetase [EC:6.1.1.10];MARS:methionyl-tRNA synthetase [EC:6.1.1.10];	Aminoacyl-tRNA biosynthesis ;Selenocompound metabolism ;	IPR002547;IPR012340;IPR013155;IPR001412;IPR004495;IPR014758;IPR014729;IPR015413;IPR023457;IPR009080;	tRNA-binding domain;Nucleic acid-binding, OB-fold;Methionyl/Valyl/Leucyl/Isoleucyl-tRNA synthetase, anticodon-binding;Aminoacyl-tRNA synthetase, class I, conserved site;Methionyl-tRNA synthetase, beta subunit, C-terminal;Methionyl-tRNA synthetase;Rossmann-like alpha/beta/alpha sandwich fold;Methionyl/Leucyl tRNA synthetase;Methionine-tRNA synthetase, type 2;Aminoacyl-tRNA synthetase, class 1a, an…
S6FUC1	>tr|S6FUC1|S6FUC1_BACAM PncA protein OS=Bacillus amyloliquefaciens subsp. plantarum UCMB5033 GN=pncA PE=4 SV=1;>tr|I2C9L6|I2C9L6_BACAM Nicotinamidase OS=Bacillus amyloliquefaciens Y2 GN=yueJ PE=4 SV=1;>tr|E1UPK5|E1UPK5_BACAS PncA protein OS=Bacillus amylol	1	0.000756759	_LSPLYEK(ac)HK_	LSPLYEK(1)HK	91	0.30928	85.716	LYGRLSPLYEKHKHAKNVNYM	..........KH.........	Cytoplasmic				K01874	MARS:methionyl-tRNA synthetase [EC:6.1.1.10];MARS:methionyl-tRNA synthetase [EC:6.1.1.10];	Aminoacyl-tRNA biosynthesis ;Selenocompound metabolism ;	IPR002547;IPR012340;IPR013155;IPR001412;IPR004495;IPR014758;IPR014729;IPR015413;IPR023457;IPR009080;	tRNA-binding domain;Nucleic acid-binding, OB-fold;Methionyl/Valyl/Leucyl/Isoleucyl-tRNA synthetase, anticodon-binding;Aminoacyl-tRNA synthetase, class I, conserved site;Methionyl-tRNA synthetase, beta subunit, C-terminal;Methionyl-tRNA synthetase;Rossmann-like alpha/beta/alpha sandwich fold;Methionyl/Leucyl tRNA synthetase;Methionine-tRNA synthetase, type 2;Aminoacyl-tRNA synthetase, class 1a, an…
S6FHX7	>tr|S6FHX7|S6FHX7_BACAM Nitric oxide synthase oxygenase OS=Bacillus amyloliquefaciens subsp. plantarum UCMB5033 GN=nosA PE=3 SV=1;>tr|I2C2F8|I2C2F8_BACAM Nitric oxide synthase oxygenase OS=Bacillus amyloliquefaciens Y2 GN=nos PE=3 SV=1;>tr|E1UNL5|E1UNL5_BA	1	2.8697e-10	_K(ac)HGVSIVDHHTAANQFK_	K(1)HGVSIVDHHTAANQFK	294	0.14709	92.952	LNKAVLYSYKKHGVSIVDHHT	..........KH.........	Cytoplasmic				K01874	MARS:methionyl-tRNA synthetase [EC:6.1.1.10];MARS:methionyl-tRNA synthetase [EC:6.1.1.10];	Aminoacyl-tRNA biosynthesis ;Selenocompound metabolism ;	IPR002547;IPR012340;IPR013155;IPR001412;IPR004495;IPR014758;IPR014729;IPR015413;IPR023457;IPR009080;	tRNA-binding domain;Nucleic acid-binding, OB-fold;Methionyl/Valyl/Leucyl/Isoleucyl-tRNA synthetase, anticodon-binding;Aminoacyl-tRNA synthetase, class I, conserved site;Methionyl-tRNA synthetase, beta subunit, C-terminal;Methionyl-tRNA synthetase;Rossmann-like alpha/beta/alpha sandwich fold;Methionyl/Leucyl tRNA synthetase;Methionine-tRNA synthetase, type 2;Aminoacyl-tRNA synthetase, class 1a, an…
S6FJM0	>tr|S6FJM0|S6FJM0_BACAM DhbC protein OS=Bacillus amyloliquefaciens subsp. plantarum UCMB5033 GN=dhbC PE=4 SV=1;>tr|E1UPM5|E1UPM5_BACAS DhbC protein OS=Bacillus amyloliquefaciens (strain ATCC 23350 / DSM 7 / BCRC 11601 / NBRC 15535 / NRRL B-14393) GN=dhbC P	1	9.79178e-29	_QAGIK(ac)HPIAAGAIPFDGR_	QAGIK(1)HPIAAGAIPFDGR	71	0.43382	167.14	TLLEAKQAGIKHPIAAGAIPF	..........KH.........	Cytoplasmic							IPR010377;	Initiation control protein YabA;
Q1RS66	>tr|A0A0D7XW28|A0A0D7XW28_BACAM Polyketide synthase OS=Bacillus amyloliquefaciens GN=UZ38_00690 PE=4 SV=1;>tr|I2C4I3|I2C4I3_BACAM Polyketide synthase type I OS=Bacillus amyloliquefaciens Y2 GN=mlnB PE=4 SV=1;>tr|Q1RS66|Q1RS66_BACAM Polyketide synthase type	1	0.000611133	_QK(ac)HLEYLNSFK_	QK(1)HLEYLNSFK	1209	0.37492	72.531	GRSVLNEDKQKHLEYLNSFKA	..........KH.........	Cytoplasmic							IPR010377;	Initiation control protein YabA;
A0A0D7XTT7	>tr|A0A0D7XTT7|A0A0D7XTT7_BACAM Glycosyltransferase OS=Bacillus amyloliquefaciens GN=UZ38_12160 PE=4 SV=1;>tr|S6FZV9|S6FZV9_BACAM YwdF protein OS=Bacillus amyloliquefaciens subsp. plantarum UCMB5033 GN=ywdF PE=4 SV=1;>tr|I2CBK0|I2CBK0_BACAM Glycosyltransfe	1	1.58562e-05	_LSEK(ac)HGLGELPTK_	LSEK(1)HGLGELPTK	225	0.8927	102.65	RKRYLDRLSEKHGLGELPTKN	..........KH.........	Cytoplasmic				K00943	tmk:dTMP kinase [EC:2.7.4.9];tmk:dTMP kinase [EC:2.7.4.9];	Metabolic pathways ;Pyrimidine metabolism ;	IPR027417;IPR018094;IPR018095;	P-loop containing nucleoside triphosphate hydrolase;Thymidylate kinase;Thymidylate kinase, conserved site;
A7Z5U1	>sp|A7Z5U1|META_BACA2 Homoserine O-succinyltransferase OS=Bacillus amyloliquefaciens subsp. plantarum (strain DSM 23117 / BGSC 10A6 / FZB42) GN=metA PE=3 SV=1;>tr|A0A0D7XQS3|A0A0D7XQS3_BACAM Homoserine O-succinyltransferase OS=Bacillus amyloliquefaciens GN	1	0.0103522	_NLSNVEAPK(ac)HYFAPGGK_	NLSNVEAPK(1)HYFAPGGK	262	0.36967	51.495	ERNLSNVEAPKHYFAPGGKEP	..........KH.........	Cytoplasmic	biological_process;metabolic process;biosynthetic process;	molecular_function;transferase activity, transferring nitrogenous groups;transaminase activity;catalytic activity;transferase activity;4-amino-4-deoxychorismate synthase activity;carbon-carbon lyase activity;lyase activity;oxo-acid-lyase activity;		K01665	pabB:para-aminobenzoate synthetase component I [EC:2.6.1.85];	Folate biosynthesis ;	IPR010118;IPR019999;IPR015890;IPR005801;IPR006805;	Para-aminobenzoate synthase/anthranilate synthase, component I;Anthranilate synthase component I - like;Chorismate-utilising enzyme, C-terminal;ADC synthase;Anthranilate synthase component I, N-terminal;
K9USA2	>tr|K9USA2|K9USA2_BACAM Methionine--tRNA ligase OS=Bacillus amyloliquefaciens GN=metS PE=3 SV=1;>tr|I2C0G1|I2C0G1_BACAM Methionine--tRNA ligase OS=Bacillus amyloliquefaciens Y2 GN=metS PE=3 SV=1;>tr|E1UJA6|E1UJA6_BACAS Methionine--tRNA ligase OS=Bacillus a	1	2.93719e-78	_QVVSGIAK(ac)HYTPDQLVGM(ox)K_	QVVSGIAK(1)HYTPDQLVGMK	606	0.25853	215.51	EQRQVVSGIAKHYTPDQLVGM	..........KH.........	Cytoplasmic	biological_process;metabolic process;biosynthetic process;	molecular_function;transferase activity, transferring nitrogenous groups;transaminase activity;catalytic activity;transferase activity;4-amino-4-deoxychorismate synthase activity;carbon-carbon lyase activity;lyase activity;oxo-acid-lyase activity;		K01665	pabB:para-aminobenzoate synthetase component I [EC:2.6.1.85];	Folate biosynthesis ;	IPR010118;IPR019999;IPR015890;IPR005801;IPR006805;	Para-aminobenzoate synthase/anthranilate synthase, component I;Anthranilate synthase component I - like;Chorismate-utilising enzyme, C-terminal;ADC synthase;Anthranilate synthase component I, N-terminal;
S6FHC4	>tr|S6FHC4|S6FHC4_BACAM Cell cycle protein GpsB OS=Bacillus amyloliquefaciens subsp. plantarum UCMB5033 GN=gpsB PE=3 SV=1;>tr|E1UJL4|E1UJL4_BACAS Cell cycle protein GpsB OS=Bacillus amyloliquefaciens (strain ATCC 23350 / DSM 7 / BCRC 11601 / NBRC 15535 / N	1	3.10504e-06	_LSNLEK(ac)HVFGSK_	LSNLEK(1)HVFGSK	89	0.99623	132.09	DILKRLSNLEKHVFGSKLYDE	..........KH.........	Cytoplasmic				K04077	groEL:chaperonin GroEL;groEL:chaperonin GroEL;groEL:chaperonin GroEL;groEL:chaperonin GroEL;	RNA degradation ;Legionellosis ;Tuberculosis ;Type I diabetes mellitus ;	IPR002423;IPR001844;IPR018370;IPR027409;IPR027413;	Chaperonin Cpn60/TCP-1 family;Chaperonin Cpn60;Chaperonin Cpn60, conserved site;GroEL-like apical domain;GroEL-like equatorial domain;
I2C2D8	>tr|I2C2D8|I2C2D8_BACAM Putative ATP-dependent RNA helicase OS=Bacillus amyloliquefaciens Y2 GN=yqfR PE=4 SV=1;>tr|A0A0D7XSE5|A0A0D7XSE5_BACAM RNA helicase OS=Bacillus amyloliquefaciens GN=UZ38_08195 PE=4 SV=1;>tr|S6FWM1|S6FWM1_BACAM YfmL protein OS=Bacill	1	6.05718e-43	_INPEQK(ac)HPQVIILAPSR_	INPEQK(1)HPQVIILAPSR	71	-0.60293	186.75	PVLERINPEQKHPQVIILAPS	..........KH.........	Cytoplasmic				K04077	groEL:chaperonin GroEL;groEL:chaperonin GroEL;groEL:chaperonin GroEL;groEL:chaperonin GroEL;	RNA degradation ;Legionellosis ;Tuberculosis ;Type I diabetes mellitus ;	IPR002423;IPR001844;IPR018370;IPR027409;IPR027413;	Chaperonin Cpn60/TCP-1 family;Chaperonin Cpn60;Chaperonin Cpn60, conserved site;GroEL-like apical domain;GroEL-like equatorial domain;
S6FS46	>tr|A0A0D7XWX8|A0A0D7XWX8_BACAM Polyketide synthase OS=Bacillus amyloliquefaciens GN=UZ38_02020 PE=4 SV=1;>tr|I2C5F0|I2C5F0_BACAM Linear gramicidin synthetase subunit D OS=Bacillus amyloliquefaciens Y2 GN=pksJ2 PE=4 SV=1;>tr|S6FS46|S6FS46_BACAM BaeN protei	1	0.00243208	_TDK(ac)HQLLSGISALLK_	TDK(1)HQLLSGISALLK	3580	0.37858	60.489	LIQTVLSKTDKHQLLSGISAL	..........KH.........	Cytoplasmic				K04077	groEL:chaperonin GroEL;groEL:chaperonin GroEL;groEL:chaperonin GroEL;groEL:chaperonin GroEL;	RNA degradation ;Legionellosis ;Tuberculosis ;Type I diabetes mellitus ;	IPR002423;IPR001844;IPR018370;IPR027409;IPR027413;	Chaperonin Cpn60/TCP-1 family;Chaperonin Cpn60;Chaperonin Cpn60, conserved site;GroEL-like apical domain;GroEL-like equatorial domain;
S6FTA3	>tr|S6FTA3|S6FTA3_BACAM DfnB protein OS=Bacillus amyloliquefaciens subsp. plantarum UCMB5033 GN=dfnB PE=4 SV=1;>tr|I2C7F1|I2C7F1_BACAM O-succinylbenzoic acid--CoA ligase OS=Bacillus amyloliquefaciens Y2 GN=dfnB PE=4 SV=1;>tr|A0A0E1P3P2|A0A0E1P3P2_BACAM Put	1	1.3823e-11	_EK(ac)HLDMFEDAK_	EK(1)HLDMFEDAK	93	0.12733	163.71	VVPLSNESREKHLDMFEDAKV	..........KH.........	Cytoplasmic	biological_process;single-organism transport;cellular process;single-organism process;single-organism cellular process;transport;establishment of localization;localization;transmembrane transport;	molecular_function;transporter activity;	membrane;intrinsic to membrane;cellular_component;membrane part;integral to membrane;				IPR020846;IPR011701;IPR005829;	Major facilitator superfamily domain;Major facilitator superfamily;Sugar transporter, conserved site;
I2C0Q9	>tr|I2C0Q9|I2C0Q9_BACAM Methionine aminopeptidase OS=Bacillus amyloliquefaciens Y2 GN=map PE=3 SV=1;>tr|S6FVP5|S6FVP5_BACAM Methionine aminopeptidase OS=Bacillus amyloliquefaciens subsp. plantarum UCMB5033 GN=mapA PE=3 SV=1;>tr|A7Z0R0|A7Z0R0_BACA2 Methioni	0.999995	0.00219559	_K(ac)HIKPGISTK_	K(1)HIKPGISTK	17	-0.44515	89.171	IVALTHEEMKKHIKPGISTKE	..........KH.........	Cytoplasmic							IPR016040;	NAD(P)-binding domain;
S6G2X9	>tr|S6G2X9|S6G2X9_BACAM SacA protein OS=Bacillus amyloliquefaciens subsp. plantarum UCMB5033 GN=sacA PE=4 SV=1;>tr|A7ZA31|A7ZA31_BACA2 SacA OS=Bacillus amyloliquefaciens subsp. plantarum (strain DSM 23117 / BGSC 10A6 / FZB42) GN=sacA PE=4 SV=1;>tr|A0A0E1P7	1	3.4891e-11	_LHTEPPEFK(ac)HGEFTELDR_	LHTEPPEFK(1)HGEFTELDR	268	1.0614	105.9	GRLHTEPPEFKHGEFTELDRG	..........KH.........	Cytoplasmic							IPR016040;	NAD(P)-binding domain;
A0A0E1P402	>tr|A0A0E1P402|A0A0E1P402_BACAM ADP-ribose pyrophosphatase OS=Bacillus amyloliquefaciens subsp. amyloliquefaciens KHG19 GN=nudF PE=4 SV=1;>tr|A0A0D7XQA3|A0A0D7XQA3_BACAM ADP-ribose pyrophosphatase OS=Bacillus amyloliquefaciens GN=UZ38_09055 PE=4 SV=1;>tr|S	1	1.10398e-39	_EIVK(ac)HPGAVAVLAVTEEGK_	EIVK(1)HPGAVAVLAVTEEGK	41	-1.2685	174.7	NGKTSKREIVKHPGAVAVLAV	..........KH.........	Cytoplasmic							IPR016181;IPR000182;IPR006464;	Acyl-CoA N-acyltransferase;GNAT domain;Ribosomal-protein-alanine acetyltransferase;
S6FLI2	>tr|S6FLI2|S6FLI2_BACAM YxkD protein OS=Bacillus amyloliquefaciens subsp. plantarum UCMB5033 GN=yxkD PE=4 SV=1;>tr|I2CBU4|I2CBU4_BACAM Uncharacterized protein OS=Bacillus amyloliquefaciens Y2 GN=MUS_4285 PE=4 SV=1;>tr|E1UTM7|E1UTM7_BACAS YxkD protein OS=Ba	1	5.27976e-36	_AVTIISEHK(ac)HEIAEQVNTLMDR_	AVTIISEHK(1)HEIAEQVNTLMDR	203	0.38627	144.43	KKAVTIISEHKHEIAEQVNTL	..........KH.........	Cytoplasmic				K03885	ndh:NADH dehydrogenase [EC:1.6.99.3];	Oxidative phosphorylation ;	IPR001327;IPR023753;IPR013027;	Pyridine nucleotide-disulphide oxidoreductase, NAD-binding domain;Pyridine nucleotide-disulphide oxidoreductase, FAD/NAD(P)-binding domain;FAD-dependent pyridine nucleotide-disulphide oxidoreductase;
S6FHK7	>tr|S6FHK7|S6FHK7_BACAM RpfA protein OS=Bacillus amyloliquefaciens subsp. plantarum UCMB5033 GN=rpfA PE=4 SV=1;>tr|I2C743|I2C743_BACAM Small subunit ribosomal protein S1 OS=Bacillus amyloliquefaciens Y2 GN=rpsA PE=4 SV=1;>tr|A0A0E1P3J4|A0A0E1P3J4_BACAM 30S	1	2.78139e-175	_K(ac)HDFLQTLEVGSVLEGK_	K(1)HDFLQTLEVGSVLEGK	178	0.89958	285.5	AVVEKEQTAKKHDFLQTLEVG	..........KH.........	Cytoplasmic				K03885	ndh:NADH dehydrogenase [EC:1.6.99.3];	Oxidative phosphorylation ;	IPR001327;IPR023753;IPR013027;	Pyridine nucleotide-disulphide oxidoreductase, NAD-binding domain;Pyridine nucleotide-disulphide oxidoreductase, FAD/NAD(P)-binding domain;FAD-dependent pyridine nucleotide-disulphide oxidoreductase;
A0A0D7XWD9	>tr|A0A0D7XWD9|A0A0D7XWD9_BACAM UDP-N-acetylenolpyruvoylglucosamine reductase OS=Bacillus amyloliquefaciens GN=UZ38_01040 PE=4 SV=1;>tr|I2C4U8|I2C4U8_BACAM UDP-N-acetylenolpyruvoylglucosamine reductase OS=Bacillus amyloliquefaciens Y2 GN=murB PE=3 SV=1;>tr	1	0.00119202	_K(ac)HDLPWTVIGR_	K(1)HDLPWTVIGR	55	0.21909	61.48	AVKDIMDIVKKHDLPWTVIGR	..........KH.........	Cytoplasmic				K03885	ndh:NADH dehydrogenase [EC:1.6.99.3];	Oxidative phosphorylation ;	IPR001327;IPR023753;IPR013027;	Pyridine nucleotide-disulphide oxidoreductase, NAD-binding domain;Pyridine nucleotide-disulphide oxidoreductase, FAD/NAD(P)-binding domain;FAD-dependent pyridine nucleotide-disulphide oxidoreductase;
E1USS1	>tr|A0A0D7XGZ3|A0A0D7XGZ3_BACAM Transaldolase OS=Bacillus amyloliquefaciens GN=UZ38_27170 PE=4 SV=1;>tr|E1USS1|E1USS1_BACAS Probable transaldolase OS=Bacillus amyloliquefaciens (strain ATCC 23350 / DSM 7 / BCRC 11601 / NBRC 15535 / NRRL B-14393) GN=ywjH PE	1	4.54134e-17	_VIHQLTK(ac)HPLTDK_	VIHQLTK(1)HPLTDK	195	0.20523	162.93	MPLKVIHQLTKHPLTDKGIEQ	..........KH.........	Cytoplasmic				K03885	ndh:NADH dehydrogenase [EC:1.6.99.3];	Oxidative phosphorylation ;	IPR001327;IPR023753;IPR013027;	Pyridine nucleotide-disulphide oxidoreductase, NAD-binding domain;Pyridine nucleotide-disulphide oxidoreductase, FAD/NAD(P)-binding domain;FAD-dependent pyridine nucleotide-disulphide oxidoreductase;
I2CBU8	>tr|I2CBU8|I2CBU8_BACAM Peptidase T OS=Bacillus amyloliquefaciens Y2 GN=pepT PE=3 SV=1;>tr|S6FQX2|S6FQX2_BACAM Peptidase T OS=Bacillus amyloliquefaciens subsp. plantarum UCMB5033 GN=pepT PE=3 SV=1;>tr|E1UTN0|E1UTN0_BACAS Peptidase T OS=Bacillus amyloliquef	1	3.60331e-05	_HPDIK(ac)HGTIR_	HPDIK(1)HGTIR	164	0.17136	119.27	MAYLIKHPDIKHGTIRVAFTP	..........KH.........	Cytoplasmic				K03885	ndh:NADH dehydrogenase [EC:1.6.99.3];	Oxidative phosphorylation ;	IPR001327;IPR023753;IPR013027;	Pyridine nucleotide-disulphide oxidoreductase, NAD-binding domain;Pyridine nucleotide-disulphide oxidoreductase, FAD/NAD(P)-binding domain;FAD-dependent pyridine nucleotide-disulphide oxidoreductase;
S6G2W7	>tr|S6G2W7|S6G2W7_BACAM YwhD protein OS=Bacillus amyloliquefaciens subsp. plantarum UCMB5033 GN=ywhD PE=4 SV=1;>tr|I2CBE1|I2CBE1_BACAM Uncharacterized protein OS=Bacillus amyloliquefaciens Y2 GN=MUS_4123 PE=4 SV=1;>tr|A7Z9W8|A7Z9W8_BACA2 YwhD OS=Bacillus a	1	1.55786e-114	_QVLAEFLQK(ac)HDQGLWER_	QVLAEFLQK(1)HDQGLWER	150	0.53913	249.89	SKQVLAEFLQKHDQGLWERSS	..........KH.........	Cytoplasmic				K03885	ndh:NADH dehydrogenase [EC:1.6.99.3];	Oxidative phosphorylation ;	IPR001327;IPR023753;IPR013027;	Pyridine nucleotide-disulphide oxidoreductase, NAD-binding domain;Pyridine nucleotide-disulphide oxidoreductase, FAD/NAD(P)-binding domain;FAD-dependent pyridine nucleotide-disulphide oxidoreductase;
S6FIR5	>tr|S6FIR5|S6FIR5_BACAM SdhA protein OS=Bacillus amyloliquefaciens subsp. plantarum UCMB5033 GN=sdhA PE=4 SV=1;>tr|I2C8N0|I2C8N0_BACAM Succinate dehydrogenase OS=Bacillus amyloliquefaciens Y2 GN=sdhA PE=4 SV=1;>tr|E1UMJ0|E1UMJ0_BACAS SdhA protein OS=Bacill	1	0.000290518	_TTM(ox)AK(ac)HAGPFEAPEFEYQDVDVSLIAPR_	TTMAK(1)HAGPFEAPEFEYQDVDVSLIAPR	552	-0.0068314	81.97	DDEWLKTTMAKHAGPFEAPEF	..........KH.........	Cytoplasmic				K03885	ndh:NADH dehydrogenase [EC:1.6.99.3];	Oxidative phosphorylation ;	IPR001327;IPR023753;IPR013027;	Pyridine nucleotide-disulphide oxidoreductase, NAD-binding domain;Pyridine nucleotide-disulphide oxidoreductase, FAD/NAD(P)-binding domain;FAD-dependent pyridine nucleotide-disulphide oxidoreductase;
E1ULV3	>tr|E1ULV3|E1ULV3_BACAS MccB protein OS=Bacillus amyloliquefaciens (strain ATCC 23350 / DSM 7 / BCRC 11601 / NBRC 15535 / NRRL B-14393) GN=mccB PE=3 SV=1;>tr|A0A0D7XPT4|A0A0D7XPT4_BACAM Cystathionine gamma-synthase OS=Bacillus amyloliquefaciens GN=UZ38_126	1	1.57741e-09	_IAELLEAHDAVQTLYYPGSAK(ac)HPGHELTK_	IAELLEAHDAVQTLYYPGSAK(1)HPGHELTK	279	0.81761	98.151	VQTLYYPGSAKHPGHELTKAQ	..........KH.........	Cytoplasmic				K03885	ndh:NADH dehydrogenase [EC:1.6.99.3];	Oxidative phosphorylation ;	IPR001327;IPR023753;IPR013027;	Pyridine nucleotide-disulphide oxidoreductase, NAD-binding domain;Pyridine nucleotide-disulphide oxidoreductase, FAD/NAD(P)-binding domain;FAD-dependent pyridine nucleotide-disulphide oxidoreductase;
I2C6Y7	>tr|I2C6Y7|I2C6Y7_BACAM Aspartate aminotransferase OS=Bacillus amyloliquefaciens Y2 GN=aspB1 PE=3 SV=1;>tr|A0A0D7XQL7|A0A0D7XQL7_BACAM Aspartate aminotransferase OS=Bacillus amyloliquefaciens GN=UZ38_09655 PE=4 SV=1	1	6.64679e-23	_K(ac)HVSIAQLSDELK_	K(1)HVSIAQLSDELK	214	1.7231	170.11	IYEKLTYGGKKHVSIAQLSDE	..........KH.........	Cytoplasmic				K03885	ndh:NADH dehydrogenase [EC:1.6.99.3];	Oxidative phosphorylation ;	IPR001327;IPR023753;IPR013027;	Pyridine nucleotide-disulphide oxidoreductase, NAD-binding domain;Pyridine nucleotide-disulphide oxidoreductase, FAD/NAD(P)-binding domain;FAD-dependent pyridine nucleotide-disulphide oxidoreductase;
A7Z528	>tr|A7Z528|A7Z528_BACA2 Uncharacterized protein OS=Bacillus amyloliquefaciens subsp. plantarum (strain DSM 23117 / BGSC 10A6 / FZB42) GN=RBAM_017410 PE=4 SV=1;>tr|A0A0E1P2V1|A0A0E1P2V1_BACAM Uncharacterized protein OS=Bacillus amyloliquefaciens subsp. amyl	1	0.0112996	_VLSK(ac)HSDK_	VLSK(1)HSDK	49	0.54819	65.465	PVGRMDKVLSKHSDKVCCKKC	..........KH.........	Cytoplasmic							IPR007837;IPR027369;	DNA damage-inducible protein DinB;DinB/YfiT-like putative metal-dependent hydrolase;
A0A0E1P186	>tr|A0A0E1P186|A0A0E1P186_BACAM 5-methyltetrahydropteroyltriglutamate--homocysteine S-methyltransferase OS=Bacillus amyloliquefaciens subsp. amyloliquefaciens KHG19 GN=KHU1_1126 PE=4 SV=1;>tr|I2C439|I2C439_BACAM 5-methyltetrahydropteroyltriglutamate--homoc	1	5.49921e-07	_DTVYAQSLTEK(ac)HMK_	DTVYAQSLTEK(1)HMK	550	-0.050654	118.52	DTVYAQSLTEKHMKGMLTGPV	..........KH.........	Cytoplasmic							IPR018461;	Na+/H+ antiporter, NhaC-like;
E1UNJ5	>tr|E1UNJ5|E1UNJ5_BACAS YfmM protein OS=Bacillus amyloliquefaciens (strain ATCC 23350 / DSM 7 / BCRC 11601 / NBRC 15535 / NRRL B-14393) GN=yfmM PE=3 SV=1;>tr|A7Z2C5|A7Z2C5_BACA2 YfmM OS=Bacillus amyloliquefaciens subsp. plantarum (strain DSM 23117 / BGSC 1	1	4.77118e-05	_CGLTTK(ac)HIESR_	CGLTTK(1)HIESR	432	0.9222	117.79	AALAKCGLTTKHIESRVSVLS	..........KH.........	Cytoplasmic	nitrogen compound metabolic process;purine nucleoside triphosphate catabolic process;purine nucleoside triphosphate metabolic process;nucleoside triphosphate catabolic process;ribonucleoside triphosphate catabolic process;phosphate-containing compound metabolic process;nucleoside triphosphate metabolic process;organophosphate catabolic process;purine ribonucleoside triphosphate metabolic process;…	purine ribonucleotide binding;anion binding;ribonucleotide binding;small molecule binding;ion binding;ribonucleoside binding;purine ribonucleoside triphosphate binding;carbohydrate derivative binding;adenyl ribonucleotide binding;nucleoside phosphate binding;molecular_function;nucleotide binding;nucleoside binding;adenyl nucleotide binding;heterocyclic compound binding;binding;purine nucleoside b…	membrane;intrinsic to membrane;cellular_component;membrane part;integral to membrane;				IPR011527;IPR017871;IPR003439;IPR003593;IPR027417;	ABC transporter type 1, transmembrane domain;ABC transporter, conserved site;ABC transporter-like;AAA+ ATPase domain;P-loop containing nucleoside triphosphate hydrolase;
A0A0D7XD72	>tr|A0A0D7XD72|A0A0D7XD72_BACAM Ribonucleotide-diphosphate reductase (Fragment) OS=Bacillus amyloliquefaciens GN=UZ38_38265 PE=4 SV=1;>tr|S6FS61|S6FS61_BACAM Ribonucleoside-diphosphate reductase subunit beta OS=Bacillus amyloliquefaciens subsp. plantarum U	1	9.55375e-08	_IYDAANWSK(ac)HEDDFTQMFYNQNVK_	IYDAANWSK(1)HEDDFTQMFYNQNVK	12	-0.27074	77.959	TKIYDAANWSKHEDDFTQMFY	..........KH.........	Cytoplasmic				K03048	rpoE:DNA-directed RNA polymerase subunit delta;rpoE:DNA-directed RNA polymerase subunit delta;rpoE:DNA-directed RNA polymerase subunit delta;rpoE:DNA-directed RNA polymerase subunit delta;	Metabolic pathways ;Purine metabolism ;Pyrimidine metabolism ;RNA polymerase ;	IPR029757;IPR007759;	Probable DNA-directed RNA polymerase subunit delta;DNA-directed RNA polymerase delta subunit/Asxl;
E1UJS8	>tr|E1UJS8|E1UJS8_BACAS PabB protein OS=Bacillus amyloliquefaciens (strain ATCC 23350 / DSM 7 / BCRC 11601 / NBRC 15535 / NRRL B-14393) GN=pabB PE=4 SV=1;>tr|A7Z0J7|A7Z0J7_BACA2 PabB OS=Bacillus amyloliquefaciens subsp. plantarum (strain DSM 23117 / BGSC 1	1	0.000367722	_QSQSLSVHPYEVYK(ac)HLR_	QSQSLSVHPYEVYK(1)HLR	241	0.73022	58.539	SLSVHPYEVYKHLRNVNPSPY	..........KH.........	Cytoplasmic							IPR022998;IPR003733;IPR013785;	Thiamin phosphate synthase superfamily;Thiamine phosphate synthase;Aldolase-type TIM barrel;
S6FJM0	>tr|S6FJM0|S6FJM0_BACAM DhbC protein OS=Bacillus amyloliquefaciens subsp. plantarum UCMB5033 GN=dhbC PE=4 SV=1;>tr|E1UPM5|E1UPM5_BACAS DhbC protein OS=Bacillus amyloliquefaciens (strain ATCC 23350 / DSM 7 / BCRC 11601 / NBRC 15535 / NRRL B-14393) GN=dhbC P	1	2.86168e-12	_DIDIPQAVK(ac)HLAQHNPR_	DIDIPQAVK(1)HLAQHNPR	167	-0.85874	125.73	EKDIDIPQAVKHLAQHNPRGY	..........KH.........	Cytoplasmic							IPR022998;IPR003733;IPR013785;	Thiamin phosphate synthase superfamily;Thiamine phosphate synthase;Aldolase-type TIM barrel;
I2C722	>tr|I2C722|I2C722_BACAM Chorismate mutase OS=Bacillus amyloliquefaciens Y2 GN=aroH PE=4 SV=1;>tr|A2RH48|A2RH48_BACAM Chorismate mutase OS=Bacillus amyloliquefaciens GN=aroH PE=4 SV=1;>tr|A7Z621|A7Z621_BACA2 AroH OS=Bacillus amyloliquefaciens subsp. plantar	1	2.821e-17	_VLMTVQTDTPQDEIK(ac)HVYLEK_	VLMTVQTDTPQDEIK(1)HVYLEK	94	0.32808	112.44	VQTDTPQDEIKHVYLEKAVVL	..........KH.........	Periplasmic				K02909	RP-L31:large subunit ribosomal protein L31;	Ribosome ;	IPR002150;IPR027491;	Ribosomal protein L31;Ribosomal protein L31 type A;
I2C667	>tr|I2C667|I2C667_BACAM 6-carboxyhexanoate--CoA ligase OS=Bacillus amyloliquefaciens Y2 GN=bioW PE=3 SV=1;>tr|S6FXT6|S6FXT6_BACAM 6-carboxyhexanoate--CoA ligase OS=Bacillus amyloliquefaciens subsp. plantarum UCMB5033 GN=bioW PE=3 SV=1;>sp|A7Z5B6|BIOW_BACA2	1	4.31096e-10	_NAPHEQGGK(ac)HISGGER_	NAPHEQGGK(1)HISGGER	24	-0.14872	114.54	SRNAPHEQGGKHISGGERLIT	..........KH.........	Periplasmic				K02909	RP-L31:large subunit ribosomal protein L31;	Ribosome ;	IPR002150;IPR027491;	Ribosomal protein L31;Ribosomal protein L31 type A;
A0A0D7XQD1	>tr|A0A0D7XQD1|A0A0D7XQD1_BACAM Ferrochelatase OS=Bacillus amyloliquefaciens GN=UZ38_15440 PE=4 SV=1;>tr|E1UQS2|E1UQS2_BACAS Ferrochelatase OS=Bacillus amyloliquefaciens (strain ATCC 23350 / DSM 7 / BCRC 11601 / NBRC 15535 / NRRL B-14393) GN=hemH PE=3 SV=1	1	0.00402154	_ELYQK(ac)HPYK_	ELYQK(1)HPYK	246	-0.42565	66.27	VQDLTRELYQKHPYKAFVYVP	..........KH.........	Cytoplasmic							IPR020449;IPR009057;IPR018060;IPR018062;	Transcription regulator HTH, AraC- type;Homeodomain-like;DNA binding HTH domain, AraC-type;HTH domain AraC-type, conserved site;
S6FQL3	>tr|S6FQL3|S6FQL3_BACAM EcsC protein OS=Bacillus amyloliquefaciens subsp. plantarum UCMB5033 GN=ecsC PE=4 SV=1;>tr|I2C363|I2C363_BACAM Uncharacterized protein OS=Bacillus amyloliquefaciens Y2 GN=MUS_1055 PE=4 SV=1;>tr|A7Z318|A7Z318_BACA2 EcsC OS=Bacillus a	1	0.0120075	_K(ac)HDVDWR_	K(1)HDVDWR	173	0.33377	102.51	YSMIEQWDSKKHDVDWRVFQQ	..........KH.........	Periplasmic							IPR001940;IPR001478;IPR009003;	Peptidase S1C;PDZ domain;Trypsin-like cysteine/serine peptidase domain;
I2C8I6	>tr|I2C8I6|I2C8I6_BACAM Valine--tRNA ligase OS=Bacillus amyloliquefaciens Y2 GN=valS PE=3 SV=1;>tr|E1UMF5|E1UMF5_BACAS Valine--tRNA ligase OS=Bacillus amyloliquefaciens (strain ATCC 23350 / DSM 7 / BCRC 11601 / NBRC 15535 / NRRL B-14393) GN=valS PE=3 SV=1;	1	0.0113351	_YK(ac)HLIGK_	YK(1)HLIGK	243	1.1238	75.189	VAVHPEDERYKHLIGKTVILP	..........KH.........	Cytoplasmic				K07106	murQ:N-acetylmuramic acid 6-phosphate etherase [EC:4.2.1.126];	Amino sugar and nucleotide sugar metabolism ;	IPR001347;IPR005488;IPR005486;	Sugar isomerase (SIS);N-acetylmuramic acid 6-phosphate etherase MurQ;Glucokinase regulatory protein, conserved site;
S6FN39	>tr|S6FN39|S6FN39_BACAM CymR protein OS=Bacillus amyloliquefaciens subsp. plantarum UCMB5033 GN=cymR PE=4 SV=1;>tr|A7Z747|A7Z747_BACA2 YrzC OS=Bacillus amyloliquefaciens subsp. plantarum (strain DSM 23117 / BGSC 10A6 / FZB42) GN=yrzC PE=4 SV=1;>tr|A0A0E1P6	1	0.000421084	_K(ac)HGDGPTSLK_	K(1)HGDGPTSLK	20	-2.1524	98.156	GLTIMIELAKKHGDGPTSLKS	..........KH.........	Cytoplasmic				K02115	ATPF1G:F-type H+-transporting ATPase subunit gamma;ATPF1G:F-type H+-transporting ATPase subunit gamma;ATPF1G:F-type H+-transporting ATPase subunit gamma;	Metabolic pathways ;Oxidative phosphorylation ;Photosynthesis ;	IPR023632;IPR023633;IPR000131;	ATPase, F1 complex, gamma subunit conserved site;ATPase, F1 complex, gamma subunit domain;ATPase, F1 complex, gamma subunit;
V5ISF6	>tr|V5ISF6|V5ISF6_BACAM 30S ribosomal protein S19 OS=Bacillus amyloliquefaciens GN=rpsS PE=3 SV=1;>tr|S6FG51|S6FG51_BACAM 30S ribosomal protein S19 OS=Bacillus amyloliquefaciens subsp. plantarum UCMB5033 GN=rpsS PE=3 SV=1;>tr|E1UJX4|E1UJX4_BACAS 30S riboso	1	3.3407e-07	_K(ac)HVPVFISEDMVGHK_	K(1)HVPVFISEDMVGHK	56	0.80284	88.561	GHTIAVYDGRKHVPVFISEDM	..........KH.........	Cytoplasmic				K02115	ATPF1G:F-type H+-transporting ATPase subunit gamma;ATPF1G:F-type H+-transporting ATPase subunit gamma;ATPF1G:F-type H+-transporting ATPase subunit gamma;	Metabolic pathways ;Oxidative phosphorylation ;Photosynthesis ;	IPR023632;IPR023633;IPR000131;	ATPase, F1 complex, gamma subunit conserved site;ATPase, F1 complex, gamma subunit domain;ATPase, F1 complex, gamma subunit;
S6G282	>tr|S6G282|S6G282_BACAM Aminomethyltransferase OS=Bacillus amyloliquefaciens subsp. plantarum UCMB5033 GN=gcvT PE=3 SV=1;>sp|A7Z6M4|GCST_BACA2 Aminomethyltransferase OS=Bacillus amyloliquefaciens subsp. plantarum (strain DSM 23117 / BGSC 10A6 / FZB42) GN=g	1	1.38346e-05	_DITPIEAGIGFAVK(ac)HK_	DITPIEAGIGFAVK(1)HK	260	0.40049	83.692	PIEAGIGFAVKHKKDSDFFGK	..........KH.........	Cytoplasmic				K02115	ATPF1G:F-type H+-transporting ATPase subunit gamma;ATPF1G:F-type H+-transporting ATPase subunit gamma;ATPF1G:F-type H+-transporting ATPase subunit gamma;	Metabolic pathways ;Oxidative phosphorylation ;Photosynthesis ;	IPR023632;IPR023633;IPR000131;	ATPase, F1 complex, gamma subunit conserved site;ATPase, F1 complex, gamma subunit domain;ATPase, F1 complex, gamma subunit;
S6FPI1	>tr|S6FPI1|S6FPI1_BACAM RsbRA protein OS=Bacillus amyloliquefaciens subsp. plantarum UCMB5033 GN=rsbRA PE=4 SV=1;>tr|I2C1M1|I2C1M1_BACAM Modulator protein OS=Bacillus amyloliquefaciens Y2 GN=rsbR PE=4 SV=1;>tr|A7Z1M4|A7Z1M4_BACA2 RsbR OS=Bacillus amyloliqu	1	1.20834e-06	_HIM(ox)ENLLNGVVK(ac)HR_	HIMENLLNGVVK(1)HR	186	-0.52081	105.66	IMENLLNGVVKHRSQVVLIDI	..........KH.........	Cytoplasmic							IPR003786;IPR016193;	Protein FdhD;Cytidine deaminase-like;
S6FX12	>tr|S6FX12|S6FX12_BACAM Pseudouridine synthase OS=Bacillus amyloliquefaciens subsp. plantarum UCMB5033 GN=yjbO PE=3 SV=1;>tr|I2C3L0|I2C3L0_BACAM Pseudouridine synthase OS=Bacillus amyloliquefaciens Y2 GN=yjbO PE=3 SV=1;>tr|E1URI8|E1URI8_BACAS Pseudouridine	1	1.27191e-16	_DTSGAMLIAK(ac)HR_	DTSGAMLIAK(1)HR	148	-0.4694	168.22	RDTSGAMLIAKHRLSHSLLSA	..........KH.........	Cytoplasmic							IPR004841;IPR004840;	Amino acid permease/ SLC12A domain;Amino acid permease, conserved site;
S6G2B4	>tr|S6G2B4|S6G2B4_BACAM YrrL protein OS=Bacillus amyloliquefaciens subsp. plantarum UCMB5033 GN=yrrL PE=4 SV=1;>tr|I2C8B3|I2C8B3_BACAM Uncharacterized protein OS=Bacillus amyloliquefaciens Y2 GN=MUS_2994 PE=4 SV=1;>tr|A7Z731|A7Z731_BACA2 YrrL OS=Bacillus a	1	9.17761e-06	_IDSPFNTYK(ac)HK_	IDSPFNTYK(1)HK	301	1.3439	128.01	LKIDSPFNTYKHKGLPPGPIA	..........KH.........	Cytoplasmic							IPR021159;IPR011701;IPR000849;IPR005267;IPR020846;	Glycerate/sugar phosphate transporter, conserved site;Major facilitator superfamily;Sugar phosphate transporter;Glycerol-3-phosphate transporter;Major facilitator superfamily domain;
S6FX86	>tr|S6FX86|S6FX86_BACAM Protease HtpX homolog OS=Bacillus amyloliquefaciens subsp. plantarum UCMB5033 GN=htpX PE=3 SV=1;>tr|I2C467|I2C467_BACAM Protease HtpX homolog OS=Bacillus amyloliquefaciens Y2 GN=htpX PE=3 SV=1;>tr|E1USG8|E1USG8_BACAS Protease HtpX h	1	1.12308e-06	_K(ac)HSSLFSTHPDLDER_	K(1)HSSLFSTHPDLDER	276	-0.30143	106.6	AVQTLKINGKKHSSLFSTHPD	..........KH.........	Cytoplasmic							IPR002933;	Peptidase M20;
S6G2I7	>tr|S6G2I7|S6G2I7_BACAM YulF protein OS=Bacillus amyloliquefaciens subsp. plantarum UCMB5033 GN=yulF PE=4 SV=1;>tr|A7Z832|A7Z832_BACA2 YulF OS=Bacillus amyloliquefaciens subsp. plantarum (strain DSM 23117 / BGSC 10A6 / FZB42) GN=yulF PE=4 SV=1;>tr|A0A0E1P7	1	3.19795e-17	_AAEFAGK(ac)HGAAHYFTSLK_	AAEFAGK(1)HGAAHYFTSLK	45	-0.71858	143.57	TEERAAEFAGKHGAAHYFTSL	..........KH.........	Periplasmic							IPR018466;	Ser-Thr-rich glycosyl-phosphatidyl-inositol-anchored membrane family;
S6FDZ5	>tr|S6FDZ5|S6FDZ5_BACAM SbcD protein OS=Bacillus amyloliquefaciens subsp. plantarum UCMB5033 GN=sbcD PE=4 SV=1;>tr|I2C3B8|I2C3B8_BACAM Exonuclease OS=Bacillus amyloliquefaciens Y2 GN=sbcD3 PE=4 SV=1;>tr|A7Z369|A7Z369_BACA2 SbcD OS=Bacillus amyloliquefacien	1	1.75723e-05	_IEVK(ac)HTSIEDR_	IEVK(1)HTSIEDR	348	0.20878	121.02	KETENDRIEVKHTSIEDRFKK	..........KH.........	Periplasmic							IPR018466;	Ser-Thr-rich glycosyl-phosphatidyl-inositol-anchored membrane family;
E1UTB9	>tr|E1UTB9|E1UTB9_BACAS UDP-N-acetylmuramoylalanine--D-glutamate ligase OS=Bacillus amyloliquefaciens (strain ATCC 23350 / DSM 7 / BCRC 11601 / NBRC 15535 / NRRL B-14393) GN=murD PE=3 SV=1;>sp|A7Z4E3|MURD_BACA2 UDP-N-acetylmuramoylalanine--D-glutamate liga	1	4.9566e-10	_VLTSFTGVK(ac)HR_	VLTSFTGVK(1)HR	313	0.42132	150.1	QKVLTSFTGVKHRLQYVTAIQ	..........KH.........	Cytoplasmic				K01887	RARS:arginyl-tRNA synthetase [EC:6.1.1.19];	Aminoacyl-tRNA biosynthesis ;	IPR001412;IPR001278;IPR014729;IPR008909;IPR005148;IPR009080;	Aminoacyl-tRNA synthetase, class I, conserved site;Arginine-tRNA ligase;Rossmann-like alpha/beta/alpha sandwich fold;DALR anticodon binding;Arginyl tRNA synthetase N-terminal domain;Aminoacyl-tRNA synthetase, class 1a, anticodon-binding;
I2C3B9	>tr|I2C3B9|I2C3B9_BACAM Exonuclease OS=Bacillus amyloliquefaciens Y2 GN=yirY PE=4 SV=1;>tr|A7Z370|A7Z370_BACA2 YirY OS=Bacillus amyloliquefaciens subsp. plantarum (strain DSM 23117 / BGSC 10A6 / FZB42) GN=yirY PE=4 SV=1;>tr|A0A0E1P0L7|A0A0E1P0L7_BACAM DNA	1	0.0022088	_LQEMK(ac)HR_	LQEMK(1)HR	750	-0.49938	111.01	EEEKERLQEMKHRLERERLEL	..........KH.........	Cytoplasmic				K01887	RARS:arginyl-tRNA synthetase [EC:6.1.1.19];	Aminoacyl-tRNA biosynthesis ;	IPR001412;IPR001278;IPR014729;IPR008909;IPR005148;IPR009080;	Aminoacyl-tRNA synthetase, class I, conserved site;Arginine-tRNA ligase;Rossmann-like alpha/beta/alpha sandwich fold;DALR anticodon binding;Arginyl tRNA synthetase N-terminal domain;Aminoacyl-tRNA synthetase, class 1a, anticodon-binding;
I2C6Y2	>tr|I2C6Y2|I2C6Y2_BACAM Penicillin binding protein 1A OS=Bacillus amyloliquefaciens Y2 GN=ponA PE=4 SV=1;>tr|S6FLX5|S6FLX5_BACAM PonA protein OS=Bacillus amyloliquefaciens subsp. plantarum UCMB5033 GN=ponA PE=4 SV=1;>tr|A0A0E1P584|A0A0E1P584_BACAM Peptidog	1	1.08838e-05	_FYK(ac)HHGIDPIR_	FYK(1)HHGIDPIR	124	0.39694	126.12	FIATEDARFYKHHGIDPIRIG	..........KH.........	Cytoplasmic				K01887	RARS:arginyl-tRNA synthetase [EC:6.1.1.19];	Aminoacyl-tRNA biosynthesis ;	IPR001412;IPR001278;IPR014729;IPR008909;IPR005148;IPR009080;	Aminoacyl-tRNA synthetase, class I, conserved site;Arginine-tRNA ligase;Rossmann-like alpha/beta/alpha sandwich fold;DALR anticodon binding;Arginyl tRNA synthetase N-terminal domain;Aminoacyl-tRNA synthetase, class 1a, anticodon-binding;
I2C187	>tr|Q70KJ7|Q70KJ7_BACAM Surfactin synthetase A OS=Bacillus amyloliquefaciens GN=srfAA PE=4 SV=1;>tr|A7Z188|A7Z188_BACA2 SrfAA OS=Bacillus amyloliquefaciens subsp. plantarum (strain DSM 23117 / BGSC 10A6 / FZB42) GN=srfAA PE=4 SV=1;>tr|A0A0D7XRN0|A0A0D7XRN0	1	8.08289e-06	_LYILDK(ac)HQR_	LYILDK(1)HQR	793	2.9575	128.36	LGNARLYILDKHQRLQPDGTA	..........KH.........	Cytoplasmic				K01887	RARS:arginyl-tRNA synthetase [EC:6.1.1.19];	Aminoacyl-tRNA biosynthesis ;	IPR001412;IPR001278;IPR014729;IPR008909;IPR005148;IPR009080;	Aminoacyl-tRNA synthetase, class I, conserved site;Arginine-tRNA ligase;Rossmann-like alpha/beta/alpha sandwich fold;DALR anticodon binding;Arginyl tRNA synthetase N-terminal domain;Aminoacyl-tRNA synthetase, class 1a, anticodon-binding;
S6FK86	>tr|S6FK86|S6FK86_BACAM Glyceraldehyde-3-phosphate dehydrogenase OS=Bacillus amyloliquefaciens subsp. plantarum UCMB5033 GN=gapA PE=3 SV=1;>tr|E1UR57|E1UR57_BACAS Glyceraldehyde-3-phosphate dehydrogenase OS=Bacillus amyloliquefaciens (strain ATCC 23350 / D	1	1.06597e-07	_RADAAK(ac)HLEAGAK_	RADAAK(1)HLEAGAK	108	-1.1622	143.05	GFFTKRADAAKHLEAGAKKVI	..........KH.........	Cytoplasmic				K01887	RARS:arginyl-tRNA synthetase [EC:6.1.1.19];	Aminoacyl-tRNA biosynthesis ;	IPR001412;IPR001278;IPR014729;IPR008909;IPR005148;IPR009080;	Aminoacyl-tRNA synthetase, class I, conserved site;Arginine-tRNA ligase;Rossmann-like alpha/beta/alpha sandwich fold;DALR anticodon binding;Arginyl tRNA synthetase N-terminal domain;Aminoacyl-tRNA synthetase, class 1a, anticodon-binding;
S6FZK2	>tr|S6FZK2|S6FZK2_BACAM YvnB protein OS=Bacillus amyloliquefaciens subsp. plantarum UCMB5033 GN=yvnB PE=4 SV=1;>tr|I2CAM6|I2CAM6_BACAM Uncharacterized protein OS=Bacillus amyloliquefaciens Y2 GN=MUS_3842 PE=4 SV=1;>tr|E1URF0|E1URF0_BACAS YvnB protein OS=Ba	1	0.0128011	_K(ac)HVK(ac)SGK_	K(1)HVK(1)SGK	1225	0.56048	89.142	VYTNELLGHKKHVKSGKTANW	..........KH.........	Cytoplasmic				K01887	RARS:arginyl-tRNA synthetase [EC:6.1.1.19];	Aminoacyl-tRNA biosynthesis ;	IPR001412;IPR001278;IPR014729;IPR008909;IPR005148;IPR009080;	Aminoacyl-tRNA synthetase, class I, conserved site;Arginine-tRNA ligase;Rossmann-like alpha/beta/alpha sandwich fold;DALR anticodon binding;Arginyl tRNA synthetase N-terminal domain;Aminoacyl-tRNA synthetase, class 1a, anticodon-binding;
S6G177	>tr|S6G177|S6G177_BACAM Phosphoribosylaminoimidazole-succinocarboxamide synthase OS=Bacillus amyloliquefaciens subsp. plantarum UCMB5033 GN=purC PE=3 SV=1;>tr|I2C256|I2C256_BACAM Phosphoribosylaminoimidazole-succinocarboxamide synthase OS=Bacillus amyloliq	1	8.02444e-08	_LNNEISSLIFK(ac)HLHAK_	LNNEISSLIFK(1)HLHAK	61	0.14417	94.63	LNNEISSLIFKHLHAKGIDNH	..........KH.........	Periplasmic							IPR012505;	YbbR-like;
S6FC47	>tr|S6FC47|S6FC47_BACAM YcsE protein OS=Bacillus amyloliquefaciens subsp. plantarum UCMB5033 GN=ycsE PE=4 SV=1;>tr|I2C1E9|I2C1E9_BACAM Uncharacterized protein OS=Bacillus amyloliquefaciens Y2 GN=MUS_0395 PE=4 SV=1;>tr|E1ULE7|E1ULE7_BACAS YcsE protein OS=Ba	1	8.48077e-07	_NK(ac)HNTNFWASTVDR_	NK(1)HNTNFWASTVDR	105	0.35924	96.673	HIQKLWDLRNKHNTNFWASTV	..........KH.........	Cytoplasmic							IPR015315;	Protein of unknown function DUF1963;
S6FK53	>tr|S6FK53|S6FK53_BACAM RecG protein OS=Bacillus amyloliquefaciens subsp. plantarum UCMB5033 GN=recG PE=4 SV=1;>tr|I2C513|I2C513_BACAM ATP-dependent DNA helicase OS=Bacillus amyloliquefaciens Y2 GN=recG PE=4 SV=1;>tr|E1UTX0|E1UTX0_BACAS RecG protein OS=Bac	1	0.000956816	_QIETYWVK(ac)HDMLER_	QIETYWVK(1)HDMLER	448	-0.37515	58.723	GRKQIETYWVKHDMLERILAF	..........KH.........	Cytoplasmic				K00370	narG:nitrate reductase alpha subunit [EC:1.7.99.4];narG:nitrate reductase alpha subunit [EC:1.7.99.4];narG:nitrate reductase alpha subunit [EC:1.7.99.4];	Microbial metabolism in diverse environments ;Two-component system ;Nitrogen metabolism ;	IPR027467;IPR006963;IPR006657;IPR006656;IPR006655;IPR006468;IPR028189;IPR009010;	Molybdopterin oxidoreductase, molybdopterin cofactor binding site;Molybdopterin oxidoreductase, 4Fe-4S domain;Molybdopterin dinucleotide-binding domain;Molybdopterin oxidoreductase;Molybdopterin oxidoreductase, prokaryotic, conserved site;Nitrate reductase, alpha subunit;Nitrate reductase, alpha subunit, N-terminal;Aspartate decarboxylase-like domain;
I2CBK7	>tr|I2CBK7|I2CBK7_BACAM Protein-Np-phosphohistidine-sugar phosphotransferase OS=Bacillus amyloliquefaciens Y2 GN=sacP PE=4 SV=1	1	0.025358	_QLIK(ac)HIGGK_	QLIK(1)HIGGK	12	0.36302	53.965	NYQETAKQLIKHIGGKSNIIS	..........KH.........	Cytoplasmic				K00370	narG:nitrate reductase alpha subunit [EC:1.7.99.4];narG:nitrate reductase alpha subunit [EC:1.7.99.4];narG:nitrate reductase alpha subunit [EC:1.7.99.4];	Microbial metabolism in diverse environments ;Two-component system ;Nitrogen metabolism ;	IPR027467;IPR006963;IPR006657;IPR006656;IPR006655;IPR006468;IPR028189;IPR009010;	Molybdopterin oxidoreductase, molybdopterin cofactor binding site;Molybdopterin oxidoreductase, 4Fe-4S domain;Molybdopterin dinucleotide-binding domain;Molybdopterin oxidoreductase;Molybdopterin oxidoreductase, prokaryotic, conserved site;Nitrate reductase, alpha subunit;Nitrate reductase, alpha subunit, N-terminal;Aspartate decarboxylase-like domain;
S6FZ01	>tr|S6FZ01|S6FZ01_BACAM YthP protein OS=Bacillus amyloliquefaciens subsp. plantarum UCMB5033 GN=ythP PE=3 SV=1;>tr|I2C953|I2C953_BACAM ABC-2 type transport system ATP-binding protein OS=Bacillus amyloliquefaciens Y2 GN=ythP PE=3 SV=1;>tr|A7Z7U3|A7Z7U3_BACA	1	2.77381e-05	_LLEEFSLTSVK(ac)HDLPSGFSK_	LLEEFSLTSVK(1)HDLPSGFSK	119	0.76943	74.325	LLEEFSLTSVKHDLPSGFSKG	..........KH.........	Cytoplasmic	nitrogen compound metabolic process;organic substance biosynthetic process;serine family amino acid metabolic process;small molecule biosynthetic process;oxoacid metabolic process;small molecule metabolic process;organic acid biosynthetic process;single-organism metabolic process;single-organism biosynthetic process;cellular metabolic process;primary metabolic process;organonitrogen compound meta…	molecular_function;transferase activity, transferring nitrogenous groups;transaminase activity;catalytic activity;transferase activity;O-phospho-L-serine:2-oxoglutarate aminotransferase activity;cofactor binding;anion binding;binding;ion binding;pyridoxal phosphate binding;	intracellular;cell part;cell;intracellular part;cellular_component;cytoplasm;				IPR020578;IPR022278;IPR000192;IPR015424;IPR015422;IPR015421;	Aminotransferase class-V, pyridoxal-phosphate binding site;Phosphoserine aminotransferase;Aminotransferase class V domain;Pyridoxal phosphate-dependent transferase;Pyridoxal phosphate-dependent transferase, major region, subdomain 2;Pyridoxal phosphate-dependent transferase, major region, subdomain 1;
S6FIR0	>tr|S6FIR0|S6FIR0_BACAM Glutamate racemase OS=Bacillus amyloliquefaciens subsp. plantarum UCMB5033 GN=racE PE=3 SV=1;>tr|I2C8M5|I2C8M5_BACAM Glutamate racemase OS=Bacillus amyloliquefaciens Y2 GN=racE PE=3 SV=1;>tr|A0A0E1P4M7|A0A0E1P4M7_BACAM Glutamate rac	1	1.06093e-17	_GLLNQSK(ac)HAPEHQFLTTGER_	GLLNQSK(1)HAPEHQFLTTGER	229	-0.10633	122.94	LSYKGLLNQSKHAPEHQFLTT	..........KH.........	Cytoplasmic	nitrogen compound metabolic process;organic substance biosynthetic process;serine family amino acid metabolic process;small molecule biosynthetic process;oxoacid metabolic process;small molecule metabolic process;organic acid biosynthetic process;single-organism metabolic process;single-organism biosynthetic process;cellular metabolic process;primary metabolic process;organonitrogen compound meta…	molecular_function;transferase activity, transferring nitrogenous groups;transaminase activity;catalytic activity;transferase activity;O-phospho-L-serine:2-oxoglutarate aminotransferase activity;cofactor binding;anion binding;binding;ion binding;pyridoxal phosphate binding;	intracellular;cell part;cell;intracellular part;cellular_component;cytoplasm;				IPR020578;IPR022278;IPR000192;IPR015424;IPR015422;IPR015421;	Aminotransferase class-V, pyridoxal-phosphate binding site;Phosphoserine aminotransferase;Aminotransferase class V domain;Pyridoxal phosphate-dependent transferase;Pyridoxal phosphate-dependent transferase, major region, subdomain 2;Pyridoxal phosphate-dependent transferase, major region, subdomain 1;
I2C8P6	>tr|I2C8P6|I2C8P6_BACAM DNA polymerase OS=Bacillus amyloliquefaciens Y2 GN=yshC PE=4 SV=1;>tr|A7Z7E8|A7Z7E8_BACA2 YshC OS=Bacillus amyloliquefaciens subsp. plantarum (strain DSM 23117 / BGSC 10A6 / FZB42) GN=yshC PE=4 SV=1;>tr|A0A0E1P4Q3|A0A0E1P4Q3_BACAM D	1	2.9467e-15	_LEQALTNK(ac)HVDIIAHPTGR_	LEQALTNK(1)HVDIIAHPTGR	458	1.2758	110.38	MKRLEQALTNKHVDIIAHPTG	..........KH.........	Cytoplasmic				K01624	FBA:fructose-bisphosphate aldolase, class II [EC:4.1.2.13];FBA:fructose-bisphosphate aldolase, class II [EC:4.1.2.13];FBA:fructose-bisphosphate aldolase, class II [EC:4.1.2.13];FBA:fructose-bisphosphate aldolase, class II [EC:4.1.2.13];FBA:fructose-bisphosphate aldolase, class II [EC:4.1.2.13];FBA:fructose-bisphosphate aldolase, class II [EC:4.1.2.13];FBA:fructose-bisphosphate aldolase, class II …	Metabolic pathways ;Biosynthesis of secondary metabolites ;Biosynthesis of antibiotics ;Microbial metabolism in diverse environments ;Biosynthesis of amino acids ;Carbon metabolism ;Glycolysis / Gluconeogenesis ;Pentose phosphate pathway ;Methane metabolism ;Fructose and mannose metabolism ;Carbon fixation in photosynthetic organisms ;	IPR013785;IPR011289;IPR000771;	Aldolase-type TIM barrel;Fructose-1,6-bisphosphate aldolase, class 2;Ketose-bisphosphate aldolase, class-II;
S6FSE1	>tr|S6FSE1|S6FSE1_BACAM YoeA protein OS=Bacillus amyloliquefaciens subsp. plantarum UCMB5033 GN=yoeA PE=4 SV=1;>tr|Q70JW8|Q70JW8_BACAM YoeA protein OS=Bacillus amyloliquefaciens GN=yoeA PE=4 SV=1;>tr|I2C690|I2C690_BACAM Multidrug efflux protein OS=Bacillus	1	0.00315157	_K(ac)HPLAFDR_	K(1)HPLAFDR	227	0.74947	111.95	IVLMVYLRKRKHPLAFDRTAL	..........KH.........	Cytoplasmic				K01624	FBA:fructose-bisphosphate aldolase, class II [EC:4.1.2.13];FBA:fructose-bisphosphate aldolase, class II [EC:4.1.2.13];FBA:fructose-bisphosphate aldolase, class II [EC:4.1.2.13];FBA:fructose-bisphosphate aldolase, class II [EC:4.1.2.13];FBA:fructose-bisphosphate aldolase, class II [EC:4.1.2.13];FBA:fructose-bisphosphate aldolase, class II [EC:4.1.2.13];FBA:fructose-bisphosphate aldolase, class II …	Metabolic pathways ;Biosynthesis of secondary metabolites ;Biosynthesis of antibiotics ;Microbial metabolism in diverse environments ;Biosynthesis of amino acids ;Carbon metabolism ;Glycolysis / Gluconeogenesis ;Pentose phosphate pathway ;Methane metabolism ;Fructose and mannose metabolism ;Carbon fixation in photosynthetic organisms ;	IPR013785;IPR011289;IPR000771;	Aldolase-type TIM barrel;Fructose-1,6-bisphosphate aldolase, class 2;Ketose-bisphosphate aldolase, class-II;
I2C1M8	>tr|I2C1M8|I2C1M8_BACAM Uncharacterized protein OS=Bacillus amyloliquefaciens Y2 GN=MUS_0478 PE=4 SV=1	1	1.09798e-17	_SVGVGQYQHDVSQK(ac)HLNESLR_	SVGVGQYQHDVSQK(1)HLNESLR	472	-0.19313	112.56	VGQYQHDVSQKHLNESLRFVV	..........KH.........	Cytoplasmic				K01624	FBA:fructose-bisphosphate aldolase, class II [EC:4.1.2.13];FBA:fructose-bisphosphate aldolase, class II [EC:4.1.2.13];FBA:fructose-bisphosphate aldolase, class II [EC:4.1.2.13];FBA:fructose-bisphosphate aldolase, class II [EC:4.1.2.13];FBA:fructose-bisphosphate aldolase, class II [EC:4.1.2.13];FBA:fructose-bisphosphate aldolase, class II [EC:4.1.2.13];FBA:fructose-bisphosphate aldolase, class II …	Metabolic pathways ;Biosynthesis of secondary metabolites ;Biosynthesis of antibiotics ;Microbial metabolism in diverse environments ;Biosynthesis of amino acids ;Carbon metabolism ;Glycolysis / Gluconeogenesis ;Pentose phosphate pathway ;Methane metabolism ;Fructose and mannose metabolism ;Carbon fixation in photosynthetic organisms ;	IPR013785;IPR011289;IPR000771;	Aldolase-type TIM barrel;Fructose-1,6-bisphosphate aldolase, class 2;Ketose-bisphosphate aldolase, class-II;
I2C288	>tr|I2C288|I2C288_BACAM Transport permease protein OS=Bacillus amyloliquefaciens Y2 GN=MUS_0694 PE=3 SV=1;>tr|E1UN18|E1UN18_BACAS Transport permease protein OS=Bacillus amyloliquefaciens (strain ATCC 23350 / DSM 7 / BCRC 11601 / NBRC 15535 / NRRL B-14393)	1	4.86308e-11	_HASADQIQEYEK(ac)HYGIVYK_	HASADQIQEYEK(1)HYGIVYK	249	0.2926	89.468	ASADQIQEYEKHYGIVYKLNG	..........KH.........	Cytoplasmic				K01624	FBA:fructose-bisphosphate aldolase, class II [EC:4.1.2.13];FBA:fructose-bisphosphate aldolase, class II [EC:4.1.2.13];FBA:fructose-bisphosphate aldolase, class II [EC:4.1.2.13];FBA:fructose-bisphosphate aldolase, class II [EC:4.1.2.13];FBA:fructose-bisphosphate aldolase, class II [EC:4.1.2.13];FBA:fructose-bisphosphate aldolase, class II [EC:4.1.2.13];FBA:fructose-bisphosphate aldolase, class II …	Metabolic pathways ;Biosynthesis of secondary metabolites ;Biosynthesis of antibiotics ;Microbial metabolism in diverse environments ;Biosynthesis of amino acids ;Carbon metabolism ;Glycolysis / Gluconeogenesis ;Pentose phosphate pathway ;Methane metabolism ;Fructose and mannose metabolism ;Carbon fixation in photosynthetic organisms ;	IPR013785;IPR011289;IPR000771;	Aldolase-type TIM barrel;Fructose-1,6-bisphosphate aldolase, class 2;Ketose-bisphosphate aldolase, class-II;
S6G2S0	>tr|S6G2S0|S6G2S0_BACAM UvrABC system protein A OS=Bacillus amyloliquefaciens subsp. plantarum UCMB5033 GN=uvrA PE=3 SV=1;>tr|A7Z984|A7Z984_BACA2 UvrABC system protein A OS=Bacillus amyloliquefaciens subsp. plantarum (strain DSM 23117 / BGSC 10A6 / FZB42)	1	2.64897e-05	_K(ac)HSIEVVIDR_	K(1)HSIEVVIDR	199	-0.012816	111.86	SDDIELEKNKKHSIEVVIDRI	..........KH.........	Cytoplasmic				K01624	FBA:fructose-bisphosphate aldolase, class II [EC:4.1.2.13];FBA:fructose-bisphosphate aldolase, class II [EC:4.1.2.13];FBA:fructose-bisphosphate aldolase, class II [EC:4.1.2.13];FBA:fructose-bisphosphate aldolase, class II [EC:4.1.2.13];FBA:fructose-bisphosphate aldolase, class II [EC:4.1.2.13];FBA:fructose-bisphosphate aldolase, class II [EC:4.1.2.13];FBA:fructose-bisphosphate aldolase, class II …	Metabolic pathways ;Biosynthesis of secondary metabolites ;Biosynthesis of antibiotics ;Microbial metabolism in diverse environments ;Biosynthesis of amino acids ;Carbon metabolism ;Glycolysis / Gluconeogenesis ;Pentose phosphate pathway ;Methane metabolism ;Fructose and mannose metabolism ;Carbon fixation in photosynthetic organisms ;	IPR013785;IPR011289;IPR000771;	Aldolase-type TIM barrel;Fructose-1,6-bisphosphate aldolase, class 2;Ketose-bisphosphate aldolase, class-II;
S6FBR4	>tr|S6FBR4|S6FBR4_BACAM YceG protein OS=Bacillus amyloliquefaciens subsp. plantarum UCMB5033 GN=yceG PE=4 SV=1;>tr|A7Z142|A7Z142_BACA2 YceG OS=Bacillus amyloliquefaciens subsp. plantarum (strain DSM 23117 / BGSC 10A6 / FZB42) GN=yceG PE=4 SV=1;>tr|A0A0E1NY	1	0.000956179	_LLAK(ac)HADPLMHR_	LLAK(1)HADPLMHR	119	-1.1032	72.705	AFLDGGRLLAKHADPLMHRRL	..........KH.........	Cytoplasmic				K01624	FBA:fructose-bisphosphate aldolase, class II [EC:4.1.2.13];FBA:fructose-bisphosphate aldolase, class II [EC:4.1.2.13];FBA:fructose-bisphosphate aldolase, class II [EC:4.1.2.13];FBA:fructose-bisphosphate aldolase, class II [EC:4.1.2.13];FBA:fructose-bisphosphate aldolase, class II [EC:4.1.2.13];FBA:fructose-bisphosphate aldolase, class II [EC:4.1.2.13];FBA:fructose-bisphosphate aldolase, class II …	Metabolic pathways ;Biosynthesis of secondary metabolites ;Biosynthesis of antibiotics ;Microbial metabolism in diverse environments ;Biosynthesis of amino acids ;Carbon metabolism ;Glycolysis / Gluconeogenesis ;Pentose phosphate pathway ;Methane metabolism ;Fructose and mannose metabolism ;Carbon fixation in photosynthetic organisms ;	IPR013785;IPR011289;IPR000771;	Aldolase-type TIM barrel;Fructose-1,6-bisphosphate aldolase, class 2;Ketose-bisphosphate aldolase, class-II;
I2C239	>sp|A7Z235|GUAA_BACA2 GMP synthase [glutamine-hydrolyzing] OS=Bacillus amyloliquefaciens subsp. plantarum (strain DSM 23117 / BGSC 10A6 / FZB42) GN=guaA PE=3 SV=1;>tr|A0A0D7XRN2|A0A0D7XRN2_BACAM GMP synthase OS=Bacillus amyloliquefaciens GN=UZ38_08600 PE=4	1	1.63671e-08	_IVNEVK(ac)HINR_	IVNEVK(1)HINR	493	-1.3364	164.97	VISTRIVNEVKHINRVVYDIT	..........KH.........	Cytoplasmic				K01624	FBA:fructose-bisphosphate aldolase, class II [EC:4.1.2.13];FBA:fructose-bisphosphate aldolase, class II [EC:4.1.2.13];FBA:fructose-bisphosphate aldolase, class II [EC:4.1.2.13];FBA:fructose-bisphosphate aldolase, class II [EC:4.1.2.13];FBA:fructose-bisphosphate aldolase, class II [EC:4.1.2.13];FBA:fructose-bisphosphate aldolase, class II [EC:4.1.2.13];FBA:fructose-bisphosphate aldolase, class II …	Metabolic pathways ;Biosynthesis of secondary metabolites ;Biosynthesis of antibiotics ;Microbial metabolism in diverse environments ;Biosynthesis of amino acids ;Carbon metabolism ;Glycolysis / Gluconeogenesis ;Pentose phosphate pathway ;Methane metabolism ;Fructose and mannose metabolism ;Carbon fixation in photosynthetic organisms ;	IPR013785;IPR011289;IPR000771;	Aldolase-type TIM barrel;Fructose-1,6-bisphosphate aldolase, class 2;Ketose-bisphosphate aldolase, class-II;
S6G0X7	>tr|S6G0X7|S6G0X7_BACAM 50S ribosomal protein L13 OS=Bacillus amyloliquefaciens subsp. plantarum UCMB5033 GN=rplM PE=3 SV=1;>sp|A7Z0S1|RL13_BACA2 50S ribosomal protein L13 OS=Bacillus amyloliquefaciens subsp. plantarum (strain DSM 23117 / BGSC 10A6 / FZB42	0.956638	7.0578e-05	_GK(ac)HKPTYTPHVDTGDHVIIINAEK_	GK(0.957)HK(0.043)PTYTPHVDTGDHVIIINAEK	40	0.5809	88.976	STEVASILRGKHKPTYTPHVD	..........KH.........	Cytoplasmic				K01624	FBA:fructose-bisphosphate aldolase, class II [EC:4.1.2.13];FBA:fructose-bisphosphate aldolase, class II [EC:4.1.2.13];FBA:fructose-bisphosphate aldolase, class II [EC:4.1.2.13];FBA:fructose-bisphosphate aldolase, class II [EC:4.1.2.13];FBA:fructose-bisphosphate aldolase, class II [EC:4.1.2.13];FBA:fructose-bisphosphate aldolase, class II [EC:4.1.2.13];FBA:fructose-bisphosphate aldolase, class II …	Metabolic pathways ;Biosynthesis of secondary metabolites ;Biosynthesis of antibiotics ;Microbial metabolism in diverse environments ;Biosynthesis of amino acids ;Carbon metabolism ;Glycolysis / Gluconeogenesis ;Pentose phosphate pathway ;Methane metabolism ;Fructose and mannose metabolism ;Carbon fixation in photosynthetic organisms ;	IPR013785;IPR011289;IPR000771;	Aldolase-type TIM barrel;Fructose-1,6-bisphosphate aldolase, class 2;Ketose-bisphosphate aldolase, class-II;
S6FJT2	>tr|S6FJT2|S6FJT2_BACAM SufD protein OS=Bacillus amyloliquefaciens subsp. plantarum UCMB5033 GN=sufD PE=4 SV=1;>tr|I2C9W8|I2C9W8_BACAM Uncharacterized protein OS=Bacillus amyloliquefaciens Y2 GN=MUS_3571 PE=4 SV=1;>tr|E1UQC3|E1UQC3_BACAS SufD protein OS=Ba	1	7.7349e-114	_FNK(ac)HTVENAPLASLEDLADEAK_	FNK(1)HTVENAPLASLEDLADEAK	61	-0.50265	231.41	ITNWNFTKFNKHTVENAPLAS	..........KH.........	Cytoplasmic				K01624	FBA:fructose-bisphosphate aldolase, class II [EC:4.1.2.13];FBA:fructose-bisphosphate aldolase, class II [EC:4.1.2.13];FBA:fructose-bisphosphate aldolase, class II [EC:4.1.2.13];FBA:fructose-bisphosphate aldolase, class II [EC:4.1.2.13];FBA:fructose-bisphosphate aldolase, class II [EC:4.1.2.13];FBA:fructose-bisphosphate aldolase, class II [EC:4.1.2.13];FBA:fructose-bisphosphate aldolase, class II …	Metabolic pathways ;Biosynthesis of secondary metabolites ;Biosynthesis of antibiotics ;Microbial metabolism in diverse environments ;Biosynthesis of amino acids ;Carbon metabolism ;Glycolysis / Gluconeogenesis ;Pentose phosphate pathway ;Methane metabolism ;Fructose and mannose metabolism ;Carbon fixation in photosynthetic organisms ;	IPR013785;IPR011289;IPR000771;	Aldolase-type TIM barrel;Fructose-1,6-bisphosphate aldolase, class 2;Ketose-bisphosphate aldolase, class-II;
I2C1M8	>tr|S6G141|S6G141_BACAM YdcI protein OS=Bacillus amyloliquefaciens subsp. plantarum UCMB5033 GN=ydcI PE=4 SV=1;>tr|A7Z1N2|A7Z1N2_BACA2 YdcI OS=Bacillus amyloliquefaciens subsp. plantarum (strain DSM 23117 / BGSC 10A6 / FZB42) GN=ydcI PE=4 SV=1;>tr|A0A0E1P4	1	2.88497e-71	_QIAEETALSQK(ac)HVESVIR_	QIAEETALSQK(1)HVESVIR	20	-1.2798	217.35	QIAEETALSQKHVESVIRLLE	..........KH.........	Cytoplasmic				K03628	rho:transcription termination factor Rho;	RNA degradation ;	IPR000194;IPR012340;IPR027417;IPR003593;IPR011113;IPR011112;IPR011129;IPR004665;	ATPase, F1/V1/A1 complex, alpha/beta subunit, nucleotide-binding domain;Nucleic acid-binding, OB-fold;P-loop containing nucleoside triphosphate hydrolase;AAA+ ATPase domain;Rho termination factor, RNA-binding;Rho termination factor, N-terminal;Cold shock protein;Transcription termination factor Rho;
S6FRI4	>tr|S6FRI4|S6FRI4_BACAM MlnC protein OS=Bacillus amyloliquefaciens subsp. plantarum UCMB5033 GN=mlnC PE=4 SV=1;>tr|A0A0E1P1M6|A0A0E1P1M6_BACAM Putative macrolactin polyketide synthase MlnC OS=Bacillus amyloliquefaciens subsp. amyloliquefaciens KHG19 GN=KHU	1	4.04782e-06	_VLLQFK(ac)HQK_	VLLQFK(1)HQK	1022	0.23378	146.27	AALTKVLLQFKHQKLAPSIHS	..........KH.........	Cytoplasmic				K03628	rho:transcription termination factor Rho;	RNA degradation ;	IPR000194;IPR012340;IPR027417;IPR003593;IPR011113;IPR011112;IPR011129;IPR004665;	ATPase, F1/V1/A1 complex, alpha/beta subunit, nucleotide-binding domain;Nucleic acid-binding, OB-fold;P-loop containing nucleoside triphosphate hydrolase;AAA+ ATPase domain;Rho termination factor, RNA-binding;Rho termination factor, N-terminal;Cold shock protein;Transcription termination factor Rho;
S6FS97	>tr|S6FS97|S6FS97_BACAM Aconitate hydratase OS=Bacillus amyloliquefaciens subsp. plantarum UCMB5033 GN=citB PE=3 SV=1;>tr|A7Z567|A7Z567_BACA2 Aconitate hydratase OS=Bacillus amyloliquefaciens subsp. plantarum (strain DSM 23117 / BGSC 10A6 / FZB42) GN=citB	1	7.9557e-68	_K(ac)HLVSPAGNQGFGADAAEENK_	K(1)HLVSPAGNQGFGADAAEENK	403	0.19521	187.07	PLSVMQETFKKHLVSPAGNQG	..........KH.........	Cytoplasmic				K03628	rho:transcription termination factor Rho;	RNA degradation ;	IPR000194;IPR012340;IPR027417;IPR003593;IPR011113;IPR011112;IPR011129;IPR004665;	ATPase, F1/V1/A1 complex, alpha/beta subunit, nucleotide-binding domain;Nucleic acid-binding, OB-fold;P-loop containing nucleoside triphosphate hydrolase;AAA+ ATPase domain;Rho termination factor, RNA-binding;Rho termination factor, N-terminal;Cold shock protein;Transcription termination factor Rho;
S6FXM9	>tr|S6FXM9|S6FXM9_BACAM BaeE protein OS=Bacillus amyloliquefaciens subsp. plantarum UCMB5033 GN=baeE PE=4 SV=1;>tr|Q1RS78|Q1RS78_BACAM Malonyl-CoA-[acyl-carrier protein] transacylase OS=Bacillus amyloliquefaciens GN=baeE PE=4 SV=1;>sp|A7Z4Y0|BAEE_BACA2 Pol	1	1.06242e-17	_DGGSFGINVVHNMK(ac)HTDSEEK_	DGGSFGINVVHNMK(1)HTDSEEK	382	0.14135	114.75	SFGINVVHNMKHTDSEEKMID	..........KH.........	Cytoplasmic				K03628	rho:transcription termination factor Rho;	RNA degradation ;	IPR000194;IPR012340;IPR027417;IPR003593;IPR011113;IPR011112;IPR011129;IPR004665;	ATPase, F1/V1/A1 complex, alpha/beta subunit, nucleotide-binding domain;Nucleic acid-binding, OB-fold;P-loop containing nucleoside triphosphate hydrolase;AAA+ ATPase domain;Rho termination factor, RNA-binding;Rho termination factor, N-terminal;Cold shock protein;Transcription termination factor Rho;
S6FMU1	>tr|S6FMU1|S6FMU1_BACAM Superoxide dismutase OS=Bacillus amyloliquefaciens subsp. plantarum UCMB5033 GN=sodA PE=3 SV=1;>tr|I2C7T2|I2C7T2_BACAM Superoxide dismutase OS=Bacillus amyloliquefaciens Y2 GN=sodA PE=3 SV=1;>tr|A7Z6R8|A7Z6R8_BACA2 Superoxide dismut	1	4.50557e-50	_ETMTIHHTK(ac)HHNTYVTNLNK_	ETMTIHHTK(1)HHNTYVTNLNK	30	-0.066056	170.89	DKETMTIHHTKHHNTYVTNLN	..........KH.........	Cytoplasmic							IPR003325;	TerD domain;
S6FRV0	>tr|S6FRV0|S6FRV0_BACAM tRNA (guanine-N(1)-)-methyltransferase OS=Bacillus amyloliquefaciens subsp. plantarum UCMB5033 GN=trmD PE=3 SV=1;>tr|I2C529|I2C529_BACAM tRNA (guanine-N(1)-)-methyltransferase OS=Bacillus amyloliquefaciens Y2 GN=trmD PE=3 SV=1;>tr|E	1	0.000633986	_AFSDNK(ac)HQTVDDYPYGGGAGMVLKPQPVFDAVEK_	AFSDNK(1)HQTVDDYPYGGGAGMVLKPQPVFDAVEK	45	-0.33517	91.151	VINFRAFSDNKHQTVDDYPYG	..........KH.........	Cytoplasmic							IPR003325;	TerD domain;
S6FG82	>tr|S6FG82|S6FG82_BACAM SalA protein OS=Bacillus amyloliquefaciens subsp. plantarum UCMB5033 GN=salA PE=4 SV=1;>tr|A7Z0S7|A7Z0S7_BACA2 YbaL OS=Bacillus amyloliquefaciens subsp. plantarum (strain DSM 23117 / BGSC 10A6 / FZB42) GN=ybaL PE=4 SV=1;>tr|A0A0E1P8	1	0.000152458	_K(ac)HPPVFLAVASGK_	K(1)HPPVFLAVASGK	103	0.73437	100.69	AAESETLLNRKHPPVFLAVAS	..........KH.........	Cytoplasmic				K02000	proV:glycine betaine/proline transport system ATP-binding protein [EC:3.6.3.32];	ABC transporters ;	IPR003439;IPR003593;IPR000644;IPR027417;IPR005892;IPR017871;	ABC transporter-like;AAA+ ATPase domain;CBS domain;P-loop containing nucleoside triphosphate hydrolase;Glycine betaine transport ATP-binding subunit;ABC transporter, conserved site;
S6FM29	>tr|S6FM29|S6FM29_BACAM tRNA uridine 5-carboxymethylaminomethyl modification enzyme MnmG OS=Bacillus amyloliquefaciens subsp. plantarum UCMB5033 GN=trmF PE=3 SV=1;>tr|I2CCF4|I2CCF4_BACAM tRNA uridine 5-carboxymethylaminomethyl modification enzyme MnmG OS=B	1	8.26457e-07	_FQYQHEMK(ac)HTLEK_	FQYQHEMK(1)HTLEK	110	-0.7878	124.07	ADKFQYQHEMKHTLEKTPNLT	..........KH.........	Periplasmic							IPR007889;IPR004027;IPR013763;	DNA binding HTH domain, Psq-type;SEC-C motif;Cyclin-like;
S6FVD1	>tr|S6FVD1|S6FVD1_BACAM BacC protein OS=Bacillus amyloliquefaciens subsp. plantarum UCMB5033 GN=bacC PE=3 SV=1;>tr|I2CBG8|I2CBG8_BACAM Bacilysin biosynthesis oxidoreductase OS=Bacillus amyloliquefaciens Y2 GN=bacC3 PE=3 SV=1;>tr|E1USX8|E1USX8_BACAS BacC pr	1	0.0112528	_SMAVDYAK(ac)HNIR_	SMAVDYAK(1)HNIR	172	-2.3351	66.267	LTRSMAVDYAKHNIRVNCVCP	..........KH.........	Cytoplasmic							IPR018775;	Nucleotidyltransferase, predicted;
I2C4Z0	>tr|I2C4Z0|I2C4Z0_BACAM Uncharacterized protein OS=Bacillus amyloliquefaciens Y2 GN=MUS_1715 PE=4 SV=1;>tr|A7Z4I4|A7Z4I4_BACA2 YloA OS=Bacillus amyloliquefaciens subsp. plantarum (strain DSM 23117 / BGSC 10A6 / FZB42) GN=yloA PE=4 SV=1;>tr|A0A0D7XW34|A0A0D	1	0.000104359	_K(ac)HIEGGFIEK_	K(1)HIEGGFIEK	76	0.28802	100.38	EPPMFCTLLRKHIEGGFIEKI	..........KH.........	Periplasmic							IPR020299;	Uncharacterised protein family YwqI;
S6FJS2	>tr|S6FJS2|S6FJS2_BACAM YkuT protein OS=Bacillus amyloliquefaciens subsp. plantarum UCMB5033 GN=ykuT PE=4 SV=1;>tr|I2C4E5|I2C4E5_BACAM Small conductance mechanosensitive ion channel, MscS family OS=Bacillus amyloliquefaciens Y2 GN=ykuT PE=4 SV=1;>tr|E1USN5	1	0.00425979	_LIK(ac)HLFQK_	LIK(1)HLFQK	42	0.12677	69.984	IFRTAGKKLIKHLFQKFEQQN	..........KH.........	Cytoplasmic				K00648	fabH:3-oxoacyl-[acyl-carrier-protein] synthase III [EC:2.3.1.180];fabH:3-oxoacyl-[acyl-carrier-protein] synthase III [EC:2.3.1.180];fabH:3-oxoacyl-[acyl-carrier-protein] synthase III [EC:2.3.1.180];	Metabolic pathways ;Fatty acid metabolism ;Fatty acid biosynthesis ;	IPR016039;IPR016038;IPR004655;IPR013747;IPR013751;	Thiolase-like;Thiolase-like, subgroup;3-oxoacyl-[acyl-carrier-protein] synthase 3;3-Oxoacyl-[acyl-carrier-protein (ACP)] synthase III C-terminal;3-Oxoacyl-[acyl-carrier-protein (ACP)] synthase III;
A0A0D7XYY6	>tr|A0A0D7XYY6|A0A0D7XYY6_BACAM Pyruvate carboxylase OS=Bacillus amyloliquefaciens GN=UZ38_00855 PE=4 SV=1;>tr|A7Z4A9|A7Z4A9_BACA2 Pyruvate carboxylase OS=Bacillus amyloliquefaciens subsp. plantarum (strain DSM 23117 / BGSC 10A6 / FZB42) GN=pycA PE=4 SV=1;	1	0.000818588	_TNIPFLENVAK(ac)HEK_	TNIPFLENVAK(1)HEK	438	0.67793	64.52	TNIPFLENVAKHEKFLTGQYD	..........KH.........	Cytoplasmic							IPR001031;IPR029058;	Thioesterase;Alpha/Beta hydrolase fold;
S6FUT7	>tr|S6FUT7|S6FUT7_BACAM Phosphoglycerate kinase OS=Bacillus amyloliquefaciens subsp. plantarum UCMB5033 GN=pgk PE=3 SV=1;>tr|I2CAB3|I2CAB3_BACAM Phosphoglycerate kinase OS=Bacillus amyloliquefaciens Y2 GN=pgk PE=3 SV=1;>tr|A7Z8Y4|A7Z8Y4_BACA2 Phosphoglycer	1	2.58044e-07	_AALPTIK(ac)HLADQGAK_	AALPTIK(1)HLADQGAK	45	0.53573	119.45	TRIRAALPTIKHLADQGAKVL	..........KH.........	Cytoplasmic							IPR001031;IPR029058;	Thioesterase;Alpha/Beta hydrolase fold;
S6G1M6	>tr|S6G1M6|S6G1M6_BACAM MlnA protein OS=Bacillus amyloliquefaciens subsp. plantarum UCMB5033 GN=mlnA PE=4 SV=1;>tr|A0A0E1P3J6|A0A0E1P3J6_BACAM Putative macrolactin synthesis OS=Bacillus amyloliquefaciens subsp. amyloliquefaciens KHG19 GN=KHU1_1256 PE=4 SV=	1	2.71731e-13	_ELIDLYIK(ac)HDVR_	ELIDLYIK(1)HDVR	420	0.090425	109	REKELIDLYIKHDVRVIEASS	..........KH.........	Cytoplasmic							IPR029041;IPR002872;	FAD-linked oxidoreductase-like;Proline dehydrogenase domain;
S6FYA2	>tr|S6FYA2|S6FYA2_BACAM Cytidylate kinase OS=Bacillus amyloliquefaciens subsp. plantarum UCMB5033 GN=cmk PE=3 SV=1;>tr|E1UK38|E1UK38_BACAS Cytidylate kinase OS=Bacillus amyloliquefaciens (strain ATCC 23350 / DSM 7 / BCRC 11601 / NBRC 15535 / NRRL B-14393)	1	5.79444e-20	_KDEVSNQVSIAAK(ac)HK_	KDEVSNQVSIAAK(1)HK	104	1.268	172.57	EVSNQVSIAAKHKGVREEMVK	..........KH.........	Cytoplasmic							IPR029041;IPR002872;	FAD-linked oxidoreductase-like;Proline dehydrogenase domain;
I2C599	>tr|I2C599|I2C599_BACAM Mitochondrial processing peptidase-like protein OS=Bacillus amyloliquefaciens Y2 GN=mlpA PE=3 SV=1;>tr|S6FS08|S6FS08_BACAM MlpA protein OS=Bacillus amyloliquefaciens subsp. plantarum UCMB5033 GN=mlpA PE=3 SV=1;>tr|A7Z4U2|A7Z4U2_BACA	1	0.00315908	_NELLLGK(ac)HK_	NELLLGK(1)HK	352	0.48344	72.243	RNGKNELLLGKHKTMDEIITE	..........KH.........	Cytoplasmic							IPR029041;IPR002872;	FAD-linked oxidoreductase-like;Proline dehydrogenase domain;
S6FWT7	>tr|S6FWT7|S6FWT7_BACAM RNA polymerase sigma factor OS=Bacillus amyloliquefaciens subsp. plantarum UCMB5033 GN=sigM PE=3 SV=1;>tr|I2C304|I2C304_BACAM RNA polymerase sigma factor OS=Bacillus amyloliquefaciens Y2 GN=sigM PE=3 SV=1;>tr|E1UQ76|E1UQ76_BACAS RNA	1	8.323e-05	_DK(ac)HLAEDLLQETFMR_	DK(1)HLAEDLLQETFMR	25	0.25136	84.508	YRFLLSMTKDKHLAEDLLQET	..........KH.........	Cytoplasmic							IPR029041;IPR002872;	FAD-linked oxidoreductase-like;Proline dehydrogenase domain;
A7Z477	>tr|A7Z477|A7Z477_BACA2 MlnH OS=Bacillus amyloliquefaciens subsp. plantarum (strain DSM 23117 / BGSC 10A6 / FZB42) GN=mlnH PE=4 SV=1;>tr|Q1RS60|Q1RS60_BACAM Polyketide synthase type I OS=Bacillus amyloliquefaciens GN=pks2H PE=4 SV=1;>tr|S6FRI8|S6FRI8_BACAM	1	2.575e-09	_YIGSENVIYAEAAAEYEMVNEK(ac)HYK_	YIGSENVIYAEAAAEYEMVNEK(1)HYK	549	-1.1431	89.979	AAAEYEMVNEKHYKFNPEQSA	..........KH.........	Cytoplasmic							IPR029041;IPR002872;	FAD-linked oxidoreductase-like;Proline dehydrogenase domain;
I2CBG4	>tr|I2CBG4|I2CBG4_BACAM Bacilysin biosynthesis oxidoreductase OS=Bacillus amyloliquefaciens Y2 GN=ywfH PE=4 SV=1;>tr|A7Z9Z0|A7Z9Z0_BACA2 YwfH OS=Bacillus amyloliquefaciens subsp. plantarum (strain DSM 23117 / BGSC 10A6 / FZB42) GN=ywfH PE=4 SV=1;>tr|A0A0D7	1	2.66685e-18	_EEILAK(ac)HPDAGVTVLAGDMSDQK_	EEILAK(1)HPDAGVTVLAGDMSDQK	42	-0.064807	124.66	IESVKEEILAKHPDAGVTVLA	..........KH.........	Cytoplasmic							IPR001085;IPR015424;IPR015421;IPR015422;IPR019798;	Serine hydroxymethyltransferase;Pyridoxal phosphate-dependent transferase;Pyridoxal phosphate-dependent transferase, major region, subdomain 1;Pyridoxal phosphate-dependent transferase, major region, subdomain 2;Serine hydroxymethyltransferase, pyridoxal phosphate binding site;
S6FB57	>tr|S6FB57|S6FB57_BACAM tRNA-dihydrouridine synthase OS=Bacillus amyloliquefaciens subsp. plantarum UCMB5033 GN=dusB PE=3 SV=1;>tr|I2C0K5|I2C0K5_BACAM tRNA-dihydrouridine synthase OS=Bacillus amyloliquefaciens Y2 GN=yacF PE=3 SV=1;>tr|E1UJT4|E1UJT4_BACAS t	1	0.00270521	_K(ac)HAAWYLK_	K(1)HAAWYLK	283	1.0202	114.28	GENVAVREMRKHAAWYLKGVR	..........KH.........	Cytoplasmic							IPR001085;IPR015424;IPR015421;IPR015422;IPR019798;	Serine hydroxymethyltransferase;Pyridoxal phosphate-dependent transferase;Pyridoxal phosphate-dependent transferase, major region, subdomain 1;Pyridoxal phosphate-dependent transferase, major region, subdomain 2;Serine hydroxymethyltransferase, pyridoxal phosphate binding site;
S6G0V4	>tr|S6G0V4|S6G0V4_BACAM Initiation-control protein YabA OS=Bacillus amyloliquefaciens subsp. plantarum UCMB5033 GN=dnaH PE=3 SV=1;>tr|I2C0F6|I2C0F6_BACAM Initiation-control protein YabA OS=Bacillus amyloliquefaciens Y2 GN=yabA PE=3 SV=1;>tr|E1UJA1|E1UJA1_B	1	1.07128e-20	_QHIGEMIEENHHLQLENK(ac)HLR_	QHIGEMIEENHHLQLENK(1)HLR	46	-0.36274	122.49	EENHHLQLENKHLRKRLDDTT	..........KH.........	Cytoplasmic							IPR023577;	CYTH-like domain;
S6FHY1	>tr|S6FHY1|S6FHY1_BACAM DfnF protein OS=Bacillus amyloliquefaciens subsp. plantarum UCMB5033 GN=dfnF PE=4 SV=1;>tr|A7Z6D6|A7Z6D6_BACA2 DfnF OS=Bacillus amyloliquefaciens subsp. plantarum (strain DSM 23117 / BGSC 10A6 / FZB42) GN=dfnF PE=4 SV=1;>tr|A0A0E1P3	1	1.03872e-05	_TLAECLTNDEK(ac)HK_	TLAECLTNDEK(1)HK	996	0.53966	116.51	TLAECLTNDEKHKNILSGLFG	..........KH.........	Cytoplasmic							IPR023577;	CYTH-like domain;
S6FS46	>tr|A0A0D7XWX8|A0A0D7XWX8_BACAM Polyketide synthase OS=Bacillus amyloliquefaciens GN=UZ38_02020 PE=4 SV=1;>tr|I2C5F0|I2C5F0_BACAM Linear gramicidin synthetase subunit D OS=Bacillus amyloliquefaciens Y2 GN=pksJ2 PE=4 SV=1;>tr|S6FS46|S6FS46_BACAM BaeN protei	1	2.31207e-09	_LSQFITGDK(ac)HADLYR_	LSQFITGDK(1)HADLYR	3098	0.10465	128.71	EKLSQFITGDKHADLYRGRID	..........KH.........	Periplasmic				K16961	yxeM:putative amino-acid transport system substrate-binding protein;	ABC transporters ;	IPR018313;IPR001638;	Solute-binding protein family 3, conserved site;Solute-binding protein family 3/N-terminal domain of MltF;
E1UNQ9	>tr|E1UNQ9|E1UNQ9_BACAS YfjO protein OS=Bacillus amyloliquefaciens (strain ATCC 23350 / DSM 7 / BCRC 11601 / NBRC 15535 / NRRL B-14393) GN=yfjO PE=4 SV=1;>tr|I2C2K4|I2C2K4_BACAM Putative RNA methyltransferase OS=Bacillus amyloliquefaciens Y2 GN=yfjO PE=4 S	1	1.90415e-08	_ILEK(ac)HNVSVYNER_	ILEK(1)HNVSVYNER	192	-0.055025	135.14	TTGIVRRILEKHNVSVYNERT	..........KH.........	Cytoplasmic							IPR007901;IPR000594;IPR009036;IPR016040;	MoeZ/MoeB;UBA/THIF-type NAD/FAD binding fold;Molybdenum cofactor biosynthesis, MoeB;NAD(P)-binding domain;
S6FHQ6	>tr|S6FHQ6|S6FHQ6_BACAM Signal peptidase I OS=Bacillus amyloliquefaciens subsp. plantarum UCMB5033 GN=sipS PE=3 SV=1;>tr|A7Z679|A7Z679_BACA2 Signal peptidase I OS=Bacillus amyloliquefaciens subsp. plantarum (strain DSM 23117 / BGSC 10A6 / FZB42) GN=sipS PE	1	4.63116e-05	_VSEPYLAANK(ac)HK_	VSEPYLAANK(1)HK	118	0.1074	93.477	KVSEPYLAANKHKAKQDGYDR	..........KH.........	Cytoplasmic							IPR007901;IPR000594;IPR009036;IPR016040;	MoeZ/MoeB;UBA/THIF-type NAD/FAD binding fold;Molybdenum cofactor biosynthesis, MoeB;NAD(P)-binding domain;
I2CCF7	>tr|I2CCF7|I2CCF7_BACAM Membrane protein insertase YidC OS=Bacillus amyloliquefaciens Y2 GN=spoIIIJ PE=3 SV=1;>tr|S6FRC9|S6FRC9_BACAM Membrane protein insertase YidC OS=Bacillus amyloliquefaciens subsp. plantarum UCMB5033 GN=oxaAA PE=3 SV=1;>tr|E1UUL6|E1UU	1	6.84035e-19	_GPDIK(ac)HDPETQK_	GPDIK(1)HDPETQK	236	0.90769	174.46	QTFLIKGPDIKHDPETQKAGG	..........KH.........	Cytoplasmic				K02013	ABC.FEV.A:iron complex transport system ATP-binding protein [EC:3.6.3.34];	ABC transporters ;	IPR027417;IPR003439;IPR003593;IPR017871;	P-loop containing nucleoside triphosphate hydrolase;ABC transporter-like;AAA+ ATPase domain;ABC transporter, conserved site;
S6G2B4	>tr|S6G2B4|S6G2B4_BACAM YrrL protein OS=Bacillus amyloliquefaciens subsp. plantarum UCMB5033 GN=yrrL PE=4 SV=1;>tr|I2C8B3|I2C8B3_BACAM Uncharacterized protein OS=Bacillus amyloliquefaciens Y2 GN=MUS_2994 PE=4 SV=1;>tr|A7Z731|A7Z731_BACA2 YrrL OS=Bacillus a	1	5.80847e-05	_MPLQTDPTVLYAAGK(ac)HK_	MPLQTDPTVLYAAGK(1)HK	281	-2.6843	73.498	TDPTVLYAAGKHKSRVYYKDL	..........KH.........	Cytoplasmic							IPR015421;IPR015424;IPR004839;	Pyridoxal phosphate-dependent transferase, major region, subdomain 1;Pyridoxal phosphate-dependent transferase;Aminotransferase, class I/classII;
S6G2H9	>tr|S6G2H9|S6G2H9_BACAM o-succinylbenzoate synthase OS=Bacillus amyloliquefaciens subsp. plantarum UCMB5033 GN=menC PE=3 SV=1;>tr|I2C9C4|I2C9C4_BACAM o-succinylbenzoate synthase OS=Bacillus amyloliquefaciens Y2 GN=menC PE=3 SV=1;>tr|E1UNI5|E1UNI5_BACAS o-s	1	0.00632228	_HLQK(ac)HLR_	HLQK(1)HLR	230	-0.8186	83.614	DDIVDHRHLQKHLRTAVCLDE	..........KH.........	Cytoplasmic							IPR015421;IPR015424;IPR004839;	Pyridoxal phosphate-dependent transferase, major region, subdomain 1;Pyridoxal phosphate-dependent transferase;Aminotransferase, class I/classII;
S6FU99	>tr|S6FU99|S6FU99_BACAM YugK protein OS=Bacillus amyloliquefaciens subsp. plantarum UCMB5033 GN=yugK PE=4 SV=1;>tr|I2C9H4|I2C9H4_BACAM Alcohol dehydrogenase OS=Bacillus amyloliquefaciens Y2 GN=yugK PE=4 SV=1;>tr|A7Z851|A7Z851_BACA2 YugK OS=Bacillus amyloli	1	1.01765e-14	_LLEDLENYK(ac)HR_	LLEDLENYK(1)HR	239	2.1396	175.15	PKLLEDLENYKHRETILYAGT	..........KH.........	Cytoplasmic							IPR015421;IPR015424;IPR004839;	Pyridoxal phosphate-dependent transferase, major region, subdomain 1;Pyridoxal phosphate-dependent transferase;Aminotransferase, class I/classII;
S6FS46	>tr|A0A0D7XWX8|A0A0D7XWX8_BACAM Polyketide synthase OS=Bacillus amyloliquefaciens GN=UZ38_02020 PE=4 SV=1;>tr|E1UUN3|E1UUN3_BACAS BaeM protein OS=Bacillus amyloliquefaciens (strain ATCC 23350 / DSM 7 / BCRC 11601 / NBRC 15535 / NRRL B-14393) GN=baeM PE=4 S	1	0.00136899	_VLMQMK(ac)HK_	VLMQMK(1)HK	4420	-0.80985	97.798	AGVIKVLMQMKHKTLAKSLHS	..........KH.........	Cytoplasmic							IPR009050;IPR004090;IPR004089;IPR012292;	Globin-like;Chemotaxis methyl-accepting receptor;Methyl-accepting chemotaxis protein (MCP) signalling domain;Globin, structural domain;
S6FS46	>tr|A0A0D7XWX8|A0A0D7XWX8_BACAM Polyketide synthase OS=Bacillus amyloliquefaciens GN=UZ38_02020 PE=4 SV=1;>tr|E1UUN3|E1UUN3_BACAS BaeM protein OS=Bacillus amyloliquefaciens (strain ATCC 23350 / DSM 7 / BCRC 11601 / NBRC 15535 / NRRL B-14393) GN=baeM PE=4 S	1	0.000248742	_ILLQM(ox)K(ac)HR_	ILLQMK(1)HR	2942	0.025639	127.84	AGIIKILLQMKHRTLVKSLHC	..........KH.........	Cytoplasmic							IPR009050;IPR004090;IPR004089;IPR012292;	Globin-like;Chemotaxis methyl-accepting receptor;Methyl-accepting chemotaxis protein (MCP) signalling domain;Globin, structural domain;
S6G056	>tr|S6G056|S6G056_BACAM YybA protein OS=Bacillus amyloliquefaciens subsp. plantarum UCMB5033 GN=yybA PE=4 SV=1;>tr|I2CCC2|I2CCC2_BACAM Putative HTH-type transcriptional regulator OS=Bacillus amyloliquefaciens Y2 GN=yybA PE=4 SV=1;>tr|E1UUI5|E1UUI5_BACAS Yy	1	0.00776837	_K(ac)LFPTEK_	K(1)LFPTEK	87	0.25475	132.57	RPDDQNKKIKKLFPTEKGRKV	..........K.F........	Periplasmic		molecular_function;transporter activity;	periplasmic space;external encapsulating structure;cell part;cell envelope;cell;external encapsulating structure part;cellular_component;cell periphery;envelope;outer membrane-bounded periplasmic space;	K02424	fliY:cystine transport system substrate-binding protein;	ABC transporters ;	IPR018313;IPR001638;	Solute-binding protein family 3, conserved site;Solute-binding protein family 3/N-terminal domain of MltF;
S6FXC5	>tr|S6FXC5|S6FXC5_BACAM PdhA protein OS=Bacillus amyloliquefaciens subsp. plantarum UCMB5033 GN=pdhA PE=4 SV=1;>tr|A0A0E1P1T6|A0A0E1P1T6_BACAM Pyruvate dehydrogenase E1 component subunit alpha OS=Bacillus amyloliquefaciens subsp. amyloliquefaciens KHG19 GN	1	0.00390039	_K(ac)QFDAINK_	K(1)QFDAINK	14	2.0791	107.69	KTKTSIVDSKKQFDAINKQFE	..........K.F........	Cytoplasmic							IPR007138;IPR011008;	Antibiotic biosynthesis monooxygenase-like domain;Dimeric alpha-beta barrel;
A7ZAB5	>tr|A7ZAB5|A7ZAB5_BACA2 YxjG OS=Bacillus amyloliquefaciens subsp. plantarum (strain DSM 23117 / BGSC 10A6 / FZB42) GN=yxjG PE=4 SV=1	1	6.84003e-15	_AAYQNDYK(ac)QFQHDVSK_	AAYQNDYK(1)QFQHDVSK	171	-0.16437	132.05	LEKAAYQNDYKQFQHDVSKAY	..........K.F........	Cytoplasmic							IPR029058;IPR000801;	Alpha/Beta hydrolase fold;Putative esterase;
S6FR86	>tr|S6FR86|S6FR86_BACAM Histidine kinase OS=Bacillus amyloliquefaciens subsp. plantarum UCMB5033 GN=walK PE=4 SV=1;>tr|I2CC87|I2CC87_BACAM Histidine kinase OS=Bacillus amyloliquefaciens Y2 GN=yycG PE=4 SV=1;>tr|E1UUF4|E1UUF4_BACAS Histidine kinase OS=Bacil	1	0.00173016	_KDVEK(ac)VFDR_	KDVEK(1)VFDR	545	-1.0534	91.549	GIGIPKKDVEKVFDRFYRVDK	..........K.F........	Cytoplasmic							IPR001757;IPR000150;IPR023214;IPR006379;IPR006378;	P-type ATPase;Cof protein;HAD-like domain;HAD-superfamily hydrolase, subfamily IIB;Sucrose-phosphate phosphatase;
A0A0D7XP93	>tr|A0A0D7XP93|A0A0D7XP93_BACAM General stress protein OS=Bacillus amyloliquefaciens GN=UZ38_14325 PE=4 SV=1;>tr|S6G134|S6G134_BACAM GsiB protein OS=Bacillus amyloliquefaciens subsp. plantarum UCMB5033 GN=gsiB PE=4 SV=1;>tr|A7Z1J6|A7Z1J6_BACA2 GsiB OS=Baci	1	0.00133376	_NHDK(ac)DFYK_	NHDK(1)DFYK	87	0.45318	97.565	GGEATSKNHDKDFYKEIGQKG	..........K.F........	Cytoplasmic							IPR001647;IPR023772;IPR015893;IPR011075;IPR013571;IPR009057;	DNA-binding HTH domain, TetR-type;DNA-binding HTH domain, TetR-type, conserved site;Tetracycline transcriptional regulator, TetR-like, C-terminal;Tetracycline transcriptional regulator, TetR-related, C-terminal;Transcription regulator QacR, C-terminal;Homeodomain-like;
E1ULJ2	>tr|E1ULJ2|E1ULJ2_BACAS GsiB protein OS=Bacillus amyloliquefaciens (strain ATCC 23350 / DSM 7 / BCRC 11601 / NBRC 15535 / NRRL B-14393) GN=gsiB PE=4 SV=1	1	0.000345269	_NHDK(ac)EFYK_	NHDK(1)EFYK	86	-0.42435	131.11	GGEATSKNHDKEFYKEIGQKG	..........K.F........	Periplasmic				K18149	pbp5:penicillin-binding protein;	beta-Lactam resistance ;	IPR005311;IPR012338;IPR007887;IPR001460;	Penicillin-binding protein, dimerisation domain;Beta-lactamase/transpeptidase-like;NTF2-like N-terminal transpeptidase;Penicillin-binding protein, transpeptidase;
I2C599	>tr|I2C599|I2C599_BACAM Mitochondrial processing peptidase-like protein OS=Bacillus amyloliquefaciens Y2 GN=mlpA PE=3 SV=1;>tr|S6FS08|S6FS08_BACAM MlpA protein OS=Bacillus amyloliquefaciens subsp. plantarum UCMB5033 GN=mlpA PE=3 SV=1;>tr|A7Z4U2|A7Z4U2_BACA	1	1.65536e-05	_DVEK(ac)WFGTYEAK_	DVEK(1)WFGTYEAK	189	-0.043019	95.273	VTEQFIKDVEKWFGTYEAKGK	..........K.F........	Periplasmic				K18149	pbp5:penicillin-binding protein;	beta-Lactam resistance ;	IPR005311;IPR012338;IPR007887;IPR001460;	Penicillin-binding protein, dimerisation domain;Beta-lactamase/transpeptidase-like;NTF2-like N-terminal transpeptidase;Penicillin-binding protein, transpeptidase;
I2C6W4	>tr|I2C6W4|I2C6W4_BACAM Carboxypeptidase Taq OS=Bacillus amyloliquefaciens Y2 GN=ypwA PE=4 SV=1;>tr|S6FHB6|S6FHB6_BACAM YpwA protein OS=Bacillus amyloliquefaciens subsp. plantarum UCMB5033 GN=ypwA PE=4 SV=1;>tr|A7Z5W3|A7Z5W3_BACA2 YpwA OS=Bacillus amyloliq	1	2.90835e-19	_VTESGNKPDTSFITK(ac)TFPK_	VTESGNKPDTSFITK(1)TFPK	202	0.20119	146.13	GNKPDTSFITKTFPKEQQRDL	..........K.F........	Periplasmic				K02016	ABC.FEV.S:iron complex transport system substrate-binding protein;	ABC transporters ;	IPR002491;	ABC transporter periplasmic binding domain;
S6FYG8	>tr|S6FYG8|S6FYG8_BACAM Elongation factor P OS=Bacillus amyloliquefaciens subsp. plantarum UCMB5033 GN=efp PE=3 SV=1;>tr|I2C7M8|I2C7M8_BACAM Elongation factor P OS=Bacillus amyloliquefaciens Y2 GN=efp PE=3 SV=1;>tr|E1UKY2|E1UKY2_BACAS Elongation factor P O	1	9.37406e-06	_TGAIQEK(ac)TFR_	TGAIQEK(1)TFR	52	-0.66997	129.89	RNLRTGAIQEKTFRAGEKVAK	..........K.F........	Periplasmic				K02016	ABC.FEV.S:iron complex transport system substrate-binding protein;	ABC transporters ;	IPR002491;	ABC transporter periplasmic binding domain;
S6FIF8	>tr|S6FIF8|S6FIF8_BACAM CypB protein OS=Bacillus amyloliquefaciens subsp. plantarum UCMB5033 GN=cypB PE=4 SV=1;>tr|I2C834|I2C834_BACAM NADPH-ferrihemoprotein reductase OS=Bacillus amyloliquefaciens Y2 GN=yrhJ PE=4 SV=1;>tr|E1ULU2|E1ULU2_BACAS CypB protein	1	0.034903	_ELAAEVCDEK(ac)R_	ELAAEVCDEK(1)R	67	-1.3171	41.218	RELAAEVCDEKRFDKNLSKAL	..........K.F........	Periplasmic				K02016	ABC.FEV.S:iron complex transport system substrate-binding protein;	ABC transporters ;	IPR002491;	ABC transporter periplasmic binding domain;
S6FHQ6	>tr|S6FHQ6|S6FHQ6_BACAM Signal peptidase I OS=Bacillus amyloliquefaciens subsp. plantarum UCMB5033 GN=sipS PE=3 SV=1;>tr|A7Z679|A7Z679_BACA2 Signal peptidase I OS=Bacillus amyloliquefaciens subsp. plantarum (strain DSM 23117 / BGSC 10A6 / FZB42) GN=sipS PE	1	1.55131e-05	_VPDDK(ac)YFVMGDNR_	VPDDK(1)YFVMGDNR	142	0.14104	98.943	DFGPVKVPDDKYFVMGDNRRE	..........K.F........	Periplasmic				K02016	ABC.FEV.S:iron complex transport system substrate-binding protein;	ABC transporters ;	IPR002491;	ABC transporter periplasmic binding domain;
A7Z477	>tr|A0A0D7XV20|A0A0D7XV20_BACAM MlnH OS=Bacillus amyloliquefaciens GN=UZ38_00720 PE=4 SV=1;>tr|I2C4I9|I2C4I9_BACAM (S)-2-hydroxy-acid oxidase OS=Bacillus amyloliquefaciens Y2 GN=glcF PE=4 SV=1;>tr|A7Z477|A7Z477_BACA2 MlnH OS=Bacillus amyloliquefaciens subs	1	0.00156725	_GGLIHK(ac)DFMK_	GGLIHK(1)DFMK	147	0.57514	76.843	RNLRRGGLIHKDFMKLEGTVY	..........K.F........	Cytoplasmic							IPR011991;IPR001845;	Winged helix-turn-helix DNA-binding domain;HTH ArsR-type DNA-binding domain;
A0A0E1NY92	>tr|A0A0E1NY92|A0A0E1NY92_BACAM Uncharacterized protein OS=Bacillus amyloliquefaciens subsp. amyloliquefaciens KHG19 GN=KHU1_0012 PE=4 SV=1;>tr|S6G0Y1|S6G0Y1_BACAM Btr protein OS=Bacillus amyloliquefaciens subsp. plantarum UCMB5033 GN=btr PE=4 SV=1;>tr|I2C	1	3.44037e-10	_AAIEQTK(ac)QFIHAQSDTK_	AAIEQTK(1)QFIHAQSDTK	170	-0.38165	104.88	NNTKAAIEQTKQFIHAQSDTK	..........K.F........	Cytoplasmic							IPR011991;IPR001845;	Winged helix-turn-helix DNA-binding domain;HTH ArsR-type DNA-binding domain;
S6FV00	>tr|S6FV00|S6FV00_BACAM YvlB protein OS=Bacillus amyloliquefaciens subsp. plantarum UCMB5033 GN=yvlB PE=4 SV=1;>tr|E1URF3|E1URF3_BACAS YvlB protein OS=Bacillus amyloliquefaciens (strain ATCC 23350 / DSM 7 / BCRC 11601 / NBRC 15535 / NRRL B-14393) GN=yvlB P	1	0.00213028	_GNK(ac)FFVR_	GNK(1)FFVR	162	-2.4295	114.19	QHIECEVKGNKFFVRTEKKTM	..........K.F........	Cytoplasmic							IPR011330;IPR005501;	Glycoside hydrolase/deacetylase, beta/alpha-barrel;Uncharacterised protein family UPF0271, LamB/YcsF;
S6FUA2	>tr|S6FUA2|S6FUA2_BACAM YugG protein OS=Bacillus amyloliquefaciens subsp. plantarum UCMB5033 GN=yugG PE=4 SV=1;>tr|A7Z856|A7Z856_BACA2 AlaR OS=Bacillus amyloliquefaciens subsp. plantarum (strain DSM 23117 / BGSC 10A6 / FZB42) GN=alaR PE=4 SV=1;>tr|A0A0D7XV	1	9.87311e-07	_HDGK(ac)VFESGDDDKR_	HDGK(1)VFESGDDDKR	151	-0.16935	115.1	FILKKYKHDGKVFESGDDDKR	..........K.F........	Cytoplasmic							IPR014757;IPR005471;IPR029016;IPR011991;	Transcription regulator IclR, C-terminal;Transcription regulator IclR, N-terminal;GAF domain-like;Winged helix-turn-helix DNA-binding domain;
S6G333	>tr|S6G333|S6G333_BACAM Jag protein OS=Bacillus amyloliquefaciens subsp. plantarum UCMB5033 GN=jag PE=4 SV=1;>tr|I2CCF6|I2CCF6_BACAM SpoIIIJ-associated protein OS=Bacillus amyloliquefaciens Y2 GN=jag PE=4 SV=1;>tr|E1UUL5|E1UUL5_BACAS Jag protein OS=Bacillu	1	2.44853e-05	_HPNIK(ac)TFSTGEGR_	HPNIK(1)TFSTGEGR	188	0.45937	106.32	HDALSKHPNIKTFSTGEGRYR	..........K.F........	Cytoplasmic				K06215	pdxS:pyridoxal 5'-phosphate synthase pdxS subunit [EC:4.3.3.6];	Vitamin B6 metabolism ;	IPR011060;IPR013785;IPR001852;	Ribulose-phosphate binding barrel;Aldolase-type TIM barrel;Pyridoxine biosynthesis protein;
A0A0D7XN78	>tr|A0A0D7XN78|A0A0D7XN78_BACAM ABC transporter OS=Bacillus amyloliquefaciens GN=UZ38_14020 PE=4 SV=1	1	2.78687e-05	_QNTEVIGK(ac)IFNK_	QNTEVIGK(1)IFNK	158	1.2029	95.498	RFKQNTEVIGKIFNKENEVKD	..........K.F........	Cytoplasmic				K06215	pdxS:pyridoxal 5'-phosphate synthase pdxS subunit [EC:4.3.3.6];	Vitamin B6 metabolism ;	IPR011060;IPR013785;IPR001852;	Ribulose-phosphate binding barrel;Aldolase-type TIM barrel;Pyridoxine biosynthesis protein;
S6FVF4	>tr|S6FVF4|S6FVF4_BACAM SacT protein OS=Bacillus amyloliquefaciens subsp. plantarum UCMB5033 GN=sacT PE=4 SV=1;>tr|I2CBK8|I2CBK8_BACAM Beta-glucoside operon transcriptional antiterminator OS=Bacillus amyloliquefaciens Y2 GN=licT PE=4 SV=1;>tr|A7ZA33|A7ZA33	1	8.40392e-06	_IEK(ac)IFVVHDENEK_	IEK(1)IFVVHDENEK	45	0.93792	90.156	NDVIQKHKIEKIFVVHDENEK	..........K.F........	Cytoplasmic				K06215	pdxS:pyridoxal 5'-phosphate synthase pdxS subunit [EC:4.3.3.6];	Vitamin B6 metabolism ;	IPR011060;IPR013785;IPR001852;	Ribulose-phosphate binding barrel;Aldolase-type TIM barrel;Pyridoxine biosynthesis protein;
A0A0D7XP93	>tr|A0A0D7XP93|A0A0D7XP93_BACAM General stress protein OS=Bacillus amyloliquefaciens GN=UZ38_14325 PE=4 SV=1;>tr|S6G134|S6G134_BACAM GsiB protein OS=Bacillus amyloliquefaciens subsp. plantarum UCMB5033 GN=gsiB PE=4 SV=1;>tr|A7Z1J6|A7Z1J6_BACA2 GsiB OS=Baci	1	2.32585e-30	_NHDK(ac)EFYQEIGEK_	NHDK(1)EFYQEIGEK	47	-0.004676	194.55	GGEATSKNHDKEFYQEIGEKG	..........K.F........	Cytoplasmic							IPR016181;IPR000182;	Acyl-CoA N-acyltransferase;GNAT domain;
S6FZ36	>tr|S6FZ36|S6FZ36_BACAM TlpA protein OS=Bacillus amyloliquefaciens subsp. plantarum UCMB5033 GN=tlpA PE=4 SV=1;>tr|A7Z836|A7Z836_BACA2 TlpA OS=Bacillus amyloliquefaciens subsp. plantarum (strain DSM 23117 / BGSC 10A6 / FZB42) GN=tlpA PE=4 SV=1;>tr|A0A0E1P5	1	4.56351e-06	_FK(ac)QFIESNDK_	FK(1)QFIESNDK	99	-0.071327	132.25	KNQTEMQERFKQFIESNDKAS	..........K.F........	Cytoplasmic							IPR002293;	Amino acid/polyamine transporter I;
S6FCU5	>tr|S6FCU5|S6FCU5_BACAM Phosphoribosylamine--glycine ligase OS=Bacillus amyloliquefaciens subsp. plantarum UCMB5033 GN=purD PE=3 SV=1;>tr|A7Z254|A7Z254_BACA2 Phosphoribosylamine--glycine ligase OS=Bacillus amyloliquefaciens subsp. plantarum (strain DSM 231	1	1.2341e-05	_AAIIEGSK(ac)QFAK_	AAIIEGSK(1)QFAK	103	0.073969	83.182	SEKAAIIEGSKQFAKDLMKKY	..........K.F........	Cytoplasmic				K01921	ddl:D-alanine-D-alanine ligase [EC:6.3.2.4];ddl:D-alanine-D-alanine ligase [EC:6.3.2.4];ddl:D-alanine-D-alanine ligase [EC:6.3.2.4];ddl:D-alanine-D-alanine ligase [EC:6.3.2.4];	Metabolic pathways ;Peptidoglycan biosynthesis ;Vancomycin resistance ;D-Alanine metabolism ;	IPR000291;IPR005905;IPR013816;IPR013815;IPR011761;IPR011095;IPR011127;IPR016185;	D-alanine--D-alanine ligase/VANA/B/C, conserved site;D-alanine--D-alanine ligase;ATP-grasp fold, subdomain 2;ATP-grasp fold, subdomain 1;ATP-grasp fold;D-alanine--D-alanine ligase, C-terminal;D-alanine--D-alanine ligase, N-terminal domain;Pre-ATP-grasp domain;
S6FVW5	>tr|S6FVW5|S6FVW5_BACAM Ribonuclease P protein component OS=Bacillus amyloliquefaciens subsp. plantarum UCMB5033 GN=rnpA PE=3 SV=1;>tr|I2CCF8|I2CCF8_BACAM Ribonuclease P protein component OS=Bacillus amyloliquefaciens Y2 GN=rnpA PE=3 SV=1;>tr|E1UUL7|E1UUL7	1	0.000944593	_NEDFQK(ac)VFK_	NEDFQK(1)VFK	15	0.1477	81.95	NRLKKNEDFQKVFKRGTSMAN	..........K.F........	Cytoplasmic				K01921	ddl:D-alanine-D-alanine ligase [EC:6.3.2.4];ddl:D-alanine-D-alanine ligase [EC:6.3.2.4];ddl:D-alanine-D-alanine ligase [EC:6.3.2.4];ddl:D-alanine-D-alanine ligase [EC:6.3.2.4];	Metabolic pathways ;Peptidoglycan biosynthesis ;Vancomycin resistance ;D-Alanine metabolism ;	IPR000291;IPR005905;IPR013816;IPR013815;IPR011761;IPR011095;IPR011127;IPR016185;	D-alanine--D-alanine ligase/VANA/B/C, conserved site;D-alanine--D-alanine ligase;ATP-grasp fold, subdomain 2;ATP-grasp fold, subdomain 1;ATP-grasp fold;D-alanine--D-alanine ligase, C-terminal;D-alanine--D-alanine ligase, N-terminal domain;Pre-ATP-grasp domain;
A0A0E1P417	>tr|A0A0E1P417|A0A0E1P417_BACAM Polyketide synthase type I DfnF OS=Bacillus amyloliquefaciens subsp. amyloliquefaciens KHG19 GN=KHU1_1984 PE=4 SV=1;>tr|I2C7E4|I2C7E4_BACAM Putative polyketide synthase OS=Bacillus amyloliquefaciens Y2 GN=pksM3 PE=4 SV=1;>tr	1	1.00112e-06	_YTDAK(ac)QFCSIGSVK_	YTDAK(1)QFCSIGSVK	935	-0.9556	110.25	TKAFRRYTDAKQFCSIGSVKS	..........K.F........	Cytoplasmic				K01921	ddl:D-alanine-D-alanine ligase [EC:6.3.2.4];ddl:D-alanine-D-alanine ligase [EC:6.3.2.4];ddl:D-alanine-D-alanine ligase [EC:6.3.2.4];ddl:D-alanine-D-alanine ligase [EC:6.3.2.4];	Metabolic pathways ;Peptidoglycan biosynthesis ;Vancomycin resistance ;D-Alanine metabolism ;	IPR000291;IPR005905;IPR013816;IPR013815;IPR011761;IPR011095;IPR011127;IPR016185;	D-alanine--D-alanine ligase/VANA/B/C, conserved site;D-alanine--D-alanine ligase;ATP-grasp fold, subdomain 2;ATP-grasp fold, subdomain 1;ATP-grasp fold;D-alanine--D-alanine ligase, C-terminal;D-alanine--D-alanine ligase, N-terminal domain;Pre-ATP-grasp domain;
S6FGL9	>tr|S6FGL9|S6FGL9_BACAM CtpA protein OS=Bacillus amyloliquefaciens subsp. plantarum UCMB5033 GN=ctpA PE=3 SV=1;>tr|I2C6I8|I2C6I8_BACAM Carboxyl-terminal processing protease OS=Bacillus amyloliquefaciens Y2 GN=ctpA PE=3 SV=1;>tr|A7Z5M4|A7Z5M4_BACA2 CtpA OS=	1	0.038356	_AFEQAVK(ac)QFQAK_	AFEQAVK(1)QFQAK	418	0.1128	42.629	TYDKAFEQAVKQFQAKEKLKQ	..........K.F........	Cytoplasmic				K01921	ddl:D-alanine-D-alanine ligase [EC:6.3.2.4];ddl:D-alanine-D-alanine ligase [EC:6.3.2.4];ddl:D-alanine-D-alanine ligase [EC:6.3.2.4];ddl:D-alanine-D-alanine ligase [EC:6.3.2.4];	Metabolic pathways ;Peptidoglycan biosynthesis ;Vancomycin resistance ;D-Alanine metabolism ;	IPR000291;IPR005905;IPR013816;IPR013815;IPR011761;IPR011095;IPR011127;IPR016185;	D-alanine--D-alanine ligase/VANA/B/C, conserved site;D-alanine--D-alanine ligase;ATP-grasp fold, subdomain 2;ATP-grasp fold, subdomain 1;ATP-grasp fold;D-alanine--D-alanine ligase, C-terminal;D-alanine--D-alanine ligase, N-terminal domain;Pre-ATP-grasp domain;
E1URX1	>tr|E1URX1|E1URX1_BACAS YvyF protein OS=Bacillus amyloliquefaciens (strain ATCC 23350 / DSM 7 / BCRC 11601 / NBRC 15535 / NRRL B-14393) GN=yvyF PE=4 SV=1;>tr|S6FQ27|S6FQ27_BACAM YvyF protein OS=Bacillus amyloliquefaciens subsp. plantarum UCMB5033 GN=yvyF P	1	6.29777e-05	_EEEK(ac)AFETVYK_	EEEK(1)AFETVYK	32	-0.015313	113.22	VCQACIKEEEKAFETVYKFLR	..........K.F........	Cytoplasmic							IPR010066;IPR027417;IPR003593;IPR003439;IPR017871;IPR013563;	Oligopeptide/dipeptide ABC transporter, ATP-binding protein, C-terminal;P-loop containing nucleoside triphosphate hydrolase;AAA+ ATPase domain;ABC transporter-like;ABC transporter, conserved site;Oligopeptide/dipeptide ABC transporter, C-terminal;
S6FLE6	>tr|S6FLE6|S6FLE6_BACAM DynA protein OS=Bacillus amyloliquefaciens subsp. plantarum UCMB5033 GN=dynA PE=4 SV=1;>tr|A7Z5V4|A7Z5V4_BACA2 YpbR OS=Bacillus amyloliquefaciens subsp. plantarum (strain DSM 23117 / BGSC 10A6 / FZB42) GN=ypbR PE=4 SV=1;>tr|A0A0E1P3	1	5.85282e-08	_SPK(ac)QFFEQNGK_	SPK(1)QFFEQNGK	1096	-0.10456	136.94	SHHVKEVKSPKQFFEQNGKAA	..........K.F........	Cytoplasmic							IPR010066;IPR027417;IPR003593;IPR003439;IPR017871;IPR013563;	Oligopeptide/dipeptide ABC transporter, ATP-binding protein, C-terminal;P-loop containing nucleoside triphosphate hydrolase;AAA+ ATPase domain;ABC transporter-like;ABC transporter, conserved site;Oligopeptide/dipeptide ABC transporter, C-terminal;
A0A0E1P2D7	>tr|A0A0E1P2D7|A0A0E1P2D7_BACAM Bacillaene synthesis protein OS=Bacillus amyloliquefaciens subsp. amyloliquefaciens KHG19 GN=baeL PE=4 SV=1;>tr|S6G1T3|S6G1T3_BACAM BaeL protein OS=Bacillus amyloliquefaciens subsp. plantarum UCMB5033 GN=baeL PE=4 SV=1;>tr|Q	1	0.000481333	_K(ac)QFCAIGSVK_	K(1)QFCAIGSVK	3164	-0.51769	103.08	SSVFKEKTDRKQFCAIGSVKS	..........K.F........	Cytoplasmic							IPR014792;IPR002645;	Rsbr, N-terminal;STAS domain;
A0A0E1P2D7	>tr|A0A0E1P2D7|A0A0E1P2D7_BACAM Bacillaene synthesis protein OS=Bacillus amyloliquefaciens subsp. amyloliquefaciens KHG19 GN=baeL PE=4 SV=1;>tr|S6G1T3|S6G1T3_BACAM BaeL protein OS=Bacillus amyloliquefaciens subsp. plantarum UCMB5033 GN=baeL PE=4 SV=1;>tr|Q	1	1.16103e-43	_AFSEQTQDK(ac)QFCAIGSAK_	AFSEQTQDK(1)QFCAIGSAK	2230	0.68833	185.25	TKAFSEQTQDKQFCAIGSAKS	..........K.F........	Cytoplasmic				K10823	oppF:oligopeptide transport system ATP-binding protein;oppF:oligopeptide transport system ATP-binding protein;	ABC transporters ;beta-Lactam resistance ;	IPR027417;IPR003439;IPR003593;IPR013563;IPR017871;	P-loop containing nucleoside triphosphate hydrolase;ABC transporter-like;AAA+ ATPase domain;Oligopeptide/dipeptide ABC transporter, C-terminal;ABC transporter, conserved site;
S6FRI4	>tr|S6FRI4|S6FRI4_BACAM MlnC protein OS=Bacillus amyloliquefaciens subsp. plantarum UCMB5033 GN=mlnC PE=4 SV=1;>tr|A0A0E1P1M6|A0A0E1P1M6_BACAM Putative macrolactin polyketide synthase MlnC OS=Bacillus amyloliquefaciens subsp. amyloliquefaciens KHG19 GN=KHU	1	4.35094e-09	_FTDDK(ac)QFCAIGSVK_	FTDDK(1)QFCAIGSVK	990	-0.10598	133.48	TKAFEKFTDDKQFCAIGSVKS	..........K.F........	Cytoplasmic				K10823	oppF:oligopeptide transport system ATP-binding protein;oppF:oligopeptide transport system ATP-binding protein;	ABC transporters ;beta-Lactam resistance ;	IPR027417;IPR003439;IPR003593;IPR013563;IPR017871;	P-loop containing nucleoside triphosphate hydrolase;ABC transporter-like;AAA+ ATPase domain;Oligopeptide/dipeptide ABC transporter, C-terminal;ABC transporter, conserved site;
S6G2A3	>tr|S6G2A3|S6G2A3_BACAM Shikimate dehydrogenase (NADP(+)) OS=Bacillus amyloliquefaciens subsp. plantarum UCMB5033 GN=aroE PE=3 SV=1;>tr|I2C7Z6|I2C7Z6_BACAM Shikimate dehydrogenase (NADP(+)) OS=Bacillus amyloliquefaciens Y2 GN=aroD PE=3 SV=1;>tr|E1ULN4|E1UL	1	8.37618e-07	_EPK(ac)QFDVCNR_	EPK(1)QFDVCNR	145	0.42331	142.83	IFTTIVRREPKQFDVCNRTPE	..........K.F........	Cytoplasmic				K10823	oppF:oligopeptide transport system ATP-binding protein;oppF:oligopeptide transport system ATP-binding protein;	ABC transporters ;beta-Lactam resistance ;	IPR027417;IPR003439;IPR003593;IPR013563;IPR017871;	P-loop containing nucleoside triphosphate hydrolase;ABC transporter-like;AAA+ ATPase domain;Oligopeptide/dipeptide ABC transporter, C-terminal;ABC transporter, conserved site;
[truncated: 2,790 more rows]
