# Supplementary material for: Acetylome analysis reveals the involvement of lysine acetylation in biosynthesis of antibiotics in Bacillus amyloliquefaciens
Source: Sci Rep. 2016 Jan 29;6:20108. doi: 10.1038/srep20108 (PMC4731788; doi:10.1038/srep20108)
Supplement: Supplementary Table S2 [file srep20108-s3.xls]

## Sheet: Table s2-GO annotation detail
Table S2. Go annotation detail of the acetylated proteins in B. amyloliquefaciens
Protein_acc	GO term level1	GO ID	leve l	level 2
A7Z8S7	molecular_function	GO:0003674	1	molecular_function
A7Z8S7	molecular_function	GO:0009055	2	electron carrier activity
A7Z8S7	molecular_function	GO:0050662	4	coenzyme binding
A7Z8S7	molecular_function	GO:0048037	3	cofactor binding
A7Z8S7	molecular_function	GO:0043168	4	anion binding
A7Z8S7	molecular_function	GO:0032553	6	ribonucleotide binding
A7Z8S7	molecular_function	GO:0036094	3	small molecule binding
A7Z8S7	molecular_function	GO:0043167	3	ion binding
A7Z8S7	molecular_function	GO:0097367	3	carbohydrate derivative binding
A7Z8S7	molecular_function	GO:1901265	4	nucleoside phosphate binding
A7Z8S7	molecular_function	GO:0000166	5	nucleotide binding
A7Z8S7	molecular_function	GO:0005488	2	binding
A7Z8S7	molecular_function	GO:1901363	3	heterocyclic compound binding
A7Z8S7	molecular_function	GO:0097159	3	organic cyclic compound binding
A7Z8S7	molecular_function	GO:0010181	7	FMN binding
A7Z8S7	molecular_function	GO:0016491	3	oxidoreductase activity
A7Z8S7	molecular_function	GO:0003824	2	catalytic activity
A7Z8S7	molecular_function	GO:0016646	5	oxidoreductase activity, acting on the CH-NH group of donors, NAD = or NADP as acceptor
A7Z8S7	molecular_function	GO:0016645	4	oxidoreductase activity, acting on the CH-NH group of donors
A7Z8S7	molecular_function	GO:0008752	6	FMN reductase activity
A7Z8S7	molecular_function	GO:0016651	4	oxidoreductase activity, acting on NAD(P)H
A7Z8S7	molecular_function	GO:0016652	5	oxidoreductase activity, acting on NAD(P)H, NAD(P) as acceptor
A7Z8S7	molecular_function	GO:0016661	4	oxidoreductase activity, acting on other nitrogenous compounds as = donors
A7Z171	molecular_function	GO:0003674	1	molecular_function
A7Z171	molecular_function	GO:0016731	5	oxidoreductase activity, acting on iron-sulfur proteins as donors, = NAD or NADP as acceptor
A7Z171	molecular_function	GO:0016730	4	oxidoreductase activity, acting on iron-sulfur proteins as donors
A7Z171	molecular_function	GO:0016491	3	oxidoreductase activity
A7Z171	molecular_function	GO:0003824	2	catalytic activity
A7Z171	molecular_function	GO:0004324	6	ferredoxin-NADP+ reductase activity
A7Z171	molecular_function	GO:1901265	4	nucleoside phosphate binding
A7Z171	molecular_function	GO:0050662	4	coenzyme binding
A7Z171	molecular_function	GO:0048037	3	cofactor binding
A7Z171	molecular_function	GO:0000166	5	nucleotide binding
A7Z171	molecular_function	GO:0043168	4	anion binding
A7Z171	molecular_function	GO:1901363	3	heterocyclic compound binding
A7Z171	molecular_function	GO:0005488	2	binding
A7Z171	molecular_function	GO:0036094	3	small molecule binding
A7Z171	molecular_function	GO:0043167	3	ion binding
A7Z171	molecular_function	GO:0097159	3	organic cyclic compound binding
A7Z171	molecular_function	GO:0050660	6	flavin adenine dinucleotide binding
A7Z171	molecular_function	GO:0050661	6	NADP binding
A7Z0V3	molecular_function	GO:0003674	1	molecular_function
A7Z0V3	molecular_function	GO:0005488	2	binding
A7Z0V3	molecular_function	GO:0043169	4	cation binding
A7Z0V3	molecular_function	GO:0043167	3	ion binding
A7Z0V3	molecular_function	GO:0046872	5	metal ion binding
A7Z0V3	molecular_function	GO:0000287	6	magnesium ion binding
A7Z0V3	molecular_function	GO:0016866	4	intramolecular transferase activity
A7Z0V3	molecular_function	GO:0016868	5	intramolecular transferase activity, phosphotransferases
A7Z0V3	molecular_function	GO:0003824	2	catalytic activity
A7Z0V3	molecular_function	GO:0016853	3	isomerase activity
A7Z0V3	molecular_function	GO:0008966	6	phosphoglucosamine mutase activity
A7Z0V3	biological_process	GO:0008150	1	biological_process
A7Z0V3	biological_process	GO:0008152	2	metabolic process
A7Z0V3	biological_process	GO:0071704	3	organic substance metabolic process
A7Z0V3	biological_process	GO:0044238	3	primary metabolic process
A7Z0V3	biological_process	GO:0005975	4	carbohydrate metabolic process
A7Z5U1	cellular_component	GO:0005622	4	intracellular
A7Z5U1	cellular_component	GO:0044464	3	cell part
A7Z5U1	cellular_component	GO:0005623	2	cell
A7Z5U1	cellular_component	GO:0044424	5	intracellular part
A7Z5U1	cellular_component	GO:0005575	1	cellular_component
A7Z5U1	cellular_component	GO:0005737	6	cytoplasm
A7Z5U1	molecular_function	GO:0008374	6	O-acyltransferase activity
A7Z5U1	molecular_function	GO:0003674	1	molecular_function
A7Z5U1	molecular_function	GO:0016747	5	transferase activity, transferring acyl groups other than = amino-acyl groups
A7Z5U1	molecular_function	GO:0016746	4	transferase activity, transferring acyl groups
A7Z5U1	molecular_function	GO:0016748	6	succinyltransferase activity
A7Z5U1	molecular_function	GO:0016750	7	O-succinyltransferase activity
A7Z5U1	molecular_function	GO:0003824	2	catalytic activity
A7Z5U1	molecular_function	GO:0016740	3	transferase activity
A7Z5U1	molecular_function	GO:0008899	8	homoserine O-succinyltransferase activity
A7Z5U1	biological_process	GO:0006790	4	sulfur compound metabolic process
A7Z5U1	biological_process	GO:0006807	3	nitrogen compound metabolic process
A7Z5U1	biological_process	GO:1901576	4	organic substance biosynthetic process
A7Z5U1	biological_process	GO:0009069	10	serine family amino acid metabolic process
A7Z5U1	biological_process	GO:0009067	11	aspartate family amino acid biosynthetic process
A7Z5U1	biological_process	GO:0044283	5	small molecule biosynthetic process
A7Z5U1	biological_process	GO:0009086	12	methionine biosynthetic process
A7Z5U1	biological_process	GO:0009066	10	aspartate family amino acid metabolic process
A7Z5U1	biological_process	GO:0043436	6	oxoacid metabolic process
A7Z5U1	biological_process	GO:0044281	4	small molecule metabolic process
A7Z5U1	biological_process	GO:0009092	11	homoserine metabolic process
A7Z5U1	biological_process	GO:0016053	6	organic acid biosynthetic process
A7Z5U1	biological_process	GO:0044710	3	single-organism metabolic process
A7Z5U1	biological_process	GO:0044711	4	single-organism biosynthetic process
A7Z5U1	biological_process	GO:0006555	11	methionine metabolic process
A7Z5U1	biological_process	GO:0044237	3	cellular metabolic process
A7Z5U1	biological_process	GO:0044238	3	primary metabolic process
A7Z5U1	biological_process	GO:1901564	4	organonitrogen compound metabolic process
A7Z5U1	biological_process	GO:0006520	8	cellular amino acid metabolic process
A7Z5U1	biological_process	GO:1901566	5	organonitrogen compound biosynthetic process
A7Z5U1	biological_process	GO:0009058	3	biosynthetic process
A7Z5U1	biological_process	GO:1901605	9	alpha-amino acid metabolic process
A7Z5U1	biological_process	GO:0019279	15	L-methionine biosynthetic process from L-homoserine via = cystathionine
A7Z5U1	biological_process	GO:0009987	2	cellular process
A7Z5U1	biological_process	GO:0044272	5	sulfur compound biosynthetic process
A7Z5U1	biological_process	GO:1901607	10	alpha-amino acid biosynthetic process
A7Z5U1	biological_process	GO:0008652	9	cellular amino acid biosynthetic process
A7Z5U1	biological_process	GO:0006082	5	organic acid metabolic process
A7Z5U1	biological_process	GO:0008150	1	biological_process
A7Z5U1	biological_process	GO:0000096	9	sulfur amino acid metabolic process
A7Z5U1	biological_process	GO:0000097	10	sulfur amino acid biosynthetic process
A7Z5U1	biological_process	GO:0008152	2	metabolic process
A7Z5U1	biological_process	GO:0071265	13	L-methionine biosynthetic process
A7Z5U1	biological_process	GO:0071266	14	'de novo' L-methionine biosynthetic process
A7Z5U1	biological_process	GO:0046394	8	carboxylic acid biosynthetic process
A7Z5U1	biological_process	GO:0071704	3	organic substance metabolic process
A7Z5U1	biological_process	GO:0044249	4	cellular biosynthetic process
A7Z5U1	biological_process	GO:0019752	7	carboxylic acid metabolic process
A7Z5U1	biological_process	GO:0019281	16	L-methionine biosynthetic process from homoserine via = O-succinyl-L-homoserine and cystathionine
A7Z200	biological_process	GO:0006807	3	nitrogen compound metabolic process
A7Z200	biological_process	GO:1901576	4	organic substance biosynthetic process
A7Z200	biological_process	GO:0019720	9	Mo-molybdopterin cofactor metabolic process
A7Z200	biological_process	GO:0044260	5	cellular macromolecule metabolic process
A7Z200	biological_process	GO:0006796	5	phosphate-containing compound metabolic process
A7Z200	biological_process	GO:0006793	4	phosphorus metabolic process
A7Z200	biological_process	GO:0090407	6	organophosphate biosynthetic process
A7Z200	biological_process	GO:0051189	7	prosthetic group metabolic process
A7Z200	biological_process	GO:0009108	6	coenzyme biosynthetic process
A7Z200	biological_process	GO:0018130	5	heterocycle biosynthetic process
A7Z200	biological_process	GO:0051186	4	cofactor metabolic process
A7Z200	biological_process	GO:0044237	3	cellular metabolic process
A7Z200	biological_process	GO:0043170	4	macromolecule metabolic process
A7Z200	biological_process	GO:0006732	5	coenzyme metabolic process
A7Z200	biological_process	GO:0046483	4	heterocycle metabolic process
A7Z200	biological_process	GO:0044238	3	primary metabolic process
A7Z200	biological_process	GO:0051188	5	cofactor biosynthetic process
A7Z200	biological_process	GO:1901564	4	organonitrogen compound metabolic process
A7Z200	biological_process	GO:1901566	5	organonitrogen compound biosynthetic process
A7Z200	biological_process	GO:0009058	3	biosynthetic process
A7Z200	biological_process	GO:0009987	2	cellular process
A7Z200	biological_process	GO:0032324	9	molybdopterin cofactor biosynthetic process
A7Z200	biological_process	GO:0008150	1	biological_process
A7Z200	biological_process	GO:1901360	4	organic cyclic compound metabolic process
A7Z200	biological_process	GO:0043545	8	molybdopterin cofactor metabolic process
A7Z200	biological_process	GO:1901362	5	organic cyclic compound biosynthetic process
A7Z200	biological_process	GO:0008152	2	metabolic process
A7Z200	biological_process	GO:0019637	5	organophosphate metabolic process
A7Z200	biological_process	GO:0071704	3	organic substance metabolic process
A7Z200	biological_process	GO:0044249	4	cellular biosynthetic process
A7Z200	biological_process	GO:0044267	6	cellular protein metabolic process
A7Z200	biological_process	GO:0019538	5	protein metabolic process
A7Z200	biological_process	GO:0006777	10	Mo-molybdopterin cofactor biosynthetic process
Q44680	molecular_function	GO:0003674	1	molecular_function
Q44680	molecular_function	GO:0003824	2	catalytic activity
Q44680	molecular_function	GO:0016491	3	oxidoreductase activity
Q44680	molecular_function	GO:0016765	4	transferase activity, transferring alkyl or aryl (other than = methyl) groups
Q44680	molecular_function	GO:0016740	3	transferase activity
Q44680	molecular_function	GO:0004746	5	riboflavin synthase activity
Q44680	biological_process	GO:0006807	3	nitrogen compound metabolic process
Q44680	biological_process	GO:0042364	7	water-soluble vitamin biosynthetic process
Q44680	biological_process	GO:1901576	4	organic substance biosynthetic process
Q44680	biological_process	GO:0042727	6	flavin-containing compound biosynthetic process
Q44680	biological_process	GO:0006767	6	water-soluble vitamin metabolic process
Q44680	biological_process	GO:0044283	5	small molecule biosynthetic process
Q44680	biological_process	GO:0044281	4	small molecule metabolic process
Q44680	biological_process	GO:0042726	5	flavin-containing compound metabolic process
Q44680	biological_process	GO:0006771	7	riboflavin metabolic process
Q44680	biological_process	GO:0034641	4	cellular nitrogen compound metabolic process
Q44680	biological_process	GO:0044710	3	single-organism metabolic process
Q44680	biological_process	GO:0044711	4	single-organism biosynthetic process
Q44680	biological_process	GO:0018130	5	heterocycle biosynthetic process
Q44680	biological_process	GO:0044237	3	cellular metabolic process
Q44680	biological_process	GO:0046483	4	heterocycle metabolic process
Q44680	biological_process	GO:1901564	4	organonitrogen compound metabolic process
Q44680	biological_process	GO:1901566	5	organonitrogen compound biosynthetic process
Q44680	biological_process	GO:0009058	3	biosynthetic process
Q44680	biological_process	GO:0009987	2	cellular process
Q44680	biological_process	GO:0044271	5	cellular nitrogen compound biosynthetic process
Q44680	biological_process	GO:0008150	1	biological_process
Q44680	biological_process	GO:1901360	4	organic cyclic compound metabolic process
Q44680	biological_process	GO:1901362	5	organic cyclic compound biosynthetic process
Q44680	biological_process	GO:0006766	5	vitamin metabolic process
Q44680	biological_process	GO:0008152	2	metabolic process
Q44680	biological_process	GO:0009110	6	vitamin biosynthetic process
Q44680	biological_process	GO:0071704	3	organic substance metabolic process
Q44680	biological_process	GO:0044249	4	cellular biosynthetic process
Q44680	biological_process	GO:0009231	8	riboflavin biosynthetic process
A7Z7R1	cellular_component	GO:0005622	4	intracellular
A7Z7R1	cellular_component	GO:0044464	3	cell part
A7Z7R1	cellular_component	GO:0005623	2	cell
A7Z7R1	cellular_component	GO:0044424	5	intracellular part
A7Z7R1	cellular_component	GO:0005575	1	cellular_component
A7Z7R1	cellular_component	GO:0005737	6	cytoplasm
A7Z7R1	molecular_function	GO:0032555	7	purine ribonucleotide binding
A7Z7R1	molecular_function	GO:0043168	4	anion binding
A7Z7R1	molecular_function	GO:0032553	6	ribonucleotide binding
A7Z7R1	molecular_function	GO:0036094	3	small molecule binding
A7Z7R1	molecular_function	GO:0043167	3	ion binding
A7Z7R1	molecular_function	GO:0032549	5	ribonucleoside binding
A7Z7R1	molecular_function	GO:0035639	5	purine ribonucleoside triphosphate binding
A7Z7R1	molecular_function	GO:0097367	3	carbohydrate derivative binding
A7Z7R1	molecular_function	GO:0032559	8	adenyl ribonucleotide binding
A7Z7R1	molecular_function	GO:1901265	4	nucleoside phosphate binding
A7Z7R1	molecular_function	GO:0003674	1	molecular_function
A7Z7R1	molecular_function	GO:0000166	5	nucleotide binding
A7Z7R1	molecular_function	GO:0001882	4	nucleoside binding
A7Z7R1	molecular_function	GO:0030554	7	adenyl nucleotide binding
A7Z7R1	molecular_function	GO:1901363	3	heterocyclic compound binding
A7Z7R1	molecular_function	GO:0005488	2	binding
A7Z7R1	molecular_function	GO:0001883	5	purine nucleoside binding
A7Z7R1	molecular_function	GO:0017076	6	purine nucleotide binding
A7Z7R1	molecular_function	GO:0097159	3	organic cyclic compound binding
A7Z7R1	molecular_function	GO:0032550	6	purine ribonucleoside binding
A7Z7R1	molecular_function	GO:0005524	9	ATP binding
A7Z7R1	molecular_function	GO:0003676	4	nucleic acid binding
A7Z7R1	molecular_function	GO:0003723	5	RNA binding
A7Z7R1	molecular_function	GO:0016874	3	ligase activity
A7Z7R1	molecular_function	GO:0016875	4	ligase activity, forming carbon-oxygen bonds
A7Z7R1	molecular_function	GO:0003824	2	catalytic activity
A7Z7R1	molecular_function	GO:0004812	6	aminoacyl-tRNA ligase activity
A7Z7R1	molecular_function	GO:0016876	5	ligase activity, forming aminoacyl-tRNA and related compounds
A7Z7R1	molecular_function	GO:0004831	7	tyrosine-tRNA ligase activity
A7Z7R1	biological_process	GO:0010467	5	gene expression
A7Z7R1	biological_process	GO:0006807	3	nitrogen compound metabolic process
A7Z7R1	biological_process	GO:0006725	4	cellular aromatic compound metabolic process
A7Z7R1	biological_process	GO:1901576	4	organic substance biosynthetic process
A7Z7R1	biological_process	GO:0090304	6	nucleic acid metabolic process
A7Z7R1	biological_process	GO:0044260	5	cellular macromolecule metabolic process
A7Z7R1	biological_process	GO:0044281	4	small molecule metabolic process
A7Z7R1	biological_process	GO:0043436	6	oxoacid metabolic process
A7Z7R1	biological_process	GO:0006412	7	translation
A7Z7R1	biological_process	GO:0034641	4	cellular nitrogen compound metabolic process
A7Z7R1	biological_process	GO:0044710	3	single-organism metabolic process
A7Z7R1	biological_process	GO:0034645	6	cellular macromolecule biosynthetic process
A7Z7R1	biological_process	GO:0044237	3	cellular metabolic process
A7Z7R1	biological_process	GO:0043170	4	macromolecule metabolic process
A7Z7R1	biological_process	GO:0046483	4	heterocycle metabolic process
A7Z7R1	biological_process	GO:0044238	3	primary metabolic process
A7Z7R1	biological_process	GO:0006520	8	cellular amino acid metabolic process
A7Z7R1	biological_process	GO:1901564	4	organonitrogen compound metabolic process
A7Z7R1	biological_process	GO:0006399	9	tRNA metabolic process
A7Z7R1	biological_process	GO:0016070	7	RNA metabolic process
A7Z7R1	biological_process	GO:0009058	3	biosynthetic process
A7Z7R1	biological_process	GO:0009987	2	cellular process
A7Z7R1	biological_process	GO:0009059	5	macromolecule biosynthetic process
A7Z7R1	biological_process	GO:0034660	8	ncRNA metabolic process
A7Z7R1	biological_process	GO:0006082	5	organic acid metabolic process
A7Z7R1	biological_process	GO:0006418	11	tRNA aminoacylation for protein translation
A7Z7R1	biological_process	GO:0008150	1	biological_process
A7Z7R1	biological_process	GO:1901360	4	organic cyclic compound metabolic process
A7Z7R1	biological_process	GO:0006139	5	nucleobase-containing compound metabolic process
A7Z7R1	biological_process	GO:0008152	2	metabolic process
A7Z7R1	biological_process	GO:0071704	3	organic substance metabolic process
A7Z7R1	biological_process	GO:0043038	9	amino acid activation
A7Z7R1	biological_process	GO:0044267	6	cellular protein metabolic process
A7Z7R1	biological_process	GO:0044249	4	cellular biosynthetic process
A7Z7R1	biological_process	GO:0043039	10	tRNA aminoacylation
A7Z7R1	biological_process	GO:0019752	7	carboxylic acid metabolic process
A7Z7R1	biological_process	GO:0019538	5	protein metabolic process
A7Z7R1	biological_process	GO:0006437	12	tyrosyl-tRNA aminoacylation
A8QLM7	cellular_component	GO:0005575	1	cellular_component
A8QLM7	cellular_component	GO:0005576	2	extracellular region
A8QLM7	molecular_function	GO:0003674	1	molecular_function
A8QLM7	molecular_function	GO:0005488	2	binding
A8QLM7	molecular_function	GO:0030246	3	carbohydrate binding
A8QLM7	molecular_function	GO:0043167	3	ion binding
A8QLM7	molecular_function	GO:0043169	4	cation binding
A8QLM7	molecular_function	GO:0016787	3	hydrolase activity
A8QLM7	molecular_function	GO:0016798	4	hydrolase activity, acting on glycosyl bonds
A8QLM7	molecular_function	GO:0003824	2	catalytic activity
A8QLM7	molecular_function	GO:0004553	5	hydrolase activity, hydrolyzing O-glycosyl compounds
A8QLM7	molecular_function	GO:0004568	6	chitinase activity
A8QLM7	biological_process	GO:0008150	1	biological_process
A8QLM7	biological_process	GO:0008152	2	metabolic process
A8QLM7	biological_process	GO:0071704	3	organic substance metabolic process
A8QLM7	biological_process	GO:0044238	3	primary metabolic process
A8QLM7	biological_process	GO:0005975	4	carbohydrate metabolic process
A8QLM7	biological_process	GO:1901565	5	organonitrogen compound catabolic process
A8QLM7	biological_process	GO:0006807	3	nitrogen compound metabolic process
A8QLM7	biological_process	GO:1901564	4	organonitrogen compound metabolic process
A8QLM7	biological_process	GO:1901575	4	organic substance catabolic process
A8QLM7	biological_process	GO:0006030	7	chitin metabolic process
A8QLM7	biological_process	GO:0006040	5	amino sugar metabolic process
A8QLM7	biological_process	GO:0006026	6	aminoglycan catabolic process
A8QLM7	biological_process	GO:1901136	5	carbohydrate derivative catabolic process
A8QLM7	biological_process	GO:0009056	3	catabolic process
A8QLM7	biological_process	GO:0009057	5	macromolecule catabolic process
A8QLM7	biological_process	GO:1901135	4	carbohydrate derivative metabolic process
A8QLM7	biological_process	GO:0006022	5	aminoglycan metabolic process
A8QLM7	biological_process	GO:1901072	7	glucosamine-containing compound catabolic process
A8QLM7	biological_process	GO:1901071	6	glucosamine-containing compound metabolic process
A8QLM7	biological_process	GO:0046348	6	amino sugar catabolic process
A8QLM7	biological_process	GO:0043170	4	macromolecule metabolic process
A8QLM7	biological_process	GO:0006032	8	chitin catabolic process
C5IFA3	molecular_function	GO:0003674	1	molecular_function
C5IFA3	molecular_function	GO:0003824	2	catalytic activity
D0EZA5	molecular_function	GO:0003674	1	molecular_function
D0EZA5	molecular_function	GO:0005488	2	binding
D0EZA5	molecular_function	GO:0043169	4	cation binding
D0EZA5	molecular_function	GO:0043167	3	ion binding
D0EZA5	molecular_function	GO:0046872	5	metal ion binding
D0EZA5	molecular_function	GO:0003824	2	catalytic activity
D0EZA5	molecular_function	GO:0016491	3	oxidoreductase activity
F2YQ17	cellular_component	GO:0005622	4	intracellular
F2YQ17	cellular_component	GO:0043232	7	intracellular non-membrane-bounded organelle
F2YQ17	cellular_component	GO:0043226	2	organelle
F2YQ17	cellular_component	GO:0043228	3	non-membrane-bounded organelle
F2YQ17	cellular_component	GO:0044464	3	cell part
F2YQ17	cellular_component	GO:0005623	2	cell
F2YQ17	cellular_component	GO:0043229	6	intracellular organelle
F2YQ17	cellular_component	GO:0044424	5	intracellular part
F2YQ17	cellular_component	GO:0005575	1	cellular_component
F2YQ17	cellular_component	GO:0005694	8	chromosome
F2YQ17	molecular_function	GO:0032555	7	purine ribonucleotide binding
F2YQ17	molecular_function	GO:0043168	4	anion binding
F2YQ17	molecular_function	GO:0032553	6	ribonucleotide binding
F2YQ17	molecular_function	GO:0036094	3	small molecule binding
F2YQ17	molecular_function	GO:0043167	3	ion binding
F2YQ17	molecular_function	GO:0032549	5	ribonucleoside binding
F2YQ17	molecular_function	GO:0035639	5	purine ribonucleoside triphosphate binding
F2YQ17	molecular_function	GO:0097367	3	carbohydrate derivative binding
F2YQ17	molecular_function	GO:0032559	8	adenyl ribonucleotide binding
F2YQ17	molecular_function	GO:1901265	4	nucleoside phosphate binding
F2YQ17	molecular_function	GO:0003674	1	molecular_function
F2YQ17	molecular_function	GO:0000166	5	nucleotide binding
F2YQ17	molecular_function	GO:0001882	4	nucleoside binding
F2YQ17	molecular_function	GO:0030554	7	adenyl nucleotide binding
F2YQ17	molecular_function	GO:1901363	3	heterocyclic compound binding
F2YQ17	molecular_function	GO:0005488	2	binding
F2YQ17	molecular_function	GO:0001883	5	purine nucleoside binding
F2YQ17	molecular_function	GO:0017076	6	purine nucleotide binding
F2YQ17	molecular_function	GO:0097159	3	organic cyclic compound binding
F2YQ17	molecular_function	GO:0032550	6	purine ribonucleoside binding
F2YQ17	molecular_function	GO:0005524	9	ATP binding
F2YQ17	molecular_function	GO:0003916	4	DNA topoisomerase activity
F2YQ17	molecular_function	GO:0017111	7	nucleoside-triphosphatase activity
F2YQ17	molecular_function	GO:0016817	4	hydrolase activity, acting on acid anhydrides
F2YQ17	molecular_function	GO:0042623	9	ATPase activity, coupled
F2YQ17	molecular_function	GO:0003824	2	catalytic activity
F2YQ17	molecular_function	GO:0016818	5	hydrolase activity, acting on acid anhydrides, in = phosphorus-containing anhydrides
F2YQ17	molecular_function	GO:0016462	6	pyrophosphatase activity
F2YQ17	molecular_function	GO:0016787	3	hydrolase activity
F2YQ17	molecular_function	GO:0061505	5	DNA topoisomerase II activity
F2YQ17	molecular_function	GO:0016853	3	isomerase activity
F2YQ17	molecular_function	GO:0016887	8	ATPase activity
F2YQ17	molecular_function	GO:0008094	10	DNA-dependent ATPase activity
F2YQ17	molecular_function	GO:0003918	11	DNA topoisomerase type II (ATP-hydrolyzing) activity
F2YQ17	biological_process	GO:0006807	3	nitrogen compound metabolic process
F2YQ17	biological_process	GO:0006725	4	cellular aromatic compound metabolic process
F2YQ17	biological_process	GO:0044260	5	cellular macromolecule metabolic process
F2YQ17	biological_process	GO:0071103	8	DNA conformation change
F2YQ17	biological_process	GO:0090304	6	nucleic acid metabolic process
F2YQ17	biological_process	GO:0009987	2	cellular process
F2YQ17	biological_process	GO:0006259	7	DNA metabolic process
F2YQ17	biological_process	GO:0034641	4	cellular nitrogen compound metabolic process
F2YQ17	biological_process	GO:0008150	1	biological_process
F2YQ17	biological_process	GO:0006139	5	nucleobase-containing compound metabolic process
F2YQ17	biological_process	GO:1901360	4	organic cyclic compound metabolic process
F2YQ17	biological_process	GO:0008152	2	metabolic process
F2YQ17	biological_process	GO:0071704	3	organic substance metabolic process
F2YQ17	biological_process	GO:0043170	4	macromolecule metabolic process
F2YQ17	biological_process	GO:0044237	3	cellular metabolic process
F2YQ17	biological_process	GO:0044238	3	primary metabolic process
F2YQ17	biological_process	GO:0046483	4	heterocycle metabolic process
F2YQ17	biological_process	GO:0006265	9	DNA topological change
G5D7Q7	cellular_component	GO:0005575	1	cellular_component
G5D7Q7	cellular_component	GO:0016020	2	membrane
G5D7Q7	molecular_function	GO:0003674	1	molecular_function
G5D7Q7	molecular_function	GO:0004672	6	protein kinase activity
G5D7Q7	molecular_function	GO:0004673	7	protein histidine kinase activity
G5D7Q7	molecular_function	GO:0016301	5	kinase activity
G5D7Q7	molecular_function	GO:0016773	5	phosphotransferase activity, alcohol group as acceptor
G5D7Q7	molecular_function	GO:0060089	2	molecular transducer activity
G5D7Q7	molecular_function	GO:0038023	4	signaling receptor activity
G5D7Q7	molecular_function	GO:0016775	5	phosphotransferase activity, nitrogenous group as acceptor
G5D7Q7	molecular_function	GO:0004872	2	receptor activity
G5D7Q7	molecular_function	GO:0004871	3	signal transducer activity
G5D7Q7	molecular_function	GO:0003824	2	catalytic activity
G5D7Q7	molecular_function	GO:0016740	3	transferase activity
G5D7Q7	molecular_function	GO:0016772	4	transferase activity, transferring phosphorus-containing groups
G5D7Q7	molecular_function	GO:0000155	8	phosphorelay sensor kinase activity
G5D7Q7	biological_process	GO:0008150	1	biological_process
G5D7Q7	biological_process	GO:0007165	5	signal transduction
G5D7Q7	biological_process	GO:0051716	4	cellular response to stimulus
G5D7Q7	biological_process	GO:0007154	4	cell communication
G5D7Q7	biological_process	GO:0009987	2	cellular process
G5D7Q7	biological_process	GO:0050794	4	regulation of cellular process
G5D7Q7	biological_process	GO:0023052	2	signaling
G5D7Q7	biological_process	GO:0044699	2	single-organism process
G5D7Q7	biological_process	GO:0050789	3	regulation of biological process
G5D7Q7	biological_process	GO:0044763	3	single-organism cellular process
G5D7Q7	biological_process	GO:0065007	2	biological regulation
G5D7Q7	biological_process	GO:0044700	3	single organism signaling
G5D7Q7	biological_process	GO:0050896	2	response to stimulus
G5D7Q7	biological_process	GO:0000160	6	phosphorelay signal transduction system
G5D7Q7	biological_process	GO:0010468	6	regulation of gene expression
G5D7Q7	biological_process	GO:0010467	5	gene expression
G5D7Q7	biological_process	GO:0006807	3	nitrogen compound metabolic process
G5D7Q7	biological_process	GO:1901576	4	organic substance biosynthetic process
G5D7Q7	biological_process	GO:0006725	4	cellular aromatic compound metabolic process
G5D7Q7	biological_process	GO:0051171	5	regulation of nitrogen compound metabolic process
G5D7Q7	biological_process	GO:0051252	8	regulation of RNA metabolic process
G5D7Q7	biological_process	GO:0090304	6	nucleic acid metabolic process
G5D7Q7	biological_process	GO:0044260	5	cellular macromolecule metabolic process
G5D7Q7	biological_process	GO:0019222	4	regulation of metabolic process
G5D7Q7	biological_process	GO:0080090	5	regulation of primary metabolic process
G5D7Q7	biological_process	GO:0019219	6	regulation of nucleobase-containing compound metabolic process
G5D7Q7	biological_process	GO:0034641	4	cellular nitrogen compound metabolic process
G5D7Q7	biological_process	GO:0034645	6	cellular macromolecule biosynthetic process
G5D7Q7	biological_process	GO:0009889	5	regulation of biosynthetic process
G5D7Q7	biological_process	GO:2001141	9	regulation of RNA biosynthetic process
G5D7Q7	biological_process	GO:0018130	5	heterocycle biosynthetic process
G5D7Q7	biological_process	GO:0044237	3	cellular metabolic process
G5D7Q7	biological_process	GO:0043170	4	macromolecule metabolic process
G5D7Q7	biological_process	GO:0019438	5	aromatic compound biosynthetic process
G5D7Q7	biological_process	GO:0044238	3	primary metabolic process
G5D7Q7	biological_process	GO:0046483	4	heterocycle metabolic process
G5D7Q7	biological_process	GO:0016070	7	RNA metabolic process
G5D7Q7	biological_process	GO:0009058	3	biosynthetic process
G5D7Q7	biological_process	GO:0009059	5	macromolecule biosynthetic process
G5D7Q7	biological_process	GO:0044271	5	cellular nitrogen compound biosynthetic process
G5D7Q7	biological_process	GO:2000112	7	regulation of cellular macromolecule biosynthetic process
G5D7Q7	biological_process	GO:0010556	6	regulation of macromolecule biosynthetic process
G5D7Q7	biological_process	GO:0060255	5	regulation of macromolecule metabolic process
G5D7Q7	biological_process	GO:0006351	9	transcription, DNA-templated
G5D7Q7	biological_process	GO:0031323	5	regulation of cellular metabolic process
G5D7Q7	biological_process	GO:0031326	6	regulation of cellular biosynthetic process
G5D7Q7	biological_process	GO:0006139	5	nucleobase-containing compound metabolic process
G5D7Q7	biological_process	GO:1901360	4	organic cyclic compound metabolic process
G5D7Q7	biological_process	GO:1901362	5	organic cyclic compound biosynthetic process
G5D7Q7	biological_process	GO:0034654	6	nucleobase-containing compound biosynthetic process
G5D7Q7	biological_process	GO:0032774	8	RNA biosynthetic process
G5D7Q7	biological_process	GO:0008152	2	metabolic process
G5D7Q7	biological_process	GO:0071704	3	organic substance metabolic process
G5D7Q7	biological_process	GO:0044249	4	cellular biosynthetic process
G5D7Q7	biological_process	GO:0006355	10	regulation of transcription, DNA-dependent
G5D7Q7	biological_process	GO:0006796	5	phosphate-containing compound metabolic process
G5D7Q7	biological_process	GO:0006793	4	phosphorus metabolic process
G5D7Q7	biological_process	GO:0016310	6	phosphorylation
G5D7Q7	biological_process	GO:0023014	7	signal transduction by phosphorylation
H9TE67	molecular_function	GO:0003674	1	molecular_function
H9TE67	molecular_function	GO:0003824	2	catalytic activity
H9TE67	molecular_function	GO:0031406	5	carboxylic acid binding
H9TE67	molecular_function	GO:0072341	7	modified amino acid binding
H9TE67	molecular_function	GO:0033218	3	amide binding
H9TE67	molecular_function	GO:0043168	4	anion binding
H9TE67	molecular_function	GO:0043177	4	organic acid binding
H9TE67	molecular_function	GO:0005488	2	binding
H9TE67	molecular_function	GO:0043167	3	ion binding
H9TE67	molecular_function	GO:0036094	3	small molecule binding
H9TE67	molecular_function	GO:0019842	4	vitamin binding
H9TE67	molecular_function	GO:0016597	6	amino acid binding
H9TE67	molecular_function	GO:0031177	8	phosphopantetheine binding
H9TE68	molecular_function	GO:0003674	1	molecular_function
H9TE68	molecular_function	GO:0003824	2	catalytic activity
H9TE69	molecular_function	GO:0003674	1	molecular_function
H9TE69	molecular_function	GO:0003824	2	catalytic activity
I2C0C8	cellular_component	GO:0005622	4	intracellular
I2C0C8	cellular_component	GO:0043232	7	intracellular non-membrane-bounded organelle
I2C0C8	cellular_component	GO:0043226	2	organelle
I2C0C8	cellular_component	GO:0043228	3	non-membrane-bounded organelle
I2C0C8	cellular_component	GO:0044464	3	cell part
I2C0C8	cellular_component	GO:0005623	2	cell
I2C0C8	cellular_component	GO:0043229	6	intracellular organelle
I2C0C8	cellular_component	GO:0044424	5	intracellular part
I2C0C8	cellular_component	GO:0005575	1	cellular_component
I2C0C8	cellular_component	GO:0005694	8	chromosome
I2C0C8	cellular_component	GO:0005737	6	cytoplasm
I2C0C8	molecular_function	GO:0032555	7	purine ribonucleotide binding
I2C0C8	molecular_function	GO:0043168	4	anion binding
I2C0C8	molecular_function	GO:0032553	6	ribonucleotide binding
I2C0C8	molecular_function	GO:0036094	3	small molecule binding
I2C0C8	molecular_function	GO:0043167	3	ion binding
I2C0C8	molecular_function	GO:0032549	5	ribonucleoside binding
I2C0C8	molecular_function	GO:0035639	5	purine ribonucleoside triphosphate binding
I2C0C8	molecular_function	GO:0097367	3	carbohydrate derivative binding
I2C0C8	molecular_function	GO:0032559	8	adenyl ribonucleotide binding
I2C0C8	molecular_function	GO:1901265	4	nucleoside phosphate binding
I2C0C8	molecular_function	GO:0003674	1	molecular_function
I2C0C8	molecular_function	GO:0000166	5	nucleotide binding
I2C0C8	molecular_function	GO:0001882	4	nucleoside binding
I2C0C8	molecular_function	GO:0030554	7	adenyl nucleotide binding
I2C0C8	molecular_function	GO:1901363	3	heterocyclic compound binding
I2C0C8	molecular_function	GO:0005488	2	binding
I2C0C8	molecular_function	GO:0001883	5	purine nucleoside binding
I2C0C8	molecular_function	GO:0017076	6	purine nucleotide binding
I2C0C8	molecular_function	GO:0097159	3	organic cyclic compound binding
I2C0C8	molecular_function	GO:0032550	6	purine ribonucleoside binding
I2C0C8	molecular_function	GO:0005524	9	ATP binding
I2C0C8	molecular_function	GO:0003916	4	DNA topoisomerase activity
I2C0C8	molecular_function	GO:0017111	7	nucleoside-triphosphatase activity
I2C0C8	molecular_function	GO:0016817	4	hydrolase activity, acting on acid anhydrides
I2C0C8	molecular_function	GO:0042623	9	ATPase activity, coupled
I2C0C8	molecular_function	GO:0003824	2	catalytic activity
I2C0C8	molecular_function	GO:0016818	5	hydrolase activity, acting on acid anhydrides, in = phosphorus-containing anhydrides
I2C0C8	molecular_function	GO:0016462	6	pyrophosphatase activity
I2C0C8	molecular_function	GO:0016787	3	hydrolase activity
I2C0C8	molecular_function	GO:0061505	5	DNA topoisomerase II activity
I2C0C8	molecular_function	GO:0016853	3	isomerase activity
I2C0C8	molecular_function	GO:0016887	8	ATPase activity
I2C0C8	molecular_function	GO:0008094	10	DNA-dependent ATPase activity
I2C0C8	molecular_function	GO:0003918	11	DNA topoisomerase type II (ATP-hydrolyzing) activity
I2C0C8	biological_process	GO:0006807	3	nitrogen compound metabolic process
I2C0C8	biological_process	GO:0006725	4	cellular aromatic compound metabolic process
I2C0C8	biological_process	GO:0044260	5	cellular macromolecule metabolic process
I2C0C8	biological_process	GO:0071103	8	DNA conformation change
I2C0C8	biological_process	GO:0090304	6	nucleic acid metabolic process
I2C0C8	biological_process	GO:0009987	2	cellular process
I2C0C8	biological_process	GO:0006259	7	DNA metabolic process
I2C0C8	biological_process	GO:0034641	4	cellular nitrogen compound metabolic process
I2C0C8	biological_process	GO:0008150	1	biological_process
I2C0C8	biological_process	GO:0006139	5	nucleobase-containing compound metabolic process
I2C0C8	biological_process	GO:1901360	4	organic cyclic compound metabolic process
I2C0C8	biological_process	GO:0008152	2	metabolic process
I2C0C8	biological_process	GO:0071704	3	organic substance metabolic process
I2C0C8	biological_process	GO:0043170	4	macromolecule metabolic process
I2C0C8	biological_process	GO:0044237	3	cellular metabolic process
I2C0C8	biological_process	GO:0044238	3	primary metabolic process
I2C0C8	biological_process	GO:0046483	4	heterocycle metabolic process
I2C0C8	biological_process	GO:0006265	9	DNA topological change
I2C0C8	biological_process	GO:1901576	4	organic substance biosynthetic process
I2C0C8	biological_process	GO:0009058	3	biosynthetic process
I2C0C8	biological_process	GO:0009059	5	macromolecule biosynthetic process
I2C0C8	biological_process	GO:0006260	8	DNA replication
I2C0C8	biological_process	GO:0034645	6	cellular macromolecule biosynthetic process
I2C0C8	biological_process	GO:0044249	4	cellular biosynthetic process
I2C0C8	biological_process	GO:0006261	9	DNA-dependent DNA replication
I2C0D0	molecular_function	GO:0003674	1	molecular_function
I2C0D0	molecular_function	GO:0016491	3	oxidoreductase activity
I2C0D0	molecular_function	GO:0016614	4	oxidoreductase activity, acting on CH-OH group of donors
I2C0D0	molecular_function	GO:0003824	2	catalytic activity
I2C0D0	molecular_function	GO:0016616	5	oxidoreductase activity, acting on the CH-OH group of donors, NAD = or NADP as acceptor
I2C0D0	molecular_function	GO:0003938	6	IMP dehydrogenase activity
I2C0D0	molecular_function	GO:0005488	2	binding
I2C0D0	molecular_function	GO:0043169	4	cation binding
I2C0D0	molecular_function	GO:0043167	3	ion binding
I2C0D0	molecular_function	GO:0046872	5	metal ion binding
I2C0D0	molecular_function	GO:1901265	4	nucleoside phosphate binding
I2C0D0	molecular_function	GO:1901363	3	heterocyclic compound binding
I2C0D0	molecular_function	GO:0036094	3	small molecule binding
I2C0D0	molecular_function	GO:0097159	3	organic cyclic compound binding
I2C0D0	molecular_function	GO:0000166	5	nucleotide binding
I2C0D0	biological_process	GO:0006807	3	nitrogen compound metabolic process
I2C0D0	biological_process	GO:0046129	10	purine ribonucleoside biosynthetic process
I2C0D0	biological_process	GO:0006796	5	phosphate-containing compound metabolic process
I2C0D0	biological_process	GO:0006793	4	phosphorus metabolic process
I2C0D0	biological_process	GO:0046128	9	purine ribonucleoside metabolic process
I2C0D0	biological_process	GO:0034641	4	cellular nitrogen compound metabolic process
I2C0D0	biological_process	GO:0006753	7	nucleoside phosphate metabolic process
I2C0D0	biological_process	GO:0044710	3	single-organism metabolic process
I2C0D0	biological_process	GO:0042455	9	ribonucleoside biosynthetic process
I2C0D0	biological_process	GO:0018130	5	heterocycle biosynthetic process
I2C0D0	biological_process	GO:0019438	5	aromatic compound biosynthetic process
I2C0D0	biological_process	GO:0046483	4	heterocycle metabolic process
I2C0D0	biological_process	GO:0042451	9	purine nucleoside biosynthetic process
I2C0D0	biological_process	GO:0009987	2	cellular process
I2C0D0	biological_process	GO:0044271	5	cellular nitrogen compound biosynthetic process
I2C0D0	biological_process	GO:1901293	8	nucleoside phosphate biosynthetic process
I2C0D0	biological_process	GO:1901657	4	glycosyl compound metabolic process
I2C0D0	biological_process	GO:0006139	5	nucleobase-containing compound metabolic process
I2C0D0	biological_process	GO:1901659	5	glycosyl compound biosynthetic process
I2C0D0	biological_process	GO:0019637	5	organophosphate metabolic process
I2C0D0	biological_process	GO:0006725	4	cellular aromatic compound metabolic process
I2C0D0	biological_process	GO:1901576	4	organic substance biosynthetic process
I2C0D0	biological_process	GO:0009168	11	purine ribonucleoside monophosphate biosynthetic process
I2C0D0	biological_process	GO:0019693	6	ribose phosphate metabolic process
I2C0D0	biological_process	GO:1901068	10	guanosine-containing compound metabolic process
I2C0D0	biological_process	GO:0009163	8	nucleoside biosynthetic process
I2C0D0	biological_process	GO:0009161	9	ribonucleoside monophosphate metabolic process
I2C0D0	biological_process	GO:0044281	4	small molecule metabolic process
I2C0D0	biological_process	GO:0009167	10	purine ribonucleoside monophosphate metabolic process
I2C0D0	biological_process	GO:0009165	9	nucleotide biosynthetic process
I2C0D0	biological_process	GO:0090407	6	organophosphate biosynthetic process
I2C0D0	biological_process	GO:0009260	10	ribonucleotide biosynthetic process
I2C0D0	biological_process	GO:0009123	8	nucleoside monophosphate metabolic process
I2C0D0	biological_process	GO:0009124	9	nucleoside monophosphate biosynthetic process
I2C0D0	biological_process	GO:0046037	11	GMP metabolic process
I2C0D0	biological_process	GO:0009126	9	purine nucleoside monophosphate metabolic process
I2C0D0	biological_process	GO:0009127	10	purine nucleoside monophosphate biosynthetic process
I2C0D0	biological_process	GO:0044237	3	cellular metabolic process
I2C0D0	biological_process	GO:0044238	3	primary metabolic process
I2C0D0	biological_process	GO:0042278	8	purine nucleoside metabolic process
I2C0D0	biological_process	GO:1901564	4	organonitrogen compound metabolic process
I2C0D0	biological_process	GO:1901566	5	organonitrogen compound biosynthetic process
I2C0D0	biological_process	GO:0009058	3	biosynthetic process
I2C0D0	biological_process	GO:0009150	10	purine ribonucleotide metabolic process
I2C0D0	biological_process	GO:1901137	5	carbohydrate derivative biosynthetic process
I2C0D0	biological_process	GO:0009152	11	purine ribonucleotide biosynthetic process
I2C0D0	biological_process	GO:0055086	6	nucleobase-containing small molecule metabolic process
I2C0D0	biological_process	GO:1901135	4	carbohydrate derivative metabolic process
I2C0D0	biological_process	GO:0009156	10	ribonucleoside monophosphate biosynthetic process
I2C0D0	biological_process	GO:0046390	7	ribose phosphate biosynthetic process
I2C0D0	biological_process	GO:0008150	1	biological_process
I2C0D0	biological_process	GO:1901070	11	guanosine-containing compound biosynthetic process
I2C0D0	biological_process	GO:1901360	4	organic cyclic compound metabolic process
I2C0D0	biological_process	GO:1901362	5	organic cyclic compound biosynthetic process
I2C0D0	biological_process	GO:0034654	6	nucleobase-containing compound biosynthetic process
I2C0D0	biological_process	GO:0072521	5	purine-containing compound metabolic process
I2C0D0	biological_process	GO:0008152	2	metabolic process
I2C0D0	biological_process	GO:0009116	7	nucleoside metabolic process
I2C0D0	biological_process	GO:0072522	6	purine-containing compound biosynthetic process
I2C0D0	biological_process	GO:0071704	3	organic substance metabolic process
I2C0D0	biological_process	GO:0009119	8	ribonucleoside metabolic process
I2C0D0	biological_process	GO:0044249	4	cellular biosynthetic process
I2C0D0	biological_process	GO:0006163	9	purine nucleotide metabolic process
I2C0D0	biological_process	GO:0009117	8	nucleotide metabolic process
I2C0D0	biological_process	GO:0009259	9	ribonucleotide metabolic process
I2C0D0	biological_process	GO:0006164	10	purine nucleotide biosynthetic process
I2C0D0	biological_process	GO:0006177	12	GMP biosynthetic process
I2C0E2	cellular_component	GO:0005622	4	intracellular
I2C0E2	cellular_component	GO:0043234	3	protein complex
I2C0E2	cellular_component	GO:1902494	4	catalytic complex
I2C0E2	cellular_component	GO:0042575	6	DNA polymerase complex
I2C0E2	cellular_component	GO:0032991	2	macromolecular complex
I2C0E2	cellular_component	GO:0044464	3	cell part
I2C0E2	cellular_component	GO:0005623	2	cell
I2C0E2	cellular_component	GO:0044424	5	intracellular part
I2C0E2	cellular_component	GO:0005575	1	cellular_component
I2C0E2	cellular_component	GO:0009360	7	DNA polymerase III complex
I2C0E2	molecular_function	GO:0032555	7	purine ribonucleotide binding
I2C0E2	molecular_function	GO:0043168	4	anion binding
I2C0E2	molecular_function	GO:0032553	6	ribonucleotide binding
I2C0E2	molecular_function	GO:0036094	3	small molecule binding
I2C0E2	molecular_function	GO:0043167	3	ion binding
I2C0E2	molecular_function	GO:0032549	5	ribonucleoside binding
I2C0E2	molecular_function	GO:0035639	5	purine ribonucleoside triphosphate binding
I2C0E2	molecular_function	GO:0097367	3	carbohydrate derivative binding
I2C0E2	molecular_function	GO:0032559	8	adenyl ribonucleotide binding
I2C0E2	molecular_function	GO:1901265	4	nucleoside phosphate binding
I2C0E2	molecular_function	GO:0003674	1	molecular_function
I2C0E2	molecular_function	GO:0000166	5	nucleotide binding
I2C0E2	molecular_function	GO:0001882	4	nucleoside binding
I2C0E2	molecular_function	GO:0030554	7	adenyl nucleotide binding
I2C0E2	molecular_function	GO:1901363	3	heterocyclic compound binding
I2C0E2	molecular_function	GO:0005488	2	binding
I2C0E2	molecular_function	GO:0001883	5	purine nucleoside binding
I2C0E2	molecular_function	GO:0017076	6	purine nucleotide binding
I2C0E2	molecular_function	GO:0097159	3	organic cyclic compound binding
I2C0E2	molecular_function	GO:0032550	6	purine ribonucleoside binding
I2C0E2	molecular_function	GO:0005524	9	ATP binding
I2C0E2	molecular_function	GO:0003676	4	nucleic acid binding
I2C0E2	molecular_function	GO:0003677	5	DNA binding
I2C0E2	molecular_function	GO:0034061	6	DNA polymerase activity
I2C0E2	molecular_function	GO:0016779	5	nucleotidyltransferase activity
I2C0E2	molecular_function	GO:0003824	2	catalytic activity
I2C0E2	molecular_function	GO:0016740	3	transferase activity
I2C0E2	molecular_function	GO:0016772	4	transferase activity, transferring phosphorus-containing groups
I2C0E2	molecular_function	GO:0003887	7	DNA-directed DNA polymerase activity
I2C0E2	molecular_function	GO:0016462	6	pyrophosphatase activity
I2C0E2	molecular_function	GO:0016817	4	hydrolase activity, acting on acid anhydrides
I2C0E2	molecular_function	GO:0016787	3	hydrolase activity
I2C0E2	molecular_function	GO:0016818	5	hydrolase activity, acting on acid anhydrides, in = phosphorus-containing anhydrides
I2C0E2	molecular_function	GO:0017111	7	nucleoside-triphosphatase activity
I2C0E2	biological_process	GO:0006807	3	nitrogen compound metabolic process
I2C0E2	biological_process	GO:0006725	4	cellular aromatic compound metabolic process
I2C0E2	biological_process	GO:1901576	4	organic substance biosynthetic process
I2C0E2	biological_process	GO:0009058	3	biosynthetic process
I2C0E2	biological_process	GO:0090304	6	nucleic acid metabolic process
I2C0E2	biological_process	GO:0044260	5	cellular macromolecule metabolic process
I2C0E2	biological_process	GO:0009987	2	cellular process
I2C0E2	biological_process	GO:0009059	5	macromolecule biosynthetic process
I2C0E2	biological_process	GO:0006259	7	DNA metabolic process
I2C0E2	biological_process	GO:0034641	4	cellular nitrogen compound metabolic process
I2C0E2	biological_process	GO:0008150	1	biological_process
I2C0E2	biological_process	GO:1901360	4	organic cyclic compound metabolic process
I2C0E2	biological_process	GO:0006139	5	nucleobase-containing compound metabolic process
I2C0E2	biological_process	GO:0034645	6	cellular macromolecule biosynthetic process
I2C0E2	biological_process	GO:0008152	2	metabolic process
I2C0E2	biological_process	GO:0071704	3	organic substance metabolic process
I2C0E2	biological_process	GO:0044249	4	cellular biosynthetic process
I2C0E2	biological_process	GO:0044237	3	cellular metabolic process
I2C0E2	biological_process	GO:0043170	4	macromolecule metabolic process
I2C0E2	biological_process	GO:0044238	3	primary metabolic process
I2C0E2	biological_process	GO:0046483	4	heterocycle metabolic process
I2C0E2	biological_process	GO:0006260	8	DNA replication
I2C0H0	molecular_function	GO:0003674	1	molecular_function
I2C0H0	molecular_function	GO:0005488	2	binding
I2C0H0	molecular_function	GO:1901363	3	heterocyclic compound binding
I2C0H0	molecular_function	GO:0097159	3	organic cyclic compound binding
I2C0H0	molecular_function	GO:0003676	4	nucleic acid binding
I2C0H0	molecular_function	GO:0003677	5	DNA binding
I2C0H0	biological_process	GO:0006807	3	nitrogen compound metabolic process
I2C0H0	biological_process	GO:0006725	4	cellular aromatic compound metabolic process
I2C0H0	biological_process	GO:0051171	5	regulation of nitrogen compound metabolic process
I2C0H0	biological_process	GO:0051172	6	negative regulation of nitrogen compound metabolic process
I2C0H0	biological_process	GO:0019222	4	regulation of metabolic process
I2C0H0	biological_process	GO:0044281	4	small molecule metabolic process
I2C0H0	biological_process	GO:0048519	4	negative regulation of biological process
I2C0H0	biological_process	GO:0080090	5	regulation of primary metabolic process
I2C0H0	biological_process	GO:0019219	6	regulation of nucleobase-containing compound metabolic process
I2C0H0	biological_process	GO:0034641	4	cellular nitrogen compound metabolic process
I2C0H0	biological_process	GO:0044710	3	single-organism metabolic process
I2C0H0	biological_process	GO:0050789	3	regulation of biological process
I2C0H0	biological_process	GO:0044237	3	cellular metabolic process
I2C0H0	biological_process	GO:0046483	4	heterocycle metabolic process
I2C0H0	biological_process	GO:0044238	3	primary metabolic process
I2C0H0	biological_process	GO:1901564	4	organonitrogen compound metabolic process
I2C0H0	biological_process	GO:0009987	2	cellular process
I2C0H0	biological_process	GO:0048523	5	negative regulation of cellular process
I2C0H0	biological_process	GO:0065007	2	biological regulation
I2C0H0	biological_process	GO:0055086	6	nucleobase-containing small molecule metabolic process
I2C0H0	biological_process	GO:0031324	6	negative regulation of cellular metabolic process
I2C0H0	biological_process	GO:0031323	5	regulation of cellular metabolic process
I2C0H0	biological_process	GO:0008150	1	biological_process
I2C0H0	biological_process	GO:0045934	7	negative regulation of nucleobase-containing compound metabolic = process
I2C0H0	biological_process	GO:1901360	4	organic cyclic compound metabolic process
I2C0H0	biological_process	GO:0006139	5	nucleobase-containing compound metabolic process
I2C0H0	biological_process	GO:0009892	5	negative regulation of metabolic process
I2C0H0	biological_process	GO:0006144	8	purine nucleobase metabolic process
I2C0H0	biological_process	GO:0009112	7	nucleobase metabolic process
I2C0H0	biological_process	GO:0050794	4	regulation of cellular process
I2C0H0	biological_process	GO:0072521	5	purine-containing compound metabolic process
I2C0H0	biological_process	GO:0008152	2	metabolic process
I2C0H0	biological_process	GO:0006141	9	regulation of purine nucleobase metabolic process
I2C0H0	biological_process	GO:0071704	3	organic substance metabolic process
I2C0H0	biological_process	GO:0045982	10	negative regulation of purine nucleobase metabolic process
I2C0H0	biological_process	GO:0010468	6	regulation of gene expression
I2C0H0	biological_process	GO:0010467	5	gene expression
I2C0H0	biological_process	GO:0051252	8	regulation of RNA metabolic process
I2C0H0	biological_process	GO:0044260	5	cellular macromolecule metabolic process
I2C0H0	biological_process	GO:0051253	9	negative regulation of RNA metabolic process
I2C0H0	biological_process	GO:0034645	6	cellular macromolecule biosynthetic process
I2C0H0	biological_process	GO:0009889	5	regulation of biosynthetic process
I2C0H0	biological_process	GO:0018130	5	heterocycle biosynthetic process
I2C0H0	biological_process	GO:0019438	5	aromatic compound biosynthetic process
I2C0H0	biological_process	GO:0043170	4	macromolecule metabolic process
I2C0H0	biological_process	GO:0016070	7	RNA metabolic process
I2C0H0	biological_process	GO:0044271	5	cellular nitrogen compound biosynthetic process
I2C0H0	biological_process	GO:0010558	7	negative regulation of macromolecule biosynthetic process
I2C0H0	biological_process	GO:0010556	6	regulation of macromolecule biosynthetic process
I2C0H0	biological_process	GO:0009890	6	negative regulation of biosynthetic process
I2C0H0	biological_process	GO:0010605	6	negative regulation of macromolecule metabolic process
I2C0H0	biological_process	GO:0032774	8	RNA biosynthetic process
I2C0H0	biological_process	GO:1901576	4	organic substance biosynthetic process
I2C0H0	biological_process	GO:0090304	6	nucleic acid metabolic process
I2C0H0	biological_process	GO:2001141	9	regulation of RNA biosynthetic process
I2C0H0	biological_process	GO:0006355	10	regulation of transcription, DNA-dependent
I2C0H0	biological_process	GO:0009058	3	biosynthetic process
I2C0H0	biological_process	GO:0009059	5	macromolecule biosynthetic process
I2C0H0	biological_process	GO:0006351	9	transcription, DNA-templated
I2C0H0	biological_process	GO:2000112	7	regulation of cellular macromolecule biosynthetic process
I2C0H0	biological_process	GO:0060255	5	regulation of macromolecule metabolic process
I2C0H0	biological_process	GO:2000113	8	negative regulation of cellular macromolecule biosynthetic process
I2C0H0	biological_process	GO:0031326	6	regulation of cellular biosynthetic process
I2C0H0	biological_process	GO:1901362	5	organic cyclic compound biosynthetic process
I2C0H0	biological_process	GO:0034654	6	nucleobase-containing compound biosynthetic process
I2C0H0	biological_process	GO:0010629	7	negative regulation of gene expression
I2C0H0	biological_process	GO:0044249	4	cellular biosynthetic process
I2C0H0	biological_process	GO:0031327	7	negative regulation of cellular biosynthetic process
I2C0H0	biological_process	GO:0045892	11	negative regulation of transcription, DNA-dependent
I2C0H0	biological_process	GO:1901135	4	carbohydrate derivative metabolic process
I2C0H0	biological_process	GO:1901657	4	glycosyl compound metabolic process
I2C0H0	biological_process	GO:0009116	7	nucleoside metabolic process
I2C0I6	molecular_function	GO:0003674	1	molecular_function
I2C0I6	molecular_function	GO:0005488	2	binding
I2C0I6	molecular_function	GO:1901363	3	heterocyclic compound binding
I2C0I6	molecular_function	GO:0097159	3	organic cyclic compound binding
I2C0I6	molecular_function	GO:0003676	4	nucleic acid binding
I2C0I6	molecular_function	GO:0003723	5	RNA binding
I2C0J4	cellular_component	GO:0005622	4	intracellular
I2C0J4	cellular_component	GO:0044464	3	cell part
I2C0J4	cellular_component	GO:0005623	2	cell
I2C0J4	cellular_component	GO:0044424	5	intracellular part
I2C0J4	cellular_component	GO:0005575	1	cellular_component
I2C0J4	cellular_component	GO:0005737	6	cytoplasm
I2C0J4	molecular_function	GO:0032555	7	purine ribonucleotide binding
I2C0J4	molecular_function	GO:0043168	4	anion binding
I2C0J4	molecular_function	GO:0032553	6	ribonucleotide binding
I2C0J4	molecular_function	GO:0036094	3	small molecule binding
I2C0J4	molecular_function	GO:0043167	3	ion binding
I2C0J4	molecular_function	GO:0032549	5	ribonucleoside binding
I2C0J4	molecular_function	GO:0035639	5	purine ribonucleoside triphosphate binding
I2C0J4	molecular_function	GO:0097367	3	carbohydrate derivative binding
I2C0J4	molecular_function	GO:0032559	8	adenyl ribonucleotide binding
I2C0J4	molecular_function	GO:1901265	4	nucleoside phosphate binding
I2C0J4	molecular_function	GO:0003674	1	molecular_function
I2C0J4	molecular_function	GO:0000166	5	nucleotide binding
I2C0J4	molecular_function	GO:0001882	4	nucleoside binding
I2C0J4	molecular_function	GO:0030554	7	adenyl nucleotide binding
I2C0J4	molecular_function	GO:1901363	3	heterocyclic compound binding
I2C0J4	molecular_function	GO:0005488	2	binding
I2C0J4	molecular_function	GO:0001883	5	purine nucleoside binding
I2C0J4	molecular_function	GO:0017076	6	purine nucleotide binding
I2C0J4	molecular_function	GO:0097159	3	organic cyclic compound binding
I2C0J4	molecular_function	GO:0032550	6	purine ribonucleoside binding
I2C0J4	molecular_function	GO:0005524	9	ATP binding
I2C0J4	molecular_function	GO:0043169	4	cation binding
I2C0J4	molecular_function	GO:0046872	5	metal ion binding
I2C0J4	molecular_function	GO:0016301	5	kinase activity
I2C0J4	molecular_function	GO:0016773	5	phosphotransferase activity, alcohol group as acceptor
I2C0J4	molecular_function	GO:0003824	2	catalytic activity
I2C0J4	molecular_function	GO:0016740	3	transferase activity
I2C0J4	molecular_function	GO:0016772	4	transferase activity, transferring phosphorus-containing groups
I2C0J4	molecular_function	GO:0004594	6	pantothenate kinase activity
I2C0J4	biological_process	GO:0006807	3	nitrogen compound metabolic process
I2C0J4	biological_process	GO:0046129	10	purine ribonucleoside biosynthetic process
I2C0J4	biological_process	GO:0006796	5	phosphate-containing compound metabolic process
I2C0J4	biological_process	GO:0006793	4	phosphorus metabolic process
I2C0J4	biological_process	GO:0046128	9	purine ribonucleoside metabolic process
I2C0J4	biological_process	GO:0034641	4	cellular nitrogen compound metabolic process
I2C0J4	biological_process	GO:0006753	7	nucleoside phosphate metabolic process
I2C0J4	biological_process	GO:0044710	3	single-organism metabolic process
I2C0J4	biological_process	GO:0009108	6	coenzyme biosynthetic process
I2C0J4	biological_process	GO:0042455	9	ribonucleoside biosynthetic process
I2C0J4	biological_process	GO:0018130	5	heterocycle biosynthetic process
I2C0J4	biological_process	GO:0019438	5	aromatic compound biosynthetic process
I2C0J4	biological_process	GO:0046483	4	heterocycle metabolic process
I2C0J4	biological_process	GO:0042451	9	purine nucleoside biosynthetic process
I2C0J4	biological_process	GO:0009987	2	cellular process
I2C0J4	biological_process	GO:0044271	5	cellular nitrogen compound biosynthetic process
I2C0J4	biological_process	GO:0034033	10	purine nucleoside bisphosphate biosynthetic process
I2C0J4	biological_process	GO:0034032	9	purine nucleoside bisphosphate metabolic process
I2C0J4	biological_process	GO:0034030	10	ribonucleoside bisphosphate biosynthetic process
I2C0J4	biological_process	GO:1901657	4	glycosyl compound metabolic process
I2C0J4	biological_process	GO:1901293	8	nucleoside phosphate biosynthetic process
I2C0J4	biological_process	GO:0006139	5	nucleobase-containing compound metabolic process
I2C0J4	biological_process	GO:1901659	5	glycosyl compound biosynthetic process
I2C0J4	biological_process	GO:0019637	5	organophosphate metabolic process
I2C0J4	biological_process	GO:0006725	4	cellular aromatic compound metabolic process
I2C0J4	biological_process	GO:1901576	4	organic substance biosynthetic process
I2C0J4	biological_process	GO:0019693	6	ribose phosphate metabolic process
I2C0J4	biological_process	GO:0009163	8	nucleoside biosynthetic process
I2C0J4	biological_process	GO:0015936	11	coenzyme A metabolic process
I2C0J4	biological_process	GO:0044281	4	small molecule metabolic process
I2C0J4	biological_process	GO:0009165	9	nucleotide biosynthetic process
I2C0J4	biological_process	GO:0090407	6	organophosphate biosynthetic process
I2C0J4	biological_process	GO:0009260	10	ribonucleotide biosynthetic process
I2C0J4	biological_process	GO:0051186	4	cofactor metabolic process
I2C0J4	biological_process	GO:0033866	9	nucleoside bisphosphate biosynthetic process
I2C0J4	biological_process	GO:0044237	3	cellular metabolic process
I2C0J4	biological_process	GO:0033865	8	nucleoside bisphosphate metabolic process
I2C0J4	biological_process	GO:0051188	5	cofactor biosynthetic process
I2C0J4	biological_process	GO:0006732	5	coenzyme metabolic process
I2C0J4	biological_process	GO:0044238	3	primary metabolic process
I2C0J4	biological_process	GO:0042278	8	purine nucleoside metabolic process
I2C0J4	biological_process	GO:1901564	4	organonitrogen compound metabolic process
I2C0J4	biological_process	GO:1901566	5	organonitrogen compound biosynthetic process
I2C0J4	biological_process	GO:0009058	3	biosynthetic process
I2C0J4	biological_process	GO:0009150	10	purine ribonucleotide metabolic process
I2C0J4	biological_process	GO:1901137	5	carbohydrate derivative biosynthetic process
I2C0J4	biological_process	GO:0009152	11	purine ribonucleotide biosynthetic process
I2C0J4	biological_process	GO:0055086	6	nucleobase-containing small molecule metabolic process
I2C0J4	biological_process	GO:1901135	4	carbohydrate derivative metabolic process
I2C0J4	biological_process	GO:0046390	7	ribose phosphate biosynthetic process
I2C0J4	biological_process	GO:0008150	1	biological_process
I2C0J4	biological_process	GO:1901360	4	organic cyclic compound metabolic process
I2C0J4	biological_process	GO:1901362	5	organic cyclic compound biosynthetic process
I2C0J4	biological_process	GO:0034654	6	nucleobase-containing compound biosynthetic process
I2C0J4	biological_process	GO:0072521	5	purine-containing compound metabolic process
I2C0J4	biological_process	GO:0008152	2	metabolic process
I2C0J4	biological_process	GO:0009116	7	nucleoside metabolic process
I2C0J4	biological_process	GO:0072522	6	purine-containing compound biosynthetic process
I2C0J4	biological_process	GO:0009119	8	ribonucleoside metabolic process
I2C0J4	biological_process	GO:0071704	3	organic substance metabolic process
I2C0J4	biological_process	GO:0033875	9	ribonucleoside bisphosphate metabolic process
I2C0J4	biological_process	GO:0044249	4	cellular biosynthetic process
I2C0J4	biological_process	GO:0006163	9	purine nucleotide metabolic process
I2C0J4	biological_process	GO:0009117	8	nucleotide metabolic process
I2C0J4	biological_process	GO:0009259	9	ribonucleotide metabolic process
I2C0J4	biological_process	GO:0006164	10	purine nucleotide biosynthetic process
I2C0J4	biological_process	GO:0015937	12	coenzyme A biosynthetic process
I2C0J4	biological_process	GO:0010468	6	regulation of gene expression
I2C0J4	biological_process	GO:0010467	5	gene expression
I2C0J4	biological_process	GO:0051252	8	regulation of RNA metabolic process
I2C0J4	biological_process	GO:0051171	5	regulation of nitrogen compound metabolic process
I2C0J4	biological_process	GO:0044260	5	cellular macromolecule metabolic process
I2C0J4	biological_process	GO:0051254	9	positive regulation of RNA metabolic process
I2C0J4	biological_process	GO:0051173	6	positive regulation of nitrogen compound metabolic process
I2C0J4	biological_process	GO:0019222	4	regulation of metabolic process
I2C0J4	biological_process	GO:0019219	6	regulation of nucleobase-containing compound metabolic process
I2C0J4	biological_process	GO:0034645	6	cellular macromolecule biosynthetic process
I2C0J4	biological_process	GO:0050789	3	regulation of biological process
I2C0J4	biological_process	GO:0009889	5	regulation of biosynthetic process
I2C0J4	biological_process	GO:0043170	4	macromolecule metabolic process
I2C0J4	biological_process	GO:0016070	7	RNA metabolic process
I2C0J4	biological_process	GO:0065007	2	biological regulation
I2C0J4	biological_process	GO:0010557	7	positive regulation of macromolecule biosynthetic process
I2C0J4	biological_process	GO:0010556	6	regulation of macromolecule biosynthetic process
I2C0J4	biological_process	GO:0009891	6	positive regulation of biosynthetic process
I2C0J4	biological_process	GO:0009893	5	positive regulation of metabolic process
I2C0J4	biological_process	GO:0032774	8	RNA biosynthetic process
I2C0J4	biological_process	GO:0010604	6	positive regulation of macromolecule metabolic process
I2C0J4	biological_process	GO:0045935	7	positive regulation of nucleobase-containing compound metabolic = process
I2C0J4	biological_process	GO:0090304	6	nucleic acid metabolic process
I2C0J4	biological_process	GO:0048518	4	positive regulation of biological process
I2C0J4	biological_process	GO:0080090	5	regulation of primary metabolic process
I2C0J4	biological_process	GO:0048522	5	positive regulation of cellular process
I2C0J4	biological_process	GO:2001141	9	regulation of RNA biosynthetic process
I2C0J4	biological_process	GO:0006355	10	regulation of transcription, DNA-dependent
I2C0J4	biological_process	GO:0009059	5	macromolecule biosynthetic process
I2C0J4	biological_process	GO:2000112	7	regulation of cellular macromolecule biosynthetic process
I2C0J4	biological_process	GO:0006351	9	transcription, DNA-templated
I2C0J4	biological_process	GO:0060255	5	regulation of macromolecule metabolic process
I2C0J4	biological_process	GO:0010628	7	positive regulation of gene expression
I2C0J4	biological_process	GO:0031323	5	regulation of cellular metabolic process
I2C0J4	biological_process	GO:0031326	6	regulation of cellular biosynthetic process
I2C0J4	biological_process	GO:0031325	6	positive regulation of cellular metabolic process
I2C0J4	biological_process	GO:0050794	4	regulation of cellular process
I2C0J4	biological_process	GO:0031328	7	positive regulation of cellular biosynthetic process
I2C0J4	biological_process	GO:0045893	11	positive regulation of transcription, DNA-dependent
I2C0K0	molecular_function	GO:0003674	1	molecular_function
I2C0K0	molecular_function	GO:0016833	5	oxo-acid-lyase activity
I2C0K0	molecular_function	GO:0016830	4	carbon-carbon lyase activity
I2C0K0	molecular_function	GO:0003824	2	catalytic activity
I2C0K0	molecular_function	GO:0016829	3	lyase activity
I2C0K0	molecular_function	GO:0008696	6	4-amino-4-deoxychorismate lyase activity
I2C0K1	molecular_function	GO:0003674	1	molecular_function
I2C0K1	molecular_function	GO:0016765	4	transferase activity, transferring alkyl or aryl (other than = methyl) groups
I2C0K1	molecular_function	GO:0003824	2	catalytic activity
I2C0K1	molecular_function	GO:0016740	3	transferase activity
I2C0K1	molecular_function	GO:0004156	5	dihydropteroate synthase activity
I2C0K1	biological_process	GO:0006807	3	nitrogen compound metabolic process
I2C0K1	biological_process	GO:0006725	4	cellular aromatic compound metabolic process
I2C0K1	biological_process	GO:1901576	4	organic substance biosynthetic process
I2C0K1	biological_process	GO:0044283	5	small molecule biosynthetic process
I2C0K1	biological_process	GO:0043436	6	oxoacid metabolic process
I2C0K1	biological_process	GO:0044281	4	small molecule metabolic process
I2C0K1	biological_process	GO:0034641	4	cellular nitrogen compound metabolic process
I2C0K1	biological_process	GO:0016053	6	organic acid biosynthetic process
I2C0K1	biological_process	GO:0044710	3	single-organism metabolic process
I2C0K1	biological_process	GO:0044711	4	single-organism biosynthetic process
I2C0K1	biological_process	GO:0006575	9	cellular modified amino acid metabolic process
I2C0K1	biological_process	GO:0009108	6	coenzyme biosynthetic process
I2C0K1	biological_process	GO:0051186	4	cofactor metabolic process
I2C0K1	biological_process	GO:0018130	5	heterocycle biosynthetic process
I2C0K1	biological_process	GO:0019438	5	aromatic compound biosynthetic process
I2C0K1	biological_process	GO:0044237	3	cellular metabolic process
I2C0K1	biological_process	GO:0006732	5	coenzyme metabolic process
I2C0K1	biological_process	GO:0051188	5	cofactor biosynthetic process
I2C0K1	biological_process	GO:0046483	4	heterocycle metabolic process
I2C0K1	biological_process	GO:0044238	3	primary metabolic process
I2C0K1	biological_process	GO:1901564	4	organonitrogen compound metabolic process
I2C0K1	biological_process	GO:0006520	8	cellular amino acid metabolic process
I2C0K1	biological_process	GO:1901566	5	organonitrogen compound biosynthetic process
I2C0K1	biological_process	GO:1901605	9	alpha-amino acid metabolic process
I2C0K1	biological_process	GO:0009058	3	biosynthetic process
I2C0K1	biological_process	GO:0009987	2	cellular process
I2C0K1	biological_process	GO:1901607	10	alpha-amino acid biosynthetic process
I2C0K1	biological_process	GO:0044271	5	cellular nitrogen compound biosynthetic process
I2C0K1	biological_process	GO:0042398	10	cellular modified amino acid biosynthetic process
I2C0K1	biological_process	GO:0008652	9	cellular amino acid biosynthetic process
I2C0K1	biological_process	GO:0006082	5	organic acid metabolic process
I2C0K1	biological_process	GO:0042558	5	pteridine-containing compound metabolic process
I2C0K1	biological_process	GO:0042559	6	pteridine-containing compound biosynthetic process
I2C0K1	biological_process	GO:0008150	1	biological_process
I2C0K1	biological_process	GO:1901360	4	organic cyclic compound metabolic process
I2C0K1	biological_process	GO:0006760	10	folic acid-containing compound metabolic process
I2C0K1	biological_process	GO:1901362	5	organic cyclic compound biosynthetic process
I2C0K1	biological_process	GO:0008152	2	metabolic process
I2C0K1	biological_process	GO:0071704	3	organic substance metabolic process
I2C0K1	biological_process	GO:0046394	8	carboxylic acid biosynthetic process
I2C0K1	biological_process	GO:0044249	4	cellular biosynthetic process
I2C0K1	biological_process	GO:0019752	7	carboxylic acid metabolic process
I2C0K1	biological_process	GO:0009396	11	folic acid-containing compound biosynthetic process
I2C0M3	cellular_component	GO:0044464	3	cell part
I2C0M3	cellular_component	GO:0005623	2	cell
I2C0M3	cellular_component	GO:0005575	1	cellular_component
I2C0M3	cellular_component	GO:0005622	4	intracellular
I2C0M3	molecular_function	GO:0003674	1	molecular_function
I2C0M3	molecular_function	GO:0005488	2	binding
I2C0M3	molecular_function	GO:1901363	3	heterocyclic compound binding
I2C0M3	molecular_function	GO:0097159	3	organic cyclic compound binding
I2C0M3	molecular_function	GO:0003676	4	nucleic acid binding
I2C0M3	molecular_function	GO:0003677	5	DNA binding
I2C0M3	molecular_function	GO:0043565	6	sequence-specific DNA binding
I2C0M3	molecular_function	GO:0001071	2	nucleic acid binding transcription factor activity
I2C0M3	molecular_function	GO:0003700	3	sequence-specific DNA binding transcription factor activity
I2C0M3	molecular_function	GO:0000988	2	protein binding transcription factor activity
I2C0M3	molecular_function	GO:0000990	3	core RNA polymerase binding transcription factor activity
I2C0M3	molecular_function	GO:0000996	4	core DNA-dependent RNA polymerase binding promoter specificity = activity
I2C0M3	molecular_function	GO:0016987	5	sigma factor activity
I2C0M3	biological_process	GO:0010467	5	gene expression
I2C0M3	biological_process	GO:0006807	3	nitrogen compound metabolic process
I2C0M3	biological_process	GO:1901576	4	organic substance biosynthetic process
I2C0M3	biological_process	GO:0006725	4	cellular aromatic compound metabolic process
I2C0M3	biological_process	GO:0090304	6	nucleic acid metabolic process
I2C0M3	biological_process	GO:0044260	5	cellular macromolecule metabolic process
I2C0M3	biological_process	GO:0034641	4	cellular nitrogen compound metabolic process
I2C0M3	biological_process	GO:0034645	6	cellular macromolecule biosynthetic process
I2C0M3	biological_process	GO:0018130	5	heterocycle biosynthetic process
I2C0M3	biological_process	GO:0044237	3	cellular metabolic process
I2C0M3	biological_process	GO:0043170	4	macromolecule metabolic process
I2C0M3	biological_process	GO:0019438	5	aromatic compound biosynthetic process
I2C0M3	biological_process	GO:0044238	3	primary metabolic process
I2C0M3	biological_process	GO:0046483	4	heterocycle metabolic process
I2C0M3	biological_process	GO:0016070	7	RNA metabolic process
I2C0M3	biological_process	GO:0009058	3	biosynthetic process
I2C0M3	biological_process	GO:0009987	2	cellular process
I2C0M3	biological_process	GO:0009059	5	macromolecule biosynthetic process
I2C0M3	biological_process	GO:0044271	5	cellular nitrogen compound biosynthetic process
I2C0M3	biological_process	GO:0006351	9	transcription, DNA-templated
I2C0M3	biological_process	GO:0008150	1	biological_process
I2C0M3	biological_process	GO:0006139	5	nucleobase-containing compound metabolic process
I2C0M3	biological_process	GO:1901360	4	organic cyclic compound metabolic process
I2C0M3	biological_process	GO:1901362	5	organic cyclic compound biosynthetic process
I2C0M3	biological_process	GO:0034654	6	nucleobase-containing compound biosynthetic process
I2C0M3	biological_process	GO:0032774	8	RNA biosynthetic process
I2C0M3	biological_process	GO:0008152	2	metabolic process
I2C0M3	biological_process	GO:0071704	3	organic substance metabolic process
I2C0M3	biological_process	GO:0044249	4	cellular biosynthetic process
I2C0M3	biological_process	GO:0006352	10	DNA-dependent transcription, initiation
I2C0M6	biological_process	GO:0010467	5	gene expression
I2C0M6	biological_process	GO:0006807	3	nitrogen compound metabolic process
I2C0M6	biological_process	GO:1901576	4	organic substance biosynthetic process
I2C0M6	biological_process	GO:0006725	4	cellular aromatic compound metabolic process
I2C0M6	biological_process	GO:0090304	6	nucleic acid metabolic process
I2C0M6	biological_process	GO:0044260	5	cellular macromolecule metabolic process
I2C0M6	biological_process	GO:0034641	4	cellular nitrogen compound metabolic process
I2C0M6	biological_process	GO:0034645	6	cellular macromolecule biosynthetic process
I2C0M6	biological_process	GO:0018130	5	heterocycle biosynthetic process
I2C0M6	biological_process	GO:0044237	3	cellular metabolic process
I2C0M6	biological_process	GO:0043170	4	macromolecule metabolic process
I2C0M6	biological_process	GO:0019438	5	aromatic compound biosynthetic process
I2C0M6	biological_process	GO:0044238	3	primary metabolic process
I2C0M6	biological_process	GO:0046483	4	heterocycle metabolic process
I2C0M6	biological_process	GO:0016070	7	RNA metabolic process
I2C0M6	biological_process	GO:0009058	3	biosynthetic process
I2C0M6	biological_process	GO:0009987	2	cellular process
I2C0M6	biological_process	GO:0009059	5	macromolecule biosynthetic process
I2C0M6	biological_process	GO:0044271	5	cellular nitrogen compound biosynthetic process
I2C0M6	biological_process	GO:0006351	9	transcription, DNA-templated
I2C0M6	biological_process	GO:0008150	1	biological_process
I2C0M6	biological_process	GO:0006139	5	nucleobase-containing compound metabolic process
I2C0M6	biological_process	GO:1901360	4	organic cyclic compound metabolic process
I2C0M6	biological_process	GO:1901362	5	organic cyclic compound biosynthetic process
I2C0M6	biological_process	GO:0034654	6	nucleobase-containing compound biosynthetic process
I2C0M6	biological_process	GO:0032774	8	RNA biosynthetic process
I2C0M6	biological_process	GO:0008152	2	metabolic process
I2C0M6	biological_process	GO:0071704	3	organic substance metabolic process
I2C0M6	biological_process	GO:0044249	4	cellular biosynthetic process
I2C0M6	biological_process	GO:0006353	10	DNA-dependent transcription, termination
I2C0M6	biological_process	GO:0010468	6	regulation of gene expression
I2C0M6	biological_process	GO:0006368	11	transcription elongation from RNA polymerase II promoter
I2C0M6	biological_process	GO:0006366	10	transcription from RNA polymerase II promoter
I2C0M6	biological_process	GO:0051252	8	regulation of RNA metabolic process
I2C0M6	biological_process	GO:0051171	5	regulation of nitrogen compound metabolic process
I2C0M6	biological_process	GO:0051173	6	positive regulation of nitrogen compound metabolic process
I2C0M6	biological_process	GO:0051254	9	positive regulation of RNA metabolic process
I2C0M6	biological_process	GO:0019222	4	regulation of metabolic process
I2C0M6	biological_process	GO:0019219	6	regulation of nucleobase-containing compound metabolic process
I2C0M6	biological_process	GO:0032786	12	positive regulation of DNA-dependent transcription, elongation
I2C0M6	biological_process	GO:0032784	11	regulation of DNA-dependent transcription, elongation
I2C0M6	biological_process	GO:0050789	3	regulation of biological process
I2C0M6	biological_process	GO:0009889	5	regulation of biosynthetic process
I2C0M6	biological_process	GO:0065007	2	biological regulation
I2C0M6	biological_process	GO:0010557	7	positive regulation of macromolecule biosynthetic process
I2C0M6	biological_process	GO:0010556	6	regulation of macromolecule biosynthetic process
I2C0M6	biological_process	GO:0009891	6	positive regulation of biosynthetic process
I2C0M6	biological_process	GO:0009893	5	positive regulation of metabolic process
I2C0M6	biological_process	GO:0010604	6	positive regulation of macromolecule metabolic process
I2C0M6	biological_process	GO:0045935	7	positive regulation of nucleobase-containing compound metabolic = process
I2C0M6	biological_process	GO:0048518	4	positive regulation of biological process
I2C0M6	biological_process	GO:0080090	5	regulation of primary metabolic process
I2C0M6	biological_process	GO:0048522	5	positive regulation of cellular process
I2C0M6	biological_process	GO:0034243	12	regulation of transcription elongation from RNA polymerase II = promoter
I2C0M6	biological_process	GO:2001141	9	regulation of RNA biosynthetic process
I2C0M6	biological_process	GO:0006355	10	regulation of transcription, DNA-dependent
I2C0M6	biological_process	GO:0006354	10	DNA-dependent transcription, elongation
I2C0M6	biological_process	GO:0006357	11	regulation of transcription from RNA polymerase II promoter
I2C0M6	biological_process	GO:2000112	7	regulation of cellular macromolecule biosynthetic process
I2C0M6	biological_process	GO:0060255	5	regulation of macromolecule metabolic process
I2C0M6	biological_process	GO:0031323	5	regulation of cellular metabolic process
I2C0M6	biological_process	GO:0031326	6	regulation of cellular biosynthetic process
I2C0M6	biological_process	GO:0031325	6	positive regulation of cellular metabolic process
I2C0M6	biological_process	GO:0050794	4	regulation of cellular process
I2C0M6	biological_process	GO:0031328	7	positive regulation of cellular biosynthetic process
I2C0M6	biological_process	GO:0032968	13	positive regulation of transcription elongation from RNA = polymerase II promoter
I2C0M6	biological_process	GO:0071822	5	protein complex subunit organization
I2C0M6	biological_process	GO:0043933	4	macromolecular complex subunit organization
I2C0M6	biological_process	GO:0043241	6	protein complex disassembly
I2C0M6	biological_process	GO:0016043	3	cellular component organization
I2C0M6	biological_process	GO:0022411	4	cellular component disassembly
I2C0M6	biological_process	GO:0044763	3	single-organism cellular process
I2C0M6	biological_process	GO:0043244	7	regulation of protein complex disassembly
I2C0M6	biological_process	GO:0071840	2	cellular component organization or biogenesis
I2C0M6	biological_process	GO:0031554	11	regulation of DNA-dependent transcription, termination
I2C0M6	biological_process	GO:0031555	12	transcriptional attenuation
I2C0M6	biological_process	GO:0044699	2	single-organism process
I2C0M6	biological_process	GO:0032984	5	macromolecular complex disassembly
I2C0M6	biological_process	GO:0051128	4	regulation of cellular component organization
I2C0M6	biological_process	GO:0031564	13	transcription antitermination
I2C0N3	molecular_function	GO:0003674	1	molecular_function
I2C0N3	molecular_function	GO:0005488	2	binding
I2C0N3	molecular_function	GO:1901363	3	heterocyclic compound binding
I2C0N3	molecular_function	GO:0097159	3	organic cyclic compound binding
I2C0N3	molecular_function	GO:0003676	4	nucleic acid binding
I2C0N3	molecular_function	GO:0003677	5	DNA binding
I2C0N3	molecular_function	GO:0034062	6	RNA polymerase activity
I2C0N3	molecular_function	GO:0016779	5	nucleotidyltransferase activity
I2C0N3	molecular_function	GO:0003824	2	catalytic activity
I2C0N3	molecular_function	GO:0016740	3	transferase activity
I2C0N3	molecular_function	GO:0016772	4	transferase activity, transferring phosphorus-containing groups
I2C0N3	molecular_function	GO:0003899	7	DNA-directed RNA polymerase activity
I2C0N3	biological_process	GO:0010467	5	gene expression
I2C0N3	biological_process	GO:0006807	3	nitrogen compound metabolic process
I2C0N3	biological_process	GO:1901576	4	organic substance biosynthetic process
I2C0N3	biological_process	GO:0006725	4	cellular aromatic compound metabolic process
I2C0N3	biological_process	GO:0090304	6	nucleic acid metabolic process
I2C0N3	biological_process	GO:0044260	5	cellular macromolecule metabolic process
I2C0N3	biological_process	GO:0034641	4	cellular nitrogen compound metabolic process
I2C0N3	biological_process	GO:0034645	6	cellular macromolecule biosynthetic process
I2C0N3	biological_process	GO:0018130	5	heterocycle biosynthetic process
I2C0N3	biological_process	GO:0044237	3	cellular metabolic process
I2C0N3	biological_process	GO:0043170	4	macromolecule metabolic process
I2C0N3	biological_process	GO:0019438	5	aromatic compound biosynthetic process
I2C0N3	biological_process	GO:0044238	3	primary metabolic process
I2C0N3	biological_process	GO:0046483	4	heterocycle metabolic process
I2C0N3	biological_process	GO:0016070	7	RNA metabolic process
I2C0N3	biological_process	GO:0009058	3	biosynthetic process
I2C0N3	biological_process	GO:0009059	5	macromolecule biosynthetic process
I2C0N3	biological_process	GO:0009987	2	cellular process
I2C0N3	biological_process	GO:0044271	5	cellular nitrogen compound biosynthetic process
I2C0N3	biological_process	GO:0008150	1	biological_process
I2C0N3	biological_process	GO:0006139	5	nucleobase-containing compound metabolic process
I2C0N3	biological_process	GO:1901360	4	organic cyclic compound metabolic process
I2C0N3	biological_process	GO:1901362	5	organic cyclic compound biosynthetic process
I2C0N3	biological_process	GO:0034654	6	nucleobase-containing compound biosynthetic process
I2C0N3	biological_process	GO:0032774	8	RNA biosynthetic process
I2C0N3	biological_process	GO:0008152	2	metabolic process
I2C0N3	biological_process	GO:0071704	3	organic substance metabolic process
I2C0N3	biological_process	GO:0044249	4	cellular biosynthetic process
I2C0N3	biological_process	GO:0006351	9	transcription, DNA-templated
I2C0P8	cellular_component	GO:0005623	2	cell
I2C0P8	cellular_component	GO:0005575	1	cellular_component
I2C0P8	cellular_component	GO:0005622	4	intracellular
I2C0P8	cellular_component	GO:0044444	7	cytoplasmic part
I2C0P8	cellular_component	GO:0005737	6	cytoplasm
I2C0P8	cellular_component	GO:0043232	7	intracellular non-membrane-bounded organelle
I2C0P8	cellular_component	GO:0043226	2	organelle
I2C0P8	cellular_component	GO:0032991	2	macromolecular complex
I2C0P8	cellular_component	GO:0043228	3	non-membrane-bounded organelle
I2C0P8	cellular_component	GO:0030529	6	ribonucleoprotein complex
I2C0P8	cellular_component	GO:0044464	3	cell part
I2C0P8	cellular_component	GO:0043229	6	intracellular organelle
I2C0P8	cellular_component	GO:0044424	5	intracellular part
I2C0P8	cellular_component	GO:0005840	8	ribosome
I2C0P8	molecular_function	GO:0003674	1	molecular_function
I2C0P8	molecular_function	GO:0005488	2	binding
I2C0P8	molecular_function	GO:1901363	3	heterocyclic compound binding
I2C0P8	molecular_function	GO:0003723	5	RNA binding
I2C0P8	molecular_function	GO:0097159	3	organic cyclic compound binding
I2C0P8	molecular_function	GO:0003676	4	nucleic acid binding
I2C0P8	molecular_function	GO:0019843	6	rRNA binding
I2C0P8	molecular_function	GO:0005198	2	structural molecule activity
I2C0P8	molecular_function	GO:0003735	3	structural constituent of ribosome
I2C0P8	biological_process	GO:0010467	5	gene expression
I2C0P8	biological_process	GO:1901576	4	organic substance biosynthetic process
I2C0P8	biological_process	GO:0009058	3	biosynthetic process
I2C0P8	biological_process	GO:0009059	5	macromolecule biosynthetic process
I2C0P8	biological_process	GO:0044260	5	cellular macromolecule metabolic process
I2C0P8	biological_process	GO:0009987	2	cellular process
I2C0P8	biological_process	GO:0008150	1	biological_process
I2C0P8	biological_process	GO:0034645	6	cellular macromolecule biosynthetic process
I2C0P8	biological_process	GO:0008152	2	metabolic process
I2C0P8	biological_process	GO:0071704	3	organic substance metabolic process
I2C0P8	biological_process	GO:0044249	4	cellular biosynthetic process
I2C0P8	biological_process	GO:0044267	6	cellular protein metabolic process
I2C0P8	biological_process	GO:0043170	4	macromolecule metabolic process
I2C0P8	biological_process	GO:0044237	3	cellular metabolic process
I2C0P8	biological_process	GO:0019538	5	protein metabolic process
I2C0P8	biological_process	GO:0044238	3	primary metabolic process
I2C0P8	biological_process	GO:0006412	7	translation
I2C0Q9	molecular_function	GO:0070011	5	peptidase activity, acting on L-amino acid peptides
I2C0Q9	molecular_function	GO:0003674	1	molecular_function
I2C0Q9	molecular_function	GO:0016787	3	hydrolase activity
I2C0Q9	molecular_function	GO:0008233	4	peptidase activity
I2C0Q9	molecular_function	GO:0003824	2	catalytic activity
I2C0Q9	molecular_function	GO:0008238	6	exopeptidase activity
I2C0Q9	molecular_function	GO:0004177	7	aminopeptidase activity
I2C0Q9	molecular_function	GO:0005488	2	binding
I2C0Q9	molecular_function	GO:0043169	4	cation binding
I2C0Q9	molecular_function	GO:0043167	3	ion binding
I2C0Q9	molecular_function	GO:0046872	5	metal ion binding
I2C0Q9	molecular_function	GO:0008237	6	metallopeptidase activity
I2C0Q9	molecular_function	GO:0008235	7	metalloexopeptidase activity
I2C0Q9	biological_process	GO:0008150	1	biological_process
I2C0Q9	biological_process	GO:0009987	2	cellular process
I2C0Q9	biological_process	GO:0008152	2	metabolic process
I2C0Q9	biological_process	GO:0071704	3	organic substance metabolic process
I2C0Q9	biological_process	GO:0043170	4	macromolecule metabolic process
I2C0Q9	biological_process	GO:0019538	5	protein metabolic process
I2C0Q9	biological_process	GO:0044238	3	primary metabolic process
I2C0Q9	biological_process	GO:0006508	6	proteolysis
I2C122	molecular_function	GO:0003674	1	molecular_function
I2C122	molecular_function	GO:0003824	2	catalytic activity
I2C122	molecular_function	GO:0016787	3	hydrolase activity
I2C187	molecular_function	GO:0003674	1	molecular_function
I2C187	molecular_function	GO:0003824	2	catalytic activity
I2C187	molecular_function	GO:0031406	5	carboxylic acid binding
I2C187	molecular_function	GO:0072341	7	modified amino acid binding
I2C187	molecular_function	GO:0033218	3	amide binding
I2C187	molecular_function	GO:0043168	4	anion binding
I2C187	molecular_function	GO:0043177	4	organic acid binding
I2C187	molecular_function	GO:0005488	2	binding
I2C187	molecular_function	GO:0043167	3	ion binding
I2C187	molecular_function	GO:0036094	3	small molecule binding
I2C187	molecular_function	GO:0019842	4	vitamin binding
I2C187	molecular_function	GO:0016597	6	amino acid binding
I2C187	molecular_function	GO:0031177	8	phosphopantetheine binding
I2C1K4	molecular_function	GO:0003674	1	molecular_function
I2C1K4	molecular_function	GO:0016491	3	oxidoreductase activity
I2C1K4	molecular_function	GO:0003824	2	catalytic activity
I2C1K4	molecular_function	GO:0016627	4	oxidoreductase activity, acting on the CH-CH group of donors
I2C1K4	molecular_function	GO:0003995	5	acyl-CoA dehydrogenase activity
I2C1K4	molecular_function	GO:1901265	4	nucleoside phosphate binding
I2C1K4	molecular_function	GO:0050662	4	coenzyme binding
I2C1K4	molecular_function	GO:0048037	3	cofactor binding
I2C1K4	molecular_function	GO:0000166	5	nucleotide binding
I2C1K4	molecular_function	GO:0043168	4	anion binding
I2C1K4	molecular_function	GO:1901363	3	heterocyclic compound binding
I2C1K4	molecular_function	GO:0005488	2	binding
I2C1K4	molecular_function	GO:0036094	3	small molecule binding
I2C1K4	molecular_function	GO:0043167	3	ion binding
I2C1K4	molecular_function	GO:0097159	3	organic cyclic compound binding
I2C1K4	molecular_function	GO:0050660	6	flavin adenine dinucleotide binding
I2C1L0	cellular_component	GO:0005622	4	intracellular
I2C1L0	cellular_component	GO:0044464	3	cell part
I2C1L0	cellular_component	GO:0005623	2	cell
I2C1L0	cellular_component	GO:0044424	5	intracellular part
I2C1L0	cellular_component	GO:0005575	1	cellular_component
I2C1L0	cellular_component	GO:0005737	6	cytoplasm
I2C1L0	molecular_function	GO:0032555	7	purine ribonucleotide binding
I2C1L0	molecular_function	GO:0043168	4	anion binding
I2C1L0	molecular_function	GO:0032553	6	ribonucleotide binding
I2C1L0	molecular_function	GO:0036094	3	small molecule binding
I2C1L0	molecular_function	GO:0043167	3	ion binding
I2C1L0	molecular_function	GO:0032549	5	ribonucleoside binding
I2C1L0	molecular_function	GO:0035639	5	purine ribonucleoside triphosphate binding
I2C1L0	molecular_function	GO:0097367	3	carbohydrate derivative binding
I2C1L0	molecular_function	GO:0032559	8	adenyl ribonucleotide binding
I2C1L0	molecular_function	GO:1901265	4	nucleoside phosphate binding
I2C1L0	molecular_function	GO:0003674	1	molecular_function
I2C1L0	molecular_function	GO:0000166	5	nucleotide binding
I2C1L0	molecular_function	GO:0001882	4	nucleoside binding
I2C1L0	molecular_function	GO:0030554	7	adenyl nucleotide binding
I2C1L0	molecular_function	GO:1901363	3	heterocyclic compound binding
I2C1L0	molecular_function	GO:0005488	2	binding
I2C1L0	molecular_function	GO:0001883	5	purine nucleoside binding
I2C1L0	molecular_function	GO:0017076	6	purine nucleotide binding
I2C1L0	molecular_function	GO:0097159	3	organic cyclic compound binding
I2C1L0	molecular_function	GO:0032550	6	purine ribonucleoside binding
I2C1L0	molecular_function	GO:0005524	9	ATP binding
I2C1L0	molecular_function	GO:0016881	5	acid-amino acid ligase activity
I2C1L0	molecular_function	GO:0016874	3	ligase activity
I2C1L0	molecular_function	GO:0003824	2	catalytic activity
I2C1L0	molecular_function	GO:0016879	4	ligase activity, forming carbon-nitrogen bonds
I2C1L0	molecular_function	GO:0047480	6	UDP-N-acetylmuramoyl-tripeptide-D-alanyl-D-alanine ligase activity
I2C1L0	molecular_function	GO:0008766	6	= UDP-N-acetylmuramoylalanyl-D-glutamyl-2,6-diaminopimelate-D-alanyl-D-alan= ine ligase activity
I2C1L0	biological_process	GO:0008150	1	biological_process
I2C1L0	biological_process	GO:0009987	2	cellular process
I2C1L0	biological_process	GO:0044699	2	single-organism process
I2C1L0	biological_process	GO:0044763	3	single-organism cellular process
I2C1L0	biological_process	GO:0007049	4	cell cycle
I2C1L0	biological_process	GO:0051301	4	cell division
I2C1L0	biological_process	GO:0006807	3	nitrogen compound metabolic process
I2C1L0	biological_process	GO:1901576	4	organic substance biosynthetic process
I2C1L0	biological_process	GO:0044260	5	cellular macromolecule metabolic process
I2C1L0	biological_process	GO:0042546	4	cell wall biogenesis
I2C1L0	biological_process	GO:0044085	3	cellular component biogenesis
I2C1L0	biological_process	GO:0044710	3	single-organism metabolic process
I2C1L0	biological_process	GO:0034645	6	cellular macromolecule biosynthetic process
I2C1L0	biological_process	GO:0071554	3	cell wall organization or biogenesis
I2C1L0	biological_process	GO:0071840	2	cellular component organization or biogenesis
I2C1L0	biological_process	GO:0030203	6	glycosaminoglycan metabolic process
I2C1L0	biological_process	GO:0044237	3	cellular metabolic process
I2C1L0	biological_process	GO:0043170	4	macromolecule metabolic process
I2C1L0	biological_process	GO:0044038	8	cell wall macromolecule biosynthetic process
I2C1L0	biological_process	GO:1901564	4	organonitrogen compound metabolic process
I2C1L0	biological_process	GO:1901566	5	organonitrogen compound biosynthetic process
I2C1L0	biological_process	GO:0044036	6	cell wall macromolecule metabolic process
I2C1L0	biological_process	GO:0009058	3	biosynthetic process
I2C1L0	biological_process	GO:0009059	5	macromolecule biosynthetic process
I2C1L0	biological_process	GO:1901137	5	carbohydrate derivative biosynthetic process
I2C1L0	biological_process	GO:1901135	4	carbohydrate derivative metabolic process
I2C1L0	biological_process	GO:0006022	5	aminoglycan metabolic process
I2C1L0	biological_process	GO:0006023	6	aminoglycan biosynthetic process
I2C1L0	biological_process	GO:0006024	7	glycosaminoglycan biosynthetic process
I2C1L0	biological_process	GO:0009273	5	peptidoglycan-based cell wall biogenesis
I2C1L0	biological_process	GO:0008152	2	metabolic process
I2C1L0	biological_process	GO:0070589	7	cellular component macromolecule biosynthetic process
I2C1L0	biological_process	GO:0000270	7	peptidoglycan metabolic process
I2C1L0	biological_process	GO:0071704	3	organic substance metabolic process
I2C1L0	biological_process	GO:0044249	4	cellular biosynthetic process
I2C1L0	biological_process	GO:0009252	9	peptidoglycan biosynthetic process
I2C1L0	biological_process	GO:0044767	3	single-organism developmental process
I2C1L0	biological_process	GO:0065007	2	biological regulation
I2C1L0	biological_process	GO:0065008	3	regulation of biological quality
I2C1L0	biological_process	GO:0048869	4	cellular developmental process
I2C1L0	biological_process	GO:0048856	3	anatomical structure development
I2C1L0	biological_process	GO:0009653	4	anatomical structure morphogenesis
I2C1L0	biological_process	GO:0000902	6	cell morphogenesis
I2C1L0	biological_process	GO:0032502	2	developmental process
I2C1L0	biological_process	GO:0050794	4	regulation of cellular process
I2C1L0	biological_process	GO:0051128	4	regulation of cellular component organization
I2C1L0	biological_process	GO:0050793	4	regulation of developmental process
I2C1L0	biological_process	GO:0050789	3	regulation of biological process
I2C1L0	biological_process	GO:0022604	7	regulation of cell morphogenesis
I2C1L0	biological_process	GO:0022603	5	regulation of anatomical structure morphogenesis
I2C1L0	biological_process	GO:0032989	5	cellular component morphogenesis
I2C1L0	biological_process	GO:0016043	3	cellular component organization
I2C1L0	biological_process	GO:0008360	8	regulation of cell shape
I2C1M5	molecular_function	GO:0032555	7	purine ribonucleotide binding
I2C1M5	molecular_function	GO:0043168	4	anion binding
I2C1M5	molecular_function	GO:0032553	6	ribonucleotide binding
I2C1M5	molecular_function	GO:0036094	3	small molecule binding
I2C1M5	molecular_function	GO:0043167	3	ion binding
I2C1M5	molecular_function	GO:0032549	5	ribonucleoside binding
I2C1M5	molecular_function	GO:0035639	5	purine ribonucleoside triphosphate binding
I2C1M5	molecular_function	GO:0097367	3	carbohydrate derivative binding
I2C1M5	molecular_function	GO:0032559	8	adenyl ribonucleotide binding
I2C1M5	molecular_function	GO:1901265	4	nucleoside phosphate binding
I2C1M5	molecular_function	GO:0003674	1	molecular_function
I2C1M5	molecular_function	GO:0000166	5	nucleotide binding
I2C1M5	molecular_function	GO:0001882	4	nucleoside binding
I2C1M5	molecular_function	GO:0030554	7	adenyl nucleotide binding
I2C1M5	molecular_function	GO:1901363	3	heterocyclic compound binding
I2C1M5	molecular_function	GO:0005488	2	binding
I2C1M5	molecular_function	GO:0001883	5	purine nucleoside binding
I2C1M5	molecular_function	GO:0017076	6	purine nucleotide binding
I2C1M5	molecular_function	GO:0097159	3	organic cyclic compound binding
I2C1M5	molecular_function	GO:0032550	6	purine ribonucleoside binding
I2C1M5	molecular_function	GO:0005524	9	ATP binding
I2C1M5	molecular_function	GO:0004672	6	protein kinase activity
I2C1M5	molecular_function	GO:0016301	5	kinase activity
I2C1M5	molecular_function	GO:0016773	5	phosphotransferase activity, alcohol group as acceptor
I2C1M5	molecular_function	GO:0003824	2	catalytic activity
I2C1M5	molecular_function	GO:0016740	3	transferase activity
I2C1M5	molecular_function	GO:0016772	4	transferase activity, transferring phosphorus-containing groups
I2C1M5	molecular_function	GO:0004674	7	protein serine/threonine kinase activity
I2C1M5	molecular_function	GO:0000988	2	protein binding transcription factor activity
I2C1M5	molecular_function	GO:0000989	3	transcription factor binding transcription factor activity
I2C1M5	molecular_function	GO:0016989	4	sigma factor antagonist activity
I2C1M5	biological_process	GO:0010468	6	regulation of gene expression
I2C1M5	biological_process	GO:0006807	3	nitrogen compound metabolic process
I2C1M5	biological_process	GO:0010467	5	gene expression
I2C1M5	biological_process	GO:0051171	5	regulation of nitrogen compound metabolic process
I2C1M5	biological_process	GO:0051252	8	regulation of RNA metabolic process
I2C1M5	biological_process	GO:0044260	5	cellular macromolecule metabolic process
I2C1M5	biological_process	GO:0051172	6	negative regulation of nitrogen compound metabolic process
I2C1M5	biological_process	GO:0051253	9	negative regulation of RNA metabolic process
I2C1M5	biological_process	GO:0019222	4	regulation of metabolic process
I2C1M5	biological_process	GO:0019219	6	regulation of nucleobase-containing compound metabolic process
I2C1M5	biological_process	GO:0034641	4	cellular nitrogen compound metabolic process
I2C1M5	biological_process	GO:0034645	6	cellular macromolecule biosynthetic process
I2C1M5	biological_process	GO:0050789	3	regulation of biological process
I2C1M5	biological_process	GO:0009889	5	regulation of biosynthetic process
I2C1M5	biological_process	GO:0018130	5	heterocycle biosynthetic process
I2C1M5	biological_process	GO:0019438	5	aromatic compound biosynthetic process
I2C1M5	biological_process	GO:0043170	4	macromolecule metabolic process
I2C1M5	biological_process	GO:0046483	4	heterocycle metabolic process
I2C1M5	biological_process	GO:0016070	7	RNA metabolic process
I2C1M5	biological_process	GO:0009987	2	cellular process
I2C1M5	biological_process	GO:0044271	5	cellular nitrogen compound biosynthetic process
I2C1M5	biological_process	GO:0065007	2	biological regulation
I2C1M5	biological_process	GO:0010558	7	negative regulation of macromolecule biosynthetic process
I2C1M5	biological_process	GO:0010556	6	regulation of macromolecule biosynthetic process
I2C1M5	biological_process	GO:0045934	7	negative regulation of nucleobase-containing compound metabolic = process
I2C1M5	biological_process	GO:0009890	6	negative regulation of biosynthetic process
I2C1M5	biological_process	GO:0006139	5	nucleobase-containing compound metabolic process
I2C1M5	biological_process	GO:0009892	5	negative regulation of metabolic process
I2C1M5	biological_process	GO:0010605	6	negative regulation of macromolecule metabolic process
I2C1M5	biological_process	GO:0032774	8	RNA biosynthetic process
I2C1M5	biological_process	GO:0006725	4	cellular aromatic compound metabolic process
I2C1M5	biological_process	GO:1901576	4	organic substance biosynthetic process
I2C1M5	biological_process	GO:0090304	6	nucleic acid metabolic process
I2C1M5	biological_process	GO:0048519	4	negative regulation of biological process
I2C1M5	biological_process	GO:0080090	5	regulation of primary metabolic process
I2C1M5	biological_process	GO:2001141	9	regulation of RNA biosynthetic process
I2C1M5	biological_process	GO:0044237	3	cellular metabolic process
I2C1M5	biological_process	GO:0044238	3	primary metabolic process
I2C1M5	biological_process	GO:0006355	10	regulation of transcription, DNA-dependent
I2C1M5	biological_process	GO:0009058	3	biosynthetic process
I2C1M5	biological_process	GO:0009059	5	macromolecule biosynthetic process
I2C1M5	biological_process	GO:0048523	5	negative regulation of cellular process
I2C1M5	biological_process	GO:0006351	9	transcription, DNA-templated
I2C1M5	biological_process	GO:2000112	7	regulation of cellular macromolecule biosynthetic process
I2C1M5	biological_process	GO:0060255	5	regulation of macromolecule metabolic process
I2C1M5	biological_process	GO:2000113	8	negative regulation of cellular macromolecule biosynthetic process
I2C1M5	biological_process	GO:0031324	6	negative regulation of cellular metabolic process
I2C1M5	biological_process	GO:0008150	1	biological_process
I2C1M5	biological_process	GO:0031323	5	regulation of cellular metabolic process
I2C1M5	biological_process	GO:1901360	4	organic cyclic compound metabolic process
I2C1M5	biological_process	GO:0031326	6	regulation of cellular biosynthetic process
I2C1M5	biological_process	GO:1901362	5	organic cyclic compound biosynthetic process
I2C1M5	biological_process	GO:0034654	6	nucleobase-containing compound biosynthetic process
I2C1M5	biological_process	GO:0050794	4	regulation of cellular process
I2C1M5	biological_process	GO:0010629	7	negative regulation of gene expression
I2C1M5	biological_process	GO:0008152	2	metabolic process
I2C1M5	biological_process	GO:0071704	3	organic substance metabolic process
I2C1M5	biological_process	GO:0044249	4	cellular biosynthetic process
I2C1M5	biological_process	GO:0031327	7	negative regulation of cellular biosynthetic process
I2C1M5	biological_process	GO:0045892	11	negative regulation of transcription, DNA-dependent
I2C1M6	molecular_function	GO:0003674	1	molecular_function
I2C1M6	molecular_function	GO:0005488	2	binding
I2C1M6	molecular_function	GO:1901363	3	heterocyclic compound binding
I2C1M6	molecular_function	GO:0097159	3	organic cyclic compound binding
I2C1M6	molecular_function	GO:0003676	4	nucleic acid binding
I2C1M6	molecular_function	GO:0003677	5	DNA binding
I2C1M6	molecular_function	GO:0001071	2	nucleic acid binding transcription factor activity
I2C1M6	molecular_function	GO:0003700	3	sequence-specific DNA binding transcription factor activity
I2C1M6	molecular_function	GO:0000988	2	protein binding transcription factor activity
I2C1M6	molecular_function	GO:0000990	3	core RNA polymerase binding transcription factor activity
I2C1M6	molecular_function	GO:0000996	4	core DNA-dependent RNA polymerase binding promoter specificity = activity
I2C1M6	molecular_function	GO:0016987	5	sigma factor activity
I2C1M6	biological_process	GO:0010467	5	gene expression
I2C1M6	biological_process	GO:0006807	3	nitrogen compound metabolic process
I2C1M6	biological_process	GO:1901576	4	organic substance biosynthetic process
I2C1M6	biological_process	GO:0006725	4	cellular aromatic compound metabolic process
I2C1M6	biological_process	GO:0090304	6	nucleic acid metabolic process
I2C1M6	biological_process	GO:0044260	5	cellular macromolecule metabolic process
I2C1M6	biological_process	GO:0034641	4	cellular nitrogen compound metabolic process
I2C1M6	biological_process	GO:0034645	6	cellular macromolecule biosynthetic process
I2C1M6	biological_process	GO:0018130	5	heterocycle biosynthetic process
I2C1M6	biological_process	GO:0044237	3	cellular metabolic process
I2C1M6	biological_process	GO:0043170	4	macromolecule metabolic process
I2C1M6	biological_process	GO:0019438	5	aromatic compound biosynthetic process
I2C1M6	biological_process	GO:0044238	3	primary metabolic process
I2C1M6	biological_process	GO:0046483	4	heterocycle metabolic process
I2C1M6	biological_process	GO:0016070	7	RNA metabolic process
I2C1M6	biological_process	GO:0009058	3	biosynthetic process
I2C1M6	biological_process	GO:0009987	2	cellular process
I2C1M6	biological_process	GO:0009059	5	macromolecule biosynthetic process
I2C1M6	biological_process	GO:0044271	5	cellular nitrogen compound biosynthetic process
I2C1M6	biological_process	GO:0006351	9	transcription, DNA-templated
I2C1M6	biological_process	GO:0008150	1	biological_process
I2C1M6	biological_process	GO:0006139	5	nucleobase-containing compound metabolic process
I2C1M6	biological_process	GO:1901360	4	organic cyclic compound metabolic process
I2C1M6	biological_process	GO:1901362	5	organic cyclic compound biosynthetic process
I2C1M6	biological_process	GO:0034654	6	nucleobase-containing compound biosynthetic process
I2C1M6	biological_process	GO:0032774	8	RNA biosynthetic process
I2C1M6	biological_process	GO:0008152	2	metabolic process
I2C1M6	biological_process	GO:0071704	3	organic substance metabolic process
I2C1M6	biological_process	GO:0044249	4	cellular biosynthetic process
I2C1M6	biological_process	GO:0006352	10	DNA-dependent transcription, initiation
I2C1M8	molecular_function	GO:0003674	1	molecular_function
I2C1M8	molecular_function	GO:0016787	3	hydrolase activity
I2C1M8	molecular_function	GO:0003824	2	catalytic activity
I2C1M8	molecular_function	GO:0016788	4	hydrolase activity, acting on ester bonds
I2C1M8	molecular_function	GO:0005488	2	binding
I2C1M8	molecular_function	GO:1901363	3	heterocyclic compound binding
I2C1M8	molecular_function	GO:0097159	3	organic cyclic compound binding
I2C1M8	molecular_function	GO:0003676	4	nucleic acid binding
I2C1M8	molecular_function	GO:0003723	5	RNA binding
I2C1M8	biological_process	GO:0006807	3	nitrogen compound metabolic process
I2C1M8	biological_process	GO:0034641	4	cellular nitrogen compound metabolic process
I2C1M8	biological_process	GO:0008150	1	biological_process
I2C1M8	biological_process	GO:0006725	4	cellular aromatic compound metabolic process
I2C1M8	biological_process	GO:1901360	4	organic cyclic compound metabolic process
I2C1M8	biological_process	GO:0009987	2	cellular process
I2C1M8	biological_process	GO:0008152	2	metabolic process
I2C1M8	biological_process	GO:0071704	3	organic substance metabolic process
I2C1M8	biological_process	GO:0044237	3	cellular metabolic process
I2C1M8	biological_process	GO:0044238	3	primary metabolic process
I2C1M8	biological_process	GO:0046483	4	heterocycle metabolic process
I2C1M8	biological_process	GO:0006139	5	nucleobase-containing compound metabolic process
I2C1N2	cellular_component	GO:0016020	2	membrane
I2C1N2	cellular_component	GO:0031224	4	intrinsic to membrane
I2C1N2	cellular_component	GO:0005575	1	cellular_component
I2C1N2	cellular_component	GO:0044425	3	membrane part
I2C1N2	cellular_component	GO:0016021	5	integral to membrane
I2C1N2	molecular_function	GO:0003674	1	molecular_function
I2C1N2	molecular_function	GO:0005215	2	transporter activity
I2C1N2	biological_process	GO:0008150	1	biological_process
I2C1N2	biological_process	GO:0044765	5	single-organism transport
I2C1N2	biological_process	GO:0009987	2	cellular process
I2C1N2	biological_process	GO:0044699	2	single-organism process
I2C1N2	biological_process	GO:0044763	3	single-organism cellular process
I2C1N2	biological_process	GO:0006810	4	transport
I2C1N2	biological_process	GO:0051234	3	establishment of localization
I2C1N2	biological_process	GO:0051179	2	localization
I2C1N2	biological_process	GO:0055085	6	transmembrane transport
I2C1V8	cellular_component	GO:0016020	2	membrane
I2C1V8	cellular_component	GO:0031224	4	intrinsic to membrane
I2C1V8	cellular_component	GO:0005575	1	cellular_component
I2C1V8	cellular_component	GO:0044425	3	membrane part
I2C1V8	cellular_component	GO:0016021	5	integral to membrane
I2C1V8	molecular_function	GO:0032555	7	purine ribonucleotide binding
I2C1V8	molecular_function	GO:0043168	4	anion binding
I2C1V8	molecular_function	GO:0032553	6	ribonucleotide binding
I2C1V8	molecular_function	GO:0036094	3	small molecule binding
I2C1V8	molecular_function	GO:0043167	3	ion binding
I2C1V8	molecular_function	GO:0032549	5	ribonucleoside binding
I2C1V8	molecular_function	GO:0035639	5	purine ribonucleoside triphosphate binding
I2C1V8	molecular_function	GO:0097367	3	carbohydrate derivative binding
I2C1V8	molecular_function	GO:0032559	8	adenyl ribonucleotide binding
I2C1V8	molecular_function	GO:1901265	4	nucleoside phosphate binding
I2C1V8	molecular_function	GO:0003674	1	molecular_function
I2C1V8	molecular_function	GO:0000166	5	nucleotide binding
I2C1V8	molecular_function	GO:0001882	4	nucleoside binding
I2C1V8	molecular_function	GO:0030554	7	adenyl nucleotide binding
I2C1V8	molecular_function	GO:1901363	3	heterocyclic compound binding
I2C1V8	molecular_function	GO:0005488	2	binding
I2C1V8	molecular_function	GO:0001883	5	purine nucleoside binding
I2C1V8	molecular_function	GO:0017076	6	purine nucleotide binding
I2C1V8	molecular_function	GO:0097159	3	organic cyclic compound binding
I2C1V8	molecular_function	GO:0032550	6	purine ribonucleoside binding
I2C1V8	molecular_function	GO:0005524	9	ATP binding
I2C1V8	molecular_function	GO:0004672	6	protein kinase activity
I2C1V8	molecular_function	GO:0004673	7	protein histidine kinase activity
I2C1V8	molecular_function	GO:0016301	5	kinase activity
I2C1V8	molecular_function	GO:0016773	5	phosphotransferase activity, alcohol group as acceptor
I2C1V8	molecular_function	GO:0060089	2	molecular transducer activity
I2C1V8	molecular_function	GO:0038023	4	signaling receptor activity
I2C1V8	molecular_function	GO:0016775	5	phosphotransferase activity, nitrogenous group as acceptor
I2C1V8	molecular_function	GO:0004872	2	receptor activity
I2C1V8	molecular_function	GO:0004871	3	signal transducer activity
I2C1V8	molecular_function	GO:0003824	2	catalytic activity
I2C1V8	molecular_function	GO:0016740	3	transferase activity
I2C1V8	molecular_function	GO:0016772	4	transferase activity, transferring phosphorus-containing groups
I2C1V8	molecular_function	GO:0000155	8	phosphorelay sensor kinase activity
I2C1V8	biological_process	GO:0051716	4	cellular response to stimulus
I2C1V8	biological_process	GO:0009987	2	cellular process
I2C1V8	biological_process	GO:0044699	2	single-organism process
I2C1V8	biological_process	GO:0023052	2	signaling
I2C1V8	biological_process	GO:0044763	3	single-organism cellular process
I2C1V8	biological_process	GO:0065007	2	biological regulation
I2C1V8	biological_process	GO:0006796	5	phosphate-containing compound metabolic process
I2C1V8	biological_process	GO:0006793	4	phosphorus metabolic process
I2C1V8	biological_process	GO:0016310	6	phosphorylation
I2C1V8	biological_process	GO:0008150	1	biological_process
I2C1V8	biological_process	GO:0007165	5	signal transduction
I2C1V8	biological_process	GO:0007154	4	cell communication
I2C1V8	biological_process	GO:0050794	4	regulation of cellular process
I2C1V8	biological_process	GO:0050789	3	regulation of biological process
I2C1V8	biological_process	GO:0008152	2	metabolic process
I2C1V8	biological_process	GO:0044700	3	single organism signaling
I2C1V8	biological_process	GO:0050896	2	response to stimulus
I2C1V8	biological_process	GO:0044237	3	cellular metabolic process
I2C1V8	biological_process	GO:0023014	7	signal transduction by phosphorylation
I2C1Z6	molecular_function	GO:0003674	1	molecular_function
I2C1Z6	molecular_function	GO:0016655	5	oxidoreductase activity, acting on NAD(P)H, quinone or similar = compound as acceptor
I2C1Z6	molecular_function	GO:0016651	4	oxidoreductase activity, acting on NAD(P)H
I2C1Z6	molecular_function	GO:0016491	3	oxidoreductase activity
I2C1Z6	molecular_function	GO:0003824	2	catalytic activity
I2C1Z6	molecular_function	GO:0003960	6	NADPH:quinone reductase activity
I2C1Z6	molecular_function	GO:1901265	4	nucleoside phosphate binding
I2C1Z6	molecular_function	GO:0005488	2	binding
I2C1Z6	molecular_function	GO:1901363	3	heterocyclic compound binding
I2C1Z6	molecular_function	GO:0036094	3	small molecule binding
I2C1Z6	molecular_function	GO:0097159	3	organic cyclic compound binding
I2C1Z6	molecular_function	GO:0000166	5	nucleotide binding
I2C1Z6	molecular_function	GO:0043169	4	cation binding
I2C1Z6	molecular_function	GO:0043167	3	ion binding
I2C1Z6	molecular_function	GO:0046914	6	transition metal ion binding
I2C1Z6	molecular_function	GO:0046872	5	metal ion binding
I2C1Z6	molecular_function	GO:0008270	7	zinc ion binding
I2C239	molecular_function	GO:0032555	7	purine ribonucleotide binding
I2C239	molecular_function	GO:0043168	4	anion binding
I2C239	molecular_function	GO:0032553	6	ribonucleotide binding
I2C239	molecular_function	GO:0036094	3	small molecule binding
I2C239	molecular_function	GO:0043167	3	ion binding
I2C239	molecular_function	GO:0032549	5	ribonucleoside binding
I2C239	molecular_function	GO:0035639	5	purine ribonucleoside triphosphate binding
I2C239	molecular_function	GO:0097367	3	carbohydrate derivative binding
I2C239	molecular_function	GO:0032559	8	adenyl ribonucleotide binding
I2C239	molecular_function	GO:1901265	4	nucleoside phosphate binding
I2C239	molecular_function	GO:0003674	1	molecular_function
I2C239	molecular_function	GO:0000166	5	nucleotide binding
I2C239	molecular_function	GO:0001882	4	nucleoside binding
I2C239	molecular_function	GO:0030554	7	adenyl nucleotide binding
I2C239	molecular_function	GO:1901363	3	heterocyclic compound binding
I2C239	molecular_function	GO:0005488	2	binding
I2C239	molecular_function	GO:0001883	5	purine nucleoside binding
I2C239	molecular_function	GO:0017076	6	purine nucleotide binding
I2C239	molecular_function	GO:0097159	3	organic cyclic compound binding
I2C239	molecular_function	GO:0032550	6	purine ribonucleoside binding
I2C239	molecular_function	GO:0005524	9	ATP binding
I2C239	molecular_function	GO:0016884	5	carbon-nitrogen ligase activity, with glutamine as amido-N-donor
I2C239	molecular_function	GO:0016874	3	ligase activity
I2C239	molecular_function	GO:0003824	2	catalytic activity
I2C239	molecular_function	GO:0016879	4	ligase activity, forming carbon-nitrogen bonds
I2C239	molecular_function	GO:0003922	6	GMP synthase (glutamine-hydrolyzing) activity
I2C239	molecular_function	GO:0016817	4	hydrolase activity, acting on acid anhydrides
I2C239	molecular_function	GO:0016787	3	hydrolase activity
I2C239	molecular_function	GO:0016818	5	hydrolase activity, acting on acid anhydrides, in = phosphorus-containing anhydrides
I2C239	molecular_function	GO:0016462	6	pyrophosphatase activity
I2C239	biological_process	GO:0006520	8	cellular amino acid metabolic process
I2C239	biological_process	GO:1901564	4	organonitrogen compound metabolic process
I2C239	biological_process	GO:0006807	3	nitrogen compound metabolic process
I2C239	biological_process	GO:1901605	9	alpha-amino acid metabolic process
I2C239	biological_process	GO:0009987	2	cellular process
I2C239	biological_process	GO:0044281	4	small molecule metabolic process
I2C239	biological_process	GO:0043436	6	oxoacid metabolic process
I2C239	biological_process	GO:0006082	5	organic acid metabolic process
I2C239	biological_process	GO:0009064	10	glutamine family amino acid metabolic process
I2C239	biological_process	GO:0008150	1	biological_process
I2C239	biological_process	GO:0044710	3	single-organism metabolic process
I2C239	biological_process	GO:0008152	2	metabolic process
I2C239	biological_process	GO:0071704	3	organic substance metabolic process
I2C239	biological_process	GO:0019752	7	carboxylic acid metabolic process
I2C239	biological_process	GO:0044237	3	cellular metabolic process
I2C239	biological_process	GO:0044238	3	primary metabolic process
I2C239	biological_process	GO:0006541	11	glutamine metabolic process
I2C239	biological_process	GO:0046129	10	purine ribonucleoside biosynthetic process
I2C239	biological_process	GO:0006796	5	phosphate-containing compound metabolic process
I2C239	biological_process	GO:0006793	4	phosphorus metabolic process
I2C239	biological_process	GO:0046128	9	purine ribonucleoside metabolic process
I2C239	biological_process	GO:0034641	4	cellular nitrogen compound metabolic process
I2C239	biological_process	GO:0006753	7	nucleoside phosphate metabolic process
I2C239	biological_process	GO:0042455	9	ribonucleoside biosynthetic process
I2C239	biological_process	GO:0018130	5	heterocycle biosynthetic process
I2C239	biological_process	GO:0019438	5	aromatic compound biosynthetic process
I2C239	biological_process	GO:0046483	4	heterocycle metabolic process
I2C239	biological_process	GO:0042451	9	purine nucleoside biosynthetic process
I2C239	biological_process	GO:0044271	5	cellular nitrogen compound biosynthetic process
I2C239	biological_process	GO:1901293	8	nucleoside phosphate biosynthetic process
I2C239	biological_process	GO:1901657	4	glycosyl compound metabolic process
I2C239	biological_process	GO:0006139	5	nucleobase-containing compound metabolic process
I2C239	biological_process	GO:1901659	5	glycosyl compound biosynthetic process
I2C239	biological_process	GO:0019637	5	organophosphate metabolic process
I2C239	biological_process	GO:0006725	4	cellular aromatic compound metabolic process
I2C239	biological_process	GO:1901576	4	organic substance biosynthetic process
I2C239	biological_process	GO:0009168	11	purine ribonucleoside monophosphate biosynthetic process
I2C239	biological_process	GO:0019693	6	ribose phosphate metabolic process
I2C239	biological_process	GO:1901068	10	guanosine-containing compound metabolic process
I2C239	biological_process	GO:0009163	8	nucleoside biosynthetic process
I2C239	biological_process	GO:0009161	9	ribonucleoside monophosphate metabolic process
I2C239	biological_process	GO:0009167	10	purine ribonucleoside monophosphate metabolic process
I2C239	biological_process	GO:0009165	9	nucleotide biosynthetic process
I2C239	biological_process	GO:0090407	6	organophosphate biosynthetic process
I2C239	biological_process	GO:0009260	10	ribonucleotide biosynthetic process
I2C239	biological_process	GO:0009123	8	nucleoside monophosphate metabolic process
I2C239	biological_process	GO:0009124	9	nucleoside monophosphate biosynthetic process
I2C239	biological_process	GO:0046037	11	GMP metabolic process
I2C239	biological_process	GO:0009126	9	purine nucleoside monophosphate metabolic process
I2C239	biological_process	GO:0009127	10	purine nucleoside monophosphate biosynthetic process
I2C239	biological_process	GO:0042278	8	purine nucleoside metabolic process
I2C239	biological_process	GO:1901566	5	organonitrogen compound biosynthetic process
I2C239	biological_process	GO:0009058	3	biosynthetic process
I2C239	biological_process	GO:0009150	10	purine ribonucleotide metabolic process
I2C239	biological_process	GO:1901137	5	carbohydrate derivative biosynthetic process
I2C239	biological_process	GO:0009152	11	purine ribonucleotide biosynthetic process
I2C239	biological_process	GO:0055086	6	nucleobase-containing small molecule metabolic process
I2C239	biological_process	GO:1901135	4	carbohydrate derivative metabolic process
I2C239	biological_process	GO:0009156	10	ribonucleoside monophosphate biosynthetic process
I2C239	biological_process	GO:0046390	7	ribose phosphate biosynthetic process
I2C239	biological_process	GO:1901070	11	guanosine-containing compound biosynthetic process
I2C239	biological_process	GO:1901360	4	organic cyclic compound metabolic process
I2C239	biological_process	GO:1901362	5	organic cyclic compound biosynthetic process
I2C239	biological_process	GO:0034654	6	nucleobase-containing compound biosynthetic process
I2C239	biological_process	GO:0072521	5	purine-containing compound metabolic process
I2C239	biological_process	GO:0009116	7	nucleoside metabolic process
I2C239	biological_process	GO:0072522	6	purine-containing compound biosynthetic process
I2C239	biological_process	GO:0009119	8	ribonucleoside metabolic process
I2C239	biological_process	GO:0044249	4	cellular biosynthetic process
I2C239	biological_process	GO:0006163	9	purine nucleotide metabolic process
I2C239	biological_process	GO:0009117	8	nucleotide metabolic process
I2C239	biological_process	GO:0009259	9	ribonucleotide metabolic process
I2C239	biological_process	GO:0006164	10	purine nucleotide biosynthetic process
I2C239	biological_process	GO:0006177	12	GMP biosynthetic process
I2C268	cellular_component	GO:0044464	3	cell part
I2C268	cellular_component	GO:0005623	2	cell
I2C268	cellular_component	GO:0005575	1	cellular_component
I2C268	cellular_component	GO:0005622	4	intracellular
I2C268	molecular_function	GO:0003674	1	molecular_function
I2C268	molecular_function	GO:0005488	2	binding
I2C268	molecular_function	GO:1901363	3	heterocyclic compound binding
I2C268	molecular_function	GO:0097159	3	organic cyclic compound binding
I2C268	molecular_function	GO:0003676	4	nucleic acid binding
I2C268	molecular_function	GO:0003677	5	DNA binding
I2C268	molecular_function	GO:0043565	6	sequence-specific DNA binding
I2C268	molecular_function	GO:0001071	2	nucleic acid binding transcription factor activity
I2C268	molecular_function	GO:0003700	3	sequence-specific DNA binding transcription factor activity
I2C287	molecular_function	GO:0032555	7	purine ribonucleotide binding
I2C287	molecular_function	GO:0043168	4	anion binding
I2C287	molecular_function	GO:0032553	6	ribonucleotide binding
I2C287	molecular_function	GO:0036094	3	small molecule binding
I2C287	molecular_function	GO:0043167	3	ion binding
I2C287	molecular_function	GO:0032549	5	ribonucleoside binding
I2C287	molecular_function	GO:0035639	5	purine ribonucleoside triphosphate binding
I2C287	molecular_function	GO:0097367	3	carbohydrate derivative binding
I2C287	molecular_function	GO:0032559	8	adenyl ribonucleotide binding
I2C287	molecular_function	GO:1901265	4	nucleoside phosphate binding
I2C287	molecular_function	GO:0003674	1	molecular_function
I2C287	molecular_function	GO:0000166	5	nucleotide binding
I2C287	molecular_function	GO:0001882	4	nucleoside binding
I2C287	molecular_function	GO:0030554	7	adenyl nucleotide binding
I2C287	molecular_function	GO:1901363	3	heterocyclic compound binding
I2C287	molecular_function	GO:0005488	2	binding
I2C287	molecular_function	GO:0001883	5	purine nucleoside binding
I2C287	molecular_function	GO:0017076	6	purine nucleotide binding
I2C287	molecular_function	GO:0097159	3	organic cyclic compound binding
I2C287	molecular_function	GO:0032550	6	purine ribonucleoside binding
I2C287	molecular_function	GO:0005524	9	ATP binding
I2C287	molecular_function	GO:0016462	6	pyrophosphatase activity
I2C287	molecular_function	GO:0017111	7	nucleoside-triphosphatase activity
I2C287	molecular_function	GO:0016817	4	hydrolase activity, acting on acid anhydrides
I2C287	molecular_function	GO:0016787	3	hydrolase activity
I2C287	molecular_function	GO:0003824	2	catalytic activity
I2C287	molecular_function	GO:0016818	5	hydrolase activity, acting on acid anhydrides, in = phosphorus-containing anhydrides
I2C287	molecular_function	GO:0016887	8	ATPase activity
I2C287	biological_process	GO:0006807	3	nitrogen compound metabolic process
I2C287	biological_process	GO:0009146	10	purine nucleoside triphosphate catabolic process
I2C287	biological_process	GO:0009144	9	purine nucleoside triphosphate metabolic process
I2C287	biological_process	GO:0009143	9	nucleoside triphosphate catabolic process
I2C287	biological_process	GO:0009203	10	ribonucleoside triphosphate catabolic process
I2C287	biological_process	GO:0006796	5	phosphate-containing compound metabolic process
I2C287	biological_process	GO:0009141	8	nucleoside triphosphate metabolic process
I2C287	biological_process	GO:0046434	6	organophosphate catabolic process
I2C287	biological_process	GO:0009205	10	purine ribonucleoside triphosphate metabolic process
I2C287	biological_process	GO:0006793	4	phosphorus metabolic process
I2C287	biological_process	GO:0009207	11	purine ribonucleoside triphosphate catabolic process
I2C287	biological_process	GO:0046128	9	purine ribonucleoside metabolic process
I2C287	biological_process	GO:0034641	4	cellular nitrogen compound metabolic process
I2C287	biological_process	GO:0006753	7	nucleoside phosphate metabolic process
I2C287	biological_process	GO:0006195	10	purine nucleotide catabolic process
I2C287	biological_process	GO:0044710	3	single-organism metabolic process
I2C287	biological_process	GO:0046130	10	purine ribonucleoside catabolic process
I2C287	biological_process	GO:0006152	9	purine nucleoside catabolic process
I2C287	biological_process	GO:0042454	9	ribonucleoside catabolic process
I2C287	biological_process	GO:0046483	4	heterocycle metabolic process
I2C287	biological_process	GO:0019439	5	aromatic compound catabolic process
I2C287	biological_process	GO:0046700	5	heterocycle catabolic process
I2C287	biological_process	GO:0046034	11	ATP metabolic process
I2C287	biological_process	GO:0044270	5	cellular nitrogen compound catabolic process
I2C287	biological_process	GO:0009987	2	cellular process
I2C287	biological_process	GO:1901292	8	nucleoside phosphate catabolic process
I2C287	biological_process	GO:1901657	4	glycosyl compound metabolic process
I2C287	biological_process	GO:0006139	5	nucleobase-containing compound metabolic process
I2C287	biological_process	GO:1901658	5	glycosyl compound catabolic process
I2C287	biological_process	GO:0019637	5	organophosphate metabolic process
I2C287	biological_process	GO:0009169	11	purine ribonucleoside monophosphate catabolic process
I2C287	biological_process	GO:0006725	4	cellular aromatic compound metabolic process
I2C287	biological_process	GO:0019693	6	ribose phosphate metabolic process
I2C287	biological_process	GO:1901575	4	organic substance catabolic process
I2C287	biological_process	GO:0009161	9	ribonucleoside monophosphate metabolic process
I2C287	biological_process	GO:0044281	4	small molecule metabolic process
I2C287	biological_process	GO:0009167	10	purine ribonucleoside monophosphate metabolic process
I2C287	biological_process	GO:0009166	9	nucleotide catabolic process
I2C287	biological_process	GO:0009164	8	nucleoside catabolic process
I2C287	biological_process	GO:0009261	10	ribonucleotide catabolic process
I2C287	biological_process	GO:0009123	8	nucleoside monophosphate metabolic process
I2C287	biological_process	GO:0009125	9	nucleoside monophosphate catabolic process
I2C287	biological_process	GO:0009126	9	purine nucleoside monophosphate metabolic process
I2C287	biological_process	GO:0009128	10	purine nucleoside monophosphate catabolic process
I2C287	biological_process	GO:0044237	3	cellular metabolic process
I2C287	biological_process	GO:0044238	3	primary metabolic process
I2C287	biological_process	GO:0009158	10	ribonucleoside monophosphate catabolic process
I2C287	biological_process	GO:0042278	8	purine nucleoside metabolic process
I2C287	biological_process	GO:1901565	5	organonitrogen compound catabolic process
I2C287	biological_process	GO:1901564	4	organonitrogen compound metabolic process
I2C287	biological_process	GO:0009199	9	ribonucleoside triphosphate metabolic process
I2C287	biological_process	GO:0009150	10	purine ribonucleotide metabolic process
I2C287	biological_process	GO:0055086	6	nucleobase-containing small molecule metabolic process
I2C287	biological_process	GO:0009056	3	catabolic process
I2C287	biological_process	GO:1901136	5	carbohydrate derivative catabolic process
I2C287	biological_process	GO:1901135	4	carbohydrate derivative metabolic process
I2C287	biological_process	GO:0009154	11	purine ribonucleotide catabolic process
I2C287	biological_process	GO:0008150	1	biological_process
I2C287	biological_process	GO:1901360	4	organic cyclic compound metabolic process
I2C287	biological_process	GO:1901361	5	organic cyclic compound catabolic process
I2C287	biological_process	GO:0034655	6	nucleobase-containing compound catabolic process
I2C287	biological_process	GO:0072521	5	purine-containing compound metabolic process
I2C287	biological_process	GO:0008152	2	metabolic process
I2C287	biological_process	GO:0072523	6	purine-containing compound catabolic process
I2C287	biological_process	GO:0009116	7	nucleoside metabolic process
I2C287	biological_process	GO:0009119	8	ribonucleoside metabolic process
I2C287	biological_process	GO:0071704	3	organic substance metabolic process
I2C287	biological_process	GO:0044248	4	cellular catabolic process
I2C287	biological_process	GO:0006163	9	purine nucleotide metabolic process
I2C287	biological_process	GO:0009117	8	nucleotide metabolic process
I2C287	biological_process	GO:0009259	9	ribonucleotide metabolic process
I2C287	biological_process	GO:0006200	12	ATP catabolic process
I2C288	cellular_component	GO:0005575	1	cellular_component
I2C288	cellular_component	GO:0016020	2	membrane
I2C288	molecular_function	GO:0032555	7	purine ribonucleotide binding
I2C288	molecular_function	GO:0043168	4	anion binding
I2C288	molecular_function	GO:0032553	6	ribonucleotide binding
I2C288	molecular_function	GO:0036094	3	small molecule binding
I2C288	molecular_function	GO:0043167	3	ion binding
I2C288	molecular_function	GO:0032549	5	ribonucleoside binding
I2C288	molecular_function	GO:0035639	5	purine ribonucleoside triphosphate binding
I2C288	molecular_function	GO:0097367	3	carbohydrate derivative binding
I2C288	molecular_function	GO:0032559	8	adenyl ribonucleotide binding
I2C288	molecular_function	GO:1901265	4	nucleoside phosphate binding
I2C288	molecular_function	GO:0003674	1	molecular_function
I2C288	molecular_function	GO:0000166	5	nucleotide binding
I2C288	molecular_function	GO:0001882	4	nucleoside binding
I2C288	molecular_function	GO:0030554	7	adenyl nucleotide binding
I2C288	molecular_function	GO:1901363	3	heterocyclic compound binding
I2C288	molecular_function	GO:0005488	2	binding
I2C288	molecular_function	GO:0001883	5	purine nucleoside binding
I2C288	molecular_function	GO:0017076	6	purine nucleotide binding
I2C288	molecular_function	GO:0097159	3	organic cyclic compound binding
I2C288	molecular_function	GO:0032550	6	purine ribonucleoside binding
I2C288	molecular_function	GO:0005524	9	ATP binding
I2C288	molecular_function	GO:0005215	2	transporter activity
I2C288	molecular_function	GO:0015399	5	primary active transmembrane transporter activity
I2C288	molecular_function	GO:0017111	7	nucleoside-triphosphatase activity
I2C288	molecular_function	GO:0015405	6	P-P-bond-hydrolysis-driven transmembrane transporter activity
I2C288	molecular_function	GO:0016817	4	hydrolase activity, acting on acid anhydrides
I2C288	molecular_function	GO:0042623	9	ATPase activity, coupled
I2C288	molecular_function	GO:0022857	3	transmembrane transporter activity
I2C288	molecular_function	GO:0022804	4	active transmembrane transporter activity
I2C288	molecular_function	GO:0016818	5	hydrolase activity, acting on acid anhydrides, in = phosphorus-containing anhydrides
I2C288	molecular_function	GO:0003824	2	catalytic activity
I2C288	molecular_function	GO:0016462	6	pyrophosphatase activity
I2C288	molecular_function	GO:0016787	3	hydrolase activity
I2C288	molecular_function	GO:0016820	5	hydrolase activity, acting on acid anhydrides, catalyzing = transmembrane movement of substances
I2C288	molecular_function	GO:0016887	8	ATPase activity
I2C288	molecular_function	GO:0043492	10	ATPase activity, coupled to movement of substances
I2C288	molecular_function	GO:0042626	11	ATPase activity, coupled to transmembrane movement of substances
I2C2A6	molecular_function	GO:0003674	1	molecular_function
I2C2A6	molecular_function	GO:0016491	3	oxidoreductase activity
I2C2A6	molecular_function	GO:0003824	2	catalytic activity
I2C2A6	molecular_function	GO:0004497	4	monooxygenase activity
I2C2C0	molecular_function	GO:0032555	7	purine ribonucleotide binding
I2C2C0	molecular_function	GO:0043168	4	anion binding
I2C2C0	molecular_function	GO:0032553	6	ribonucleotide binding
I2C2C0	molecular_function	GO:0036094	3	small molecule binding
I2C2C0	molecular_function	GO:0043167	3	ion binding
I2C2C0	molecular_function	GO:0032549	5	ribonucleoside binding
I2C2C0	molecular_function	GO:0035639	5	purine ribonucleoside triphosphate binding
I2C2C0	molecular_function	GO:0097367	3	carbohydrate derivative binding
I2C2C0	molecular_function	GO:0032559	8	adenyl ribonucleotide binding
I2C2C0	molecular_function	GO:1901265	4	nucleoside phosphate binding
I2C2C0	molecular_function	GO:0003674	1	molecular_function
I2C2C0	molecular_function	GO:0000166	5	nucleotide binding
I2C2C0	molecular_function	GO:0001882	4	nucleoside binding
I2C2C0	molecular_function	GO:0030554	7	adenyl nucleotide binding
I2C2C0	molecular_function	GO:1901363	3	heterocyclic compound binding
I2C2C0	molecular_function	GO:0005488	2	binding
I2C2C0	molecular_function	GO:0001883	5	purine nucleoside binding
I2C2C0	molecular_function	GO:0017076	6	purine nucleotide binding
I2C2C0	molecular_function	GO:0097159	3	organic cyclic compound binding
I2C2C0	molecular_function	GO:0032550	6	purine ribonucleoside binding
I2C2C0	molecular_function	GO:0005524	9	ATP binding
I2C2C0	molecular_function	GO:0016462	6	pyrophosphatase activity
I2C2C0	molecular_function	GO:0017111	7	nucleoside-triphosphatase activity
I2C2C0	molecular_function	GO:0016817	4	hydrolase activity, acting on acid anhydrides
I2C2C0	molecular_function	GO:0016787	3	hydrolase activity
I2C2C0	molecular_function	GO:0003824	2	catalytic activity
I2C2C0	molecular_function	GO:0016818	5	hydrolase activity, acting on acid anhydrides, in = phosphorus-containing anhydrides
I2C2C0	molecular_function	GO:0016887	8	ATPase activity
I2C2C0	biological_process	GO:0006807	3	nitrogen compound metabolic process
I2C2C0	biological_process	GO:0009146	10	purine nucleoside triphosphate catabolic process
I2C2C0	biological_process	GO:0009144	9	purine nucleoside triphosphate metabolic process
I2C2C0	biological_process	GO:0009143	9	nucleoside triphosphate catabolic process
I2C2C0	biological_process	GO:0009203	10	ribonucleoside triphosphate catabolic process
I2C2C0	biological_process	GO:0006796	5	phosphate-containing compound metabolic process
I2C2C0	biological_process	GO:0009141	8	nucleoside triphosphate metabolic process
I2C2C0	biological_process	GO:0046434	6	organophosphate catabolic process
I2C2C0	biological_process	GO:0009205	10	purine ribonucleoside triphosphate metabolic process
I2C2C0	biological_process	GO:0006793	4	phosphorus metabolic process
I2C2C0	biological_process	GO:0009207	11	purine ribonucleoside triphosphate catabolic process
I2C2C0	biological_process	GO:0046128	9	purine ribonucleoside metabolic process
I2C2C0	biological_process	GO:0034641	4	cellular nitrogen compound metabolic process
I2C2C0	biological_process	GO:0006753	7	nucleoside phosphate metabolic process
I2C2C0	biological_process	GO:0006195	10	purine nucleotide catabolic process
I2C2C0	biological_process	GO:0044710	3	single-organism metabolic process
I2C2C0	biological_process	GO:0046130	10	purine ribonucleoside catabolic process
I2C2C0	biological_process	GO:0006152	9	purine nucleoside catabolic process
I2C2C0	biological_process	GO:0042454	9	ribonucleoside catabolic process
I2C2C0	biological_process	GO:0046483	4	heterocycle metabolic process
I2C2C0	biological_process	GO:0019439	5	aromatic compound catabolic process
I2C2C0	biological_process	GO:0046700	5	heterocycle catabolic process
I2C2C0	biological_process	GO:0046034	11	ATP metabolic process
I2C2C0	biological_process	GO:0044270	5	cellular nitrogen compound catabolic process
I2C2C0	biological_process	GO:0009987	2	cellular process
I2C2C0	biological_process	GO:1901292	8	nucleoside phosphate catabolic process
I2C2C0	biological_process	GO:1901657	4	glycosyl compound metabolic process
I2C2C0	biological_process	GO:0006139	5	nucleobase-containing compound metabolic process
I2C2C0	biological_process	GO:1901658	5	glycosyl compound catabolic process
I2C2C0	biological_process	GO:0019637	5	organophosphate metabolic process
I2C2C0	biological_process	GO:0009169	11	purine ribonucleoside monophosphate catabolic process
I2C2C0	biological_process	GO:0006725	4	cellular aromatic compound metabolic process
I2C2C0	biological_process	GO:0019693	6	ribose phosphate metabolic process
I2C2C0	biological_process	GO:1901575	4	organic substance catabolic process
I2C2C0	biological_process	GO:0009161	9	ribonucleoside monophosphate metabolic process
I2C2C0	biological_process	GO:0044281	4	small molecule metabolic process
I2C2C0	biological_process	GO:0009167	10	purine ribonucleoside monophosphate metabolic process
I2C2C0	biological_process	GO:0009166	9	nucleotide catabolic process
I2C2C0	biological_process	GO:0009164	8	nucleoside catabolic process
I2C2C0	biological_process	GO:0009261	10	ribonucleotide catabolic process
I2C2C0	biological_process	GO:0009123	8	nucleoside monophosphate metabolic process
I2C2C0	biological_process	GO:0009125	9	nucleoside monophosphate catabolic process
I2C2C0	biological_process	GO:0009126	9	purine nucleoside monophosphate metabolic process
I2C2C0	biological_process	GO:0009128	10	purine nucleoside monophosphate catabolic process
I2C2C0	biological_process	GO:0044237	3	cellular metabolic process
I2C2C0	biological_process	GO:0044238	3	primary metabolic process
I2C2C0	biological_process	GO:0009158	10	ribonucleoside monophosphate catabolic process
I2C2C0	biological_process	GO:0042278	8	purine nucleoside metabolic process
I2C2C0	biological_process	GO:1901565	5	organonitrogen compound catabolic process
I2C2C0	biological_process	GO:1901564	4	organonitrogen compound metabolic process
I2C2C0	biological_process	GO:0009199	9	ribonucleoside triphosphate metabolic process
I2C2C0	biological_process	GO:0009150	10	purine ribonucleotide metabolic process
I2C2C0	biological_process	GO:0055086	6	nucleobase-containing small molecule metabolic process
I2C2C0	biological_process	GO:0009056	3	catabolic process
I2C2C0	biological_process	GO:1901136	5	carbohydrate derivative catabolic process
I2C2C0	biological_process	GO:1901135	4	carbohydrate derivative metabolic process
I2C2C0	biological_process	GO:0009154	11	purine ribonucleotide catabolic process
I2C2C0	biological_process	GO:0008150	1	biological_process
I2C2C0	biological_process	GO:1901360	4	organic cyclic compound metabolic process
I2C2C0	biological_process	GO:1901361	5	organic cyclic compound catabolic process
I2C2C0	biological_process	GO:0034655	6	nucleobase-containing compound catabolic process
I2C2C0	biological_process	GO:0072521	5	purine-containing compound metabolic process
I2C2C0	biological_process	GO:0008152	2	metabolic process
I2C2C0	biological_process	GO:0072523	6	purine-containing compound catabolic process
I2C2C0	biological_process	GO:0009116	7	nucleoside metabolic process
I2C2C0	biological_process	GO:0009119	8	ribonucleoside metabolic process
I2C2C0	biological_process	GO:0071704	3	organic substance metabolic process
I2C2C0	biological_process	GO:0044248	4	cellular catabolic process
I2C2C0	biological_process	GO:0006163	9	purine nucleotide metabolic process
I2C2C0	biological_process	GO:0009117	8	nucleotide metabolic process
I2C2C0	biological_process	GO:0009259	9	ribonucleotide metabolic process
I2C2C0	biological_process	GO:0006200	12	ATP catabolic process
I2C2D4	molecular_function	GO:0032555	7	purine ribonucleotide binding
I2C2D4	molecular_function	GO:0043168	4	anion binding
I2C2D4	molecular_function	GO:0032553	6	ribonucleotide binding
I2C2D4	molecular_function	GO:0036094	3	small molecule binding
I2C2D4	molecular_function	GO:0043167	3	ion binding
I2C2D4	molecular_function	GO:0032549	5	ribonucleoside binding
I2C2D4	molecular_function	GO:0035639	5	purine ribonucleoside triphosphate binding
I2C2D4	molecular_function	GO:0097367	3	carbohydrate derivative binding
I2C2D4	molecular_function	GO:0032559	8	adenyl ribonucleotide binding
I2C2D4	molecular_function	GO:1901265	4	nucleoside phosphate binding
I2C2D4	molecular_function	GO:0003674	1	molecular_function
I2C2D4	molecular_function	GO:0000166	5	nucleotide binding
I2C2D4	molecular_function	GO:0001882	4	nucleoside binding
I2C2D4	molecular_function	GO:0030554	7	adenyl nucleotide binding
I2C2D4	molecular_function	GO:1901363	3	heterocyclic compound binding
I2C2D4	molecular_function	GO:0005488	2	binding
I2C2D4	molecular_function	GO:0001883	5	purine nucleoside binding
I2C2D4	molecular_function	GO:0017076	6	purine nucleotide binding
I2C2D4	molecular_function	GO:0097159	3	organic cyclic compound binding
I2C2D4	molecular_function	GO:0032550	6	purine ribonucleoside binding
I2C2D4	molecular_function	GO:0005524	9	ATP binding
I2C2D4	molecular_function	GO:0005215	2	transporter activity
I2C2D4	molecular_function	GO:0008509	6	anion transmembrane transporter activity
I2C2D4	molecular_function	GO:0016817	4	hydrolase activity, acting on acid anhydrides
I2C2D4	molecular_function	GO:0042623	9	ATPase activity, coupled
I2C2D4	molecular_function	GO:0015075	5	ion transmembrane transporter activity
I2C2D4	molecular_function	GO:0042626	11	ATPase activity, coupled to transmembrane movement of substances
I2C2D4	molecular_function	GO:0042625	12	ATPase activity, coupled to transmembrane movement of ions
I2C2D4	molecular_function	GO:0003824	2	catalytic activity
I2C2D4	molecular_function	GO:0016818	5	hydrolase activity, acting on acid anhydrides, in = phosphorus-containing anhydrides
I2C2D4	molecular_function	GO:0022804	4	active transmembrane transporter activity
I2C2D4	molecular_function	GO:0016462	6	pyrophosphatase activity
I2C2D4	molecular_function	GO:0043225	13	anion transmembrane-transporting ATPase activity
I2C2D4	molecular_function	GO:0022891	4	substrate-specific transmembrane transporter activity
I2C2D4	molecular_function	GO:0022892	3	substrate-specific transporter activity
I2C2D4	molecular_function	GO:0016820	5	hydrolase activity, acting on acid anhydrides, catalyzing = transmembrane movement of substances
I2C2D4	molecular_function	GO:0016887	8	ATPase activity
I2C2D4	molecular_function	GO:0017111	7	nucleoside-triphosphatase activity
I2C2D4	molecular_function	GO:0015399	5	primary active transmembrane transporter activity
I2C2D4	molecular_function	GO:0015405	6	P-P-bond-hydrolysis-driven transmembrane transporter activity
I2C2D4	molecular_function	GO:1901682	4	sulfur compound transmembrane transporter activity
I2C2D4	molecular_function	GO:0022857	3	transmembrane transporter activity
I2C2D4	molecular_function	GO:0015103	7	inorganic anion transmembrane transporter activity
I2C2D4	molecular_function	GO:0016787	3	hydrolase activity
I2C2D4	molecular_function	GO:0015116	8	sulfate transmembrane transporter activity
I2C2D4	molecular_function	GO:0043492	10	ATPase activity, coupled to movement of substances
I2C2D4	molecular_function	GO:0015419	14	sulfate transmembrane-transporting ATPase activity
I2C2D4	biological_process	GO:0006807	3	nitrogen compound metabolic process
I2C2D4	biological_process	GO:0009146	10	purine nucleoside triphosphate catabolic process
I2C2D4	biological_process	GO:0009144	9	purine nucleoside triphosphate metabolic process
I2C2D4	biological_process	GO:0009143	9	nucleoside triphosphate catabolic process
I2C2D4	biological_process	GO:0009203	10	ribonucleoside triphosphate catabolic process
I2C2D4	biological_process	GO:0006796	5	phosphate-containing compound metabolic process
I2C2D4	biological_process	GO:0009141	8	nucleoside triphosphate metabolic process
I2C2D4	biological_process	GO:0046434	6	organophosphate catabolic process
I2C2D4	biological_process	GO:0009205	10	purine ribonucleoside triphosphate metabolic process
I2C2D4	biological_process	GO:0006793	4	phosphorus metabolic process
I2C2D4	biological_process	GO:0009207	11	purine ribonucleoside triphosphate catabolic process
I2C2D4	biological_process	GO:0046128	9	purine ribonucleoside metabolic process
I2C2D4	biological_process	GO:0034641	4	cellular nitrogen compound metabolic process
I2C2D4	biological_process	GO:0006753	7	nucleoside phosphate metabolic process
I2C2D4	biological_process	GO:0006195	10	purine nucleotide catabolic process
I2C2D4	biological_process	GO:0044710	3	single-organism metabolic process
I2C2D4	biological_process	GO:0046130	10	purine ribonucleoside catabolic process
I2C2D4	biological_process	GO:0006152	9	purine nucleoside catabolic process
I2C2D4	biological_process	GO:0042454	9	ribonucleoside catabolic process
I2C2D4	biological_process	GO:0046483	4	heterocycle metabolic process
I2C2D4	biological_process	GO:0019439	5	aromatic compound catabolic process
I2C2D4	biological_process	GO:0046700	5	heterocycle catabolic process
I2C2D4	biological_process	GO:0046034	11	ATP metabolic process
I2C2D4	biological_process	GO:0044270	5	cellular nitrogen compound catabolic process
I2C2D4	biological_process	GO:0009987	2	cellular process
I2C2D4	biological_process	GO:1901292	8	nucleoside phosphate catabolic process
I2C2D4	biological_process	GO:1901657	4	glycosyl compound metabolic process
I2C2D4	biological_process	GO:0006139	5	nucleobase-containing compound metabolic process
I2C2D4	biological_process	GO:1901658	5	glycosyl compound catabolic process
I2C2D4	biological_process	GO:0019637	5	organophosphate metabolic process
I2C2D4	biological_process	GO:0009169	11	purine ribonucleoside monophosphate catabolic process
I2C2D4	biological_process	GO:0006725	4	cellular aromatic compound metabolic process
I2C2D4	biological_process	GO:0019693	6	ribose phosphate metabolic process
I2C2D4	biological_process	GO:1901575	4	organic substance catabolic process
I2C2D4	biological_process	GO:0009161	9	ribonucleoside monophosphate metabolic process
I2C2D4	biological_process	GO:0044281	4	small molecule metabolic process
I2C2D4	biological_process	GO:0009167	10	purine ribonucleoside monophosphate metabolic process
I2C2D4	biological_process	GO:0009166	9	nucleotide catabolic process
I2C2D4	biological_process	GO:0009164	8	nucleoside catabolic process
I2C2D4	biological_process	GO:0009261	10	ribonucleotide catabolic process
I2C2D4	biological_process	GO:0009123	8	nucleoside monophosphate metabolic process
I2C2D4	biological_process	GO:0009125	9	nucleoside monophosphate catabolic process
I2C2D4	biological_process	GO:0009126	9	purine nucleoside monophosphate metabolic process
I2C2D4	biological_process	GO:0009128	10	purine nucleoside monophosphate catabolic process
I2C2D4	biological_process	GO:0044237	3	cellular metabolic process
I2C2D4	biological_process	GO:0044238	3	primary metabolic process
I2C2D4	biological_process	GO:0009158	10	ribonucleoside monophosphate catabolic process
I2C2D4	biological_process	GO:0042278	8	purine nucleoside metabolic process
I2C2D4	biological_process	GO:1901565	5	organonitrogen compound catabolic process
I2C2D4	biological_process	GO:1901564	4	organonitrogen compound metabolic process
I2C2D4	biological_process	GO:0009199	9	ribonucleoside triphosphate metabolic process
I2C2D4	biological_process	GO:0009150	10	purine ribonucleotide metabolic process
I2C2D4	biological_process	GO:0055086	6	nucleobase-containing small molecule metabolic process
[truncated: 8,886 more rows]
