# Supplementary material for: Acetylome analysis reveals the involvement of lysine acetylation in biosynthesis of antibiotics in Bacillus amyloliquefaciens
Source: Sci Rep. 2016 Jan 29;6:20108. doi: 10.1038/srep20108 (PMC4731788; doi:10.1038/srep20108)
Supplement: Supplementary Table S3 [file srep20108-s4.xls]

## Sheet: Annotation summary
Table S3. The identified acetylated peptides in B. amyloliquefaciens
Protein	Modified sequence	Modification (K) Probabilities
A0A068PBN3	_LTELDAGCTVQK(ac)DEVSAEK_	LTELDAGCTVQK(1)DEVSAEK
A0A068PBN3	_GDHVHYISTEK(ac)YK_	GDHVHYISTEK(1)YK
A0A0D7X9T5	_K(ac)ATVEPIR_	K(1)ATVEPIR
A0A0D7XAI6	_FSK(ac)DQIR_	FSK(1)DQIR
A0A0D7XAP8	_YWNVK(ac)SEK_	YWNVK(1)SEK
A0A0D7XB66	_QETK(ac)QLIDHLK_	QETK(1)QLIDHLK
A0A0D7XB89	_K(ac)YYHPVK_	K(1)YYHPVK
A0A0D7XBA1	_AIQVHEK(ac)HAR_	AIQVHEK(1)HAR
A0A0D7XBB7	_LIGQNGDQLGIK(ac)SR_	LIGQNGDQLGIK(1)SR
A0A0D7XBB7	_IINLK(ac)EVR_	IINLK(1)EVR
A0A0D7XBB7	_NAIK(ac)FLEK_	NAIK(1)FLEK
A0A0D7XBB7	_AITHK(ac)EIGQR_	AITHK(1)EIGQR
A0A0D7XBQ5	_EGK(ac)YVLVR_	EGK(1)YVLVR
A0A0D7XBQ5	_PTLGFK(ac)TR_	PTLGFK(1)TR
A0A0D7XBR5	_SNPNDLVTNIDK(ac)ETER_	SNPNDLVTNIDK(1)ETER
A0A0D7XCQ2	_EFIEK(ac)DLGEEGLKR_	EFIEK(1)DLGEEGLKR
A0A0D7XD72	_IYDAANWSK(ac)HEDDFTQMFYNQNVK_	IYDAANWSK(1)HEDDFTQMFYNQNVK
A0A0D7XDD7	_LETSFITK(ac)SLLAGFLK(ac)PR_	LETSFITK(1)SLLAGFLK(1)PR
A0A0D7XDD7	_LETSFITK(ac)SLLAGFLK(ac)PR_	LETSFITK(1)SLLAGFLK(1)PR
A0A0D7XDE7	_HSQIYPELK(ac)K_	HSQIYPELK(1)K
A0A0D7XDW1	_GLTEK(ac)EAEKR_	GLTEK(0.964)EAEK(0.036)R
A0A0D7XG82	_QIASNLK(ac)VHPFR_	QIASNLK(1)VHPFR
A0A0D7XGE7	_NIK(ac)DFWNR_	NIK(1)DFWNR
A0A0D7XGL5	_EAYGGFSHEK(ac)FK_	EAYGGFSHEK(1)FK
A0A0D7XGL5	_FK(ac)EITCVINR_	FK(1)EITCVINR
A0A0D7XHF5	_TTAQQILK(ac)EAGVSEDTR_	TTAQQILK(1)EAGVSEDTR
A0A0D7XHL4	_HAFLPK(ac)HLAK_	HAFLPK(1)HLAK
A0A0D7XIS7	_IDK(ac)FIER_	IDK(1)FIER
A0A0D7XIZ4	_NPLLQEVK(ac)VLYTK_	NPLLQEVK(1)VLYTK
A0A0D7XJ56	_GLVQQIK(ac)SFER_	GLVQQIK(1)SFER
A0A0D7XJ65	_INIIK(ac)GGK_	INIIK(1)GGK
A0A0D7XLM2	_NAIPYDPEK(ac)PFVTSGIR_	NAIPYDPEK(1)PFVTSGIR
A0A0D7XLM2	_TIDFK(ac)K(ac)FR_	TIDFK(1)K(1)FR
A0A0D7XLM2	_TIDFK(ac)K(ac)FR_	TIDFK(1)K(1)FR
A0A0D7XLM2	_TYAQNVISNAK(ac)R_	TYAQNVISNAK(1)R
A0A0D7XLM2	_QVFNAIK(ac)DER_	QVFNAIK(1)DER
A0A0D7XMR2	_IAGDPYFPK(ac)HEPYPEDESGRPMK_	IAGDPYFPK(1)HEPYPEDESGRPMK
A0A0D7XMY1	_K(ac)YFYVLRPLLACR_	K(1)YFYVLRPLLACR
A0A0D7XN25	_NAIPYDPEK(ac)PFVTSGIR_	NAIPYDPEK(1)PFVTSGIR
A0A0D7XN77	_ANAEEITK(ac)GLR_	ANAEEITK(1)GLR
A0A0D7XN78	_QNTEVIGK(ac)IFNK_	QNTEVIGK(1)IFNK
A0A0D7XN78	_QSDSYK(ac)EFSK_	QSDSYK(1)EFSK
A0A0D7XN78	_YLSSYNSDK(ac)YANTGGLK_	YLSSYNSDK(1)YANTGGLK
A0A0D7XN78	_QNLPK(ac)YLSSYNSDK_	QNLPK(1)YLSSYNSDK
A0A0D7XNS7	_ALGSQQPK(ac)YM(ox)NSPETPLFHK_	ALGSQQPK(1)YMNSPETPLFHK
A0A0D7XNV8	_ATLQGLSELK(ac)R_	ATLQGLSELK(1)R
A0A0D7XNV8	_RAEEVAK(ac)LR_	RAEEVAK(1)LR
A0A0D7XP67	_NVIYFGNLK(ac)SR_	NVIYFGNLK(1)SR
A0A0D7XP67	_EDGEWK(ac)FAAVGEGTNDTK_	EDGEWK(1)FAAVGEGTNDTK
A0A0D7XP93	_NHDK(ac)DFYK_	NHDK(1)DFYK
A0A0D7XP93	_NHDK(ac)EFYQEIGEK_	NHDK(1)EFYQEIGEK
A0A0D7XP93	_GGEATSNNHDK(ac)DFYQEIGQK_	GGEATSNNHDK(1)DFYQEIGQK
A0A0D7XP93	_GGEATSNNHDK(ac)EFYQEIGQK_	GGEATSNNHDK(1)EFYQEIGQK
A0A0D7XPS9	_GYSVLEMVK(ac)AFEK_	GYSVLEMVK(1)AFEK
A0A0D7XPS9	_ALEK(ac)VLNTTGADAYNLGTGR_	ALEK(1)VLNTTGADAYNLGTGR
A0A0D7XQ20	_TLIEDK(ac)YFQR_	TLIEDK(1)YFQR
A0A0D7XQ20	_SFEEVYEQLK(ac)R_	SFEEVYEQLK(1)R
A0A0D7XQ20	_AGPVFEK(ac)AGVR_	AGPVFEK(1)AGVR
A0A0D7XQ23	_ELGALTHFAK(ac)PFDIDEIR_	ELGALTHFAK(1)PFDIDEIR
A0A0D7XQ23	_IPGMDGIEILK(ac)R_	IPGMDGIEILK(1)R
A0A0D7XQC7	_SFSK(ac)TLETFGR_	SFSK(1)TLETFGR
A0A0D7XQD1	_DRYEAIGGISPLAK(ac)ITQEQAEK_	DRYEAIGGISPLAK(1)ITQEQAEK
A0A0D7XQD1	_ELYQK(ac)HPYK_	ELYQK(1)HPYK
A0A0D7XQD1	_VYIGLK(ac)HIEPFIEDAVADMHK_	VYIGLK(1)HIEPFIEDAVADMHK
A0A0D7XQJ8	_NK(ac)SESPIDFTFSSGQK_	NK(1)SESPIDFTFSSGQK
A0A0D7XTM9	_IDAVFDALK(ac)DK_	IDAVFDALK(1)DK
A0A0D7XTT7	_LSEK(ac)HGLGELPTK_	LSEK(1)HGLGELPTK
A0A0D7XU05	_NVYFFHK(ac)QNNETK_	NVYFFHK(1)QNNETK
A0A0D7XU73	_GFGK(ac)QLVQDAIEK_	GFGK(1)QLVQDAIEK
A0A0D7XUC6	_ESLK(ac)NNQPIIADR_	ESLK(1)NNQPIIADR
A0A0D7XUC6	_LITK(ac)TSQIDQADQLVR_	LITK(1)TSQIDQADQLVR
A0A0D7XUC6	_NIPWYVEK(ac)IK_	NIPWYVEK(1)IK
A0A0D7XUC6	_TLGTYHGTPSQDAM(ox)LTTGK(ac)YK_	TLGTYHGTPSQDAMLTTGK(1)YK
A0A0D7XUK1	_EIILK(ac)ELLDR_	EIILK(1)ELLDR
A0A0D7XV20	_ALHK(ac)TTGSCFVYIDK_	ALHK(1)TTGSCFVYIDK
A0A0D7XV23	_VEGLTK(ac)TIDGVK_	VEGLTK(1)TIDGVK
A0A0D7XV23	_LLDK(ac)ITLDDIKPSSR_	LLDK(1)ITLDDIKPSSR
A0A0D7XV23	_HFLNK(ac)VCTHIADLDFNK_	HFLNK(1)VCTHIADLDFNK
A0A0D7XV23	_K(ac)LFEDVNIK_	K(1)LFEDVNIK
A0A0D7XV23	_STFLK(ac)ILSGELEPQTGDVHM(ox)SPGER_	STFLK(1)ILSGELEPQTGDVHMSPGER
A0A0D7XV23	_GIVDK(ac)QMSYDEFLENADVQK_	GIVDK(1)QMSYDEFLENADVQK
A0A0D7XV23	_EEQIK(ac)QLQEFVAR_	EEQIK(1)QLQEFVAR
A0A0D7XV38	_NQVQQEK(ac)YHDNDIAIIGISGR_	NQVQQEK(1)YHDNDIAIIGISGR
A0A0D7XV38	_NEDVSK(ac)ELAALHDTR_	NEDVSK(1)ELAALHDTR
A0A0D7XV54	_VLK(ac)PNVIYK_	VLK(1)PNVIYK
A0A0D7XV54	_SATPLHYNAK(ac)AYR_	SATPLHYNAK(1)AYR
A0A0D7XV84	_YDLEAVSVGHVTDDK(ac)MLR_	YDLEAVSVGHVTDDK(1)MLR
A0A0D7XV84	_QAGDLVYVIGETKPEFAGSELQK(ac)MTEGR_	QAGDLVYVIGETKPEFAGSELQK(1)MTEGR
A0A0D7XW28	_FYK(ac)TLSDSEYYLK_	FYK(1)TLSDSEYYLK
A0A0D7XWD9	_K(ac)HDLPWTVIGR_	K(1)HDLPWTVIGR
A0A0D7XWD9	_EVGK(ac)VLEQEPLANHTTMK_	EVGK(1)VLEQEPLANHTTMK
A0A0D7XWD9	_DVLDLIEYVK(ac)K_	DVLDLIEYVK(1)K
A0A0D7XWN3	_VPK(ac)IFSK_	VPK(1)IFSK
A0A0D7XX33	_VK(ac)QFIPR_	VK(1)QFIPR
A0A0D7XX33	_AQEILK(ac)QLEQTGDKPELPAAPEK_	AQEILK(0.998)QLEQTGDK(0.002)PELPAAPEK
A0A0D7XX33	_DLIQLK(ac)ESLK_	DLIQLK(1)ESLK
A0A0D7XXZ4	_SFTQAQEDGHK(ac)VFSVR_	SFTQAQEDGHK(1)VFSVR
A0A0D7XXZ4	_QGK(ac)SFTQAQEDGHK_	QGK(1)SFTQAQEDGHK
A0A0D7XXZ4	_VYYNGDIK(ac)ENVLAGK_	VYYNGDIK(1)ENVLAGK
A0A0D7XXZ4	_DTALAYAK(ac)GIGGAR_	DTALAYAK(1)GIGGAR
A0A0D7XY93	_PIYDYK(ac)LHTR_	PIYDYK(1)LHTR
A0A0D7XYU3	_AEQLQETGLTVK(ac)SAK_	AEQLQETGLTVK(1)SAK
A0A0D7XYY6	_VAEAAICYTGDILDK(ac)TR_	VAEAAICYTGDILDK(1)TR
A0A0D7XYY6	_LQK(ac)LVLK_	LQK(1)LVLK
A0A0D7XYY6	_LIENPK(ac)HIEVQVIGDK_	LIENPK(1)HIEVQVIGDK
A0A0D7XYY6	_TNIPFLENVAK(ac)HEK_	TNIPFLENVAK(1)HEK
A0A0D7XYY6	_ETHQM(ox)ELSDQDAIAYALYPK(ac)VFTEYVK_	ETHQMELSDQDAIAYALYPK(1)VFTEYVK
A0A0D7XYY6	_AGIPVIPGSDGPAETLK(ac)DVEQFAK_	AGIPVIPGSDGPAETLK(1)DVEQFAK
A0A0D7XYY6	_EVVIK(ac)DESIK_	EVVIK(1)DESIK
A0A0D7XYY6	_MFGDVVK(ac)VTPSSK_	MFGDVVK(1)VTPSSK
A0A0D7XYY6	_YK(ac)ADEAYLVGEGK_	YK(1)ADEAYLVGEGK
A0A0D7XYY6	_TK(ac)YDLQYYLSM(ox)AK_	TK(1)YDLQYYLSMAK
A0A0D7XYY6	_SSNAVGYTNYPDNVIQK(ac)FVR_	SSNAVGYTNYPDNVIQK(1)FVR
A0A0D7XYY6	_TNPSHIAASMPGTVIK(ac)LLTETGAK_	TNPSHIAASMPGTVIK(1)LLTETGAK
A0A0D7XYY6	_GK(ac)TLIVK_	GK(1)TLIVK
A0A0D7XYY6	_VFTEYVK(ac)TAER_	VFTEYVK(1)TAER
A0A0D7XZK3	_WDWK(ac)TYQNVTSPSGK_	WDWK(1)TYQNVTSPSGK
A0A0E1NY92	_AAIEQTK(ac)QFIHAQSDTK_	AAIEQTK(1)QFIHAQSDTK
A0A0E1NYB9	_K(ac)SYVIDMLDK_	K(1)SYVIDMLDK
A0A0E1NYK2	_TEYLK(ac)DAK_	TEYLK(1)DAK
A0A0E1NYK2	_NK(ac)YMPSIFGK_	NK(1)YMPSIFGK
A0A0E1NYK2	_SGFK(ac)TEYLK_	SGFK(1)TEYLK
A0A0E1NYW1	_TVFVHQQLQK(ac)PR_	TVFVHQQLQK(1)PR
A0A0E1NYW1	_PYSDYIK(ac)WLGGR_	PYSDYIK(1)WLGGR
A0A0E1NZS1	_SYLEK(ac)VM(ox)ISK_	SYLEK(1)VMISK
A0A0E1NZS1	_IDNVFLK(ac)SYLEK_	IDNVFLK(1)SYLEK
A0A0E1NZS1	_QK(ac)YDQLYK_	QK(1)YDQLYK
A0A0E1P186	_DTVYAQSLTEK(ac)HMK_	DTVYAQSLTEK(1)HMK
A0A0E1P186	_EELNQLTEK(ac)DFSR_	EELNQLTEK(1)DFSR
A0A0E1P186	_NLEQLK(ac)K_	NLEQLK(1)K
A0A0E1P186	_ALEAYWK(ac)GNTDK_	ALEAYWK(1)GNTDK
A0A0E1P186	_GYEESEAK(ac)AIQK_	GYEESEAK(1)AIQK
A0A0E1P1E3	_QLNK(ac)GVYIR_	QLNK(1)GVYIR
A0A0E1P1K8	_LYLYGK(ac)HEIK_	LYLYGK(1)HEIK
A0A0E1P1K8	_LAEEHTELLK(ac)EAK_	LAEEHTELLK(1)EAK
A0A0E1P1K8	_QMGYK(ac)VAVVDPVK_	QMGYK(1)VAVVDPVK
A0A0E1P2D7	_SPSGK(ac)SISK_	SPSGK(1)SISK
A0A0E1P2D7	_ECSAHPDDK(ac)HIR_	ECSAHPDDK(1)HIR
A0A0E1P2D7	_HFTEK(ac)HGVK_	HFTEK(1)HGVK
A0A0E1P2D7	_K(ac)QFCAIGSVK_	K(1)QFCAIGSVK
A0A0E1P2D7	_AFSEQTQDK(ac)QFCAIGSAK_	AFSEQTQDK(1)QFCAIGSAK
A0A0E1P2D7	_LEK(ac)SFGSLSK_	LEK(1)SFGSLSK
A0A0E1P2D7	_KEIK(ac)AFETDDDLK_	KEIK(1)AFETDDDLK
A0A0E1P2D7	_SSFSGGEFFLK(ac)DHVVK_	SSFSGGEFFLK(1)DHVVK
A0A0E1P2D7	_AFETDDDLK(ac)QLVR_	AFETDDDLK(1)QLVR
A0A0E1P2D7	_WGGFLK(ac)DVDK_	WGGFLK(1)DVDK
A0A0E1P2D7	_DNYILK(ac)K_	DNYILK(1)K
A0A0E1P2D7	_VAELK(ac)DFTSK_	VAELK(1)DFTSK
A0A0E1P2D7	_VVLMLK(ac)HK_	VVLMLK(1)HK
A0A0E1P2D7	_WDVNK(ac)YYDPALNK_	WDVNK(1)YYDPALNK
A0A0E1P2D7	_DSK(ac)VLAK_	DSK(1)VLAK
A0A0E1P2D7	_AVTEIYAK(ac)DSK_	AVTEIYAK(1)DSK
A0A0E1P2P7	_IK(ac)SAVTDSEGIVK_	IK(1)SAVTDSEGIVK
A0A0E1P2P7	_SDPNQK(ac)AFITLLDEPK_	SDPNQK(1)AFITLLDEPK
A0A0E1P2P7	_K(ac)YNDIFTIPEVK_	K(1)YNDIFTIPEVK
A0A0E1P2P7	_SAVTDSEGIVK(ac)YDK_	SAVTDSEGIVK(1)YDK
A0A0E1P2P7	_AFITLLDEPK(ac)QLEK_	AFITLLDEPK(1)QLEK
A0A0E1P2P7	_MTQFK(ac)DK_	MTQFK(1)DK
A0A0E1P2R6	_AK(ac)SVAEFWENLK_	AK(1)SVAEFWENLK
A0A0E1P2R6	_AGTDCITEVPK(ac)SR_	AGTDCITEVPK(1)SR
A0A0E1P2R6	_EVLK(ac)EQALPAAGEK_	EVLK(1)EQALPAAGEK
A0A0E1P2R6	_LRPYQNHIK(ac)EYCYTDVSK_	LRPYQNHIK(1)EYCYTDVSK
A0A0E1P2R6	_TLVK(ac)SLHSAELNPYLK_	TLVK(1)SLHSAELNPYLK
A0A0E1P2R6	_TEEFK(ac)SVLR_	TEEFK(1)SVLR
A0A0E1P2R6	_AYEPEHEYFK(ac)K_	AYEPEHEYFK(1)K
A0A0E1P2T9	_NK(ac)QFDDVFLSSGR_	NK(1)QFDDVFLSSGR
A0A0E1P3L5	_M(ox)FEAIGHDVLK(ac)LK_	MFEAIGHDVLK(1)LK
A0A0E1P3L5	_YEIDK(ac)TYVAK_	YEIDK(1)TYVAK
A0A0E1P3L5	_LMHPK(ac)YEIDK_	LMHPK(1)YEIDK
A0A0E1P3L5	_GIPSK(ac)ELLR_	GIPSK(1)ELLR
A0A0E1P3L5	_AK(ac)M(ox)LSLDK_	AK(1)MLSLDK
A0A0E1P3L5	_VVTDFFK(ac)EVPQR_	VVTDFFK(1)EVPQR
A0A0E1P3R8	_LSHPYLAK(ac)HISAPK_	LSHPYLAK(1)HISAPK
A0A0E1P402	_EIVK(ac)HPGAVAVLAVTEEGK_	EIVK(1)HPGAVAVLAVTEEGK
A0A0E1P417	_YTDAK(ac)QFCSIGSVK_	YTDAK(1)QFCSIGSVK
A0A0E1P417	_TAHLEHPK(ac)LYGQVIQADPDESASSLLAK_	TAHLEHPK(1)LYGQVIQADPDESASSLLAK
A0A0E1P4X6	_K(ac)HYPEMIVIADTCLCEYTDHGHCGVVK_	K(1)HYPEMIVIADTCLCEYTDHGHCGVVK
A0A0E1P6R7	_DLNK(ac)QLDQK_	DLNK(1)QLDQK
A0A0E1P6V9	_NSQDPELAEK(ac)YK_	NSQDPELAEK(1)YK
A0A0E1P6X1	_TVSNIK(ac)LFQSFEEK_	TVSNIK(1)LFQSFEEK
A0A0E1P6X1	_K(ac)LFPSIHAETLNPNIDFK_	K(1)LFPSIHAETLNPNIDFK
A0A0E1P6X1	_KDDYLK(ac)LFR_	KDDYLK(1)LFR
A0A0E1P6X1	_SEWDHLLK(ac)EGR_	SEWDHLLK(1)EGR
A0A0E1P6X1	_IEDVLK(ac)R_	IEDVLK(1)R
A0A0E1P6X1	_WGGFLK(ac)NPDR_	WGGFLK(1)NPDR
A0A0E1P6X1	_TFGEGGDGYVPGEGVGSVLLK(ac)PAAEAVR_	TFGEGGDGYVPGEGVGSVLLK(1)PAAEAVR
A0A0E1P6X1	_MSEFK(ac)TVYGPK_	MSEFK(1)TVYGPK
A0A0E1P7X1	_AITLQPMTGQEFQSYLAHSTK(ac)HYAEEK_	AITLQPMTGQEFQSYLAHSTK(1)HYAEEK
A0A0E1P8P6	_TDAIEK(ac)SMAVSDR_	TDAIEK(1)SMAVSDR
A0A0E1P8P6	_QPELK(ac)NQLK_	QPELK(1)NQLK
A0A0E1P8P6	_DK(ac)YNMEQNLR_	DK(1)YNMEQNLR
A0A0E1P934	_ALTEQEIEHIVK(ac)AFGEATR_	ALTEQEIEHIVK(1)AFGEATR
A0A0E1P934	_AIQASEIEK(ac)YR_	AIQASEIEK(1)YR
A0A0E1PDE6	_DIQK(ac)EVFR_	DIQK(1)EVFR
A7Z0D2	_GSDKDYGFLK(ac)SK_	GSDKDYGFLK(1)SK
A7Z0D2	_LITDYPEVLK(ac)TTSIAK_	LITDYPEVLK(1)TTSIAK
A7Z0D2	_GSDK(ac)DYGFLK_	GSDK(1)DYGFLK
A7Z0D2	_DGK(ac)YTVK_	DGK(1)YTVK
A7Z0D2	_ELGMTNYDFK(ac)NATGLVNEDLHGK_	ELGMTNYDFK(1)NATGLVNEDLHGK
A7Z0J6	_EAYPSIK(ac)IYAVEPADSPVLSGGK_	EAYPSIK(1)IYAVEPADSPVLSGGK
A7Z0V3	_TLSELADEM(ox)K(ac)K_	TLSELADEMK(1)K
A7Z0V3	_ELCDEYVTK(ac)IVDVVR_	ELCDEYVTK(1)IVDVVR
A7Z0V3	_AVISEVEK(ac)EMNGDGR_	AVISEVEK(1)EMNGDGR
A7Z0V3	_GVANSELTPELAFK(ac)VGR_	GVANSELTPELAFK(1)VGR
A7Z168	_K(ac)HEFSALLVK_	K(1)HEFSALLVK
A7Z168	_ASQEHAEQAIEAAAK(ac)AFEEWR_	ASQEHAEQAIEAAAK(1)AFEEWR
A7Z168	_VQPGQQHLK(ac)R_	VQPGQQHLK(1)R
A7Z168	_LVSGGTGDDSK(ac)GYFIK_	LVSGGTGDDSK(1)GYFIK
A7Z168	_AVVHEK(ac)VYDQVLER_	AVVHEK(1)VYDQVLER
A7Z168	_VSK(ac)ASQEHAEQAIEAAAK_	VSK(1)ASQEHAEQAIEAAAK
A7Z168	_GYFIK(ac)PTIFADLDPK_	GYFIK(1)PTIFADLDPK
A7Z168	_NCTGAIVGYHPFGGFK(ac)M(ox)SGTDSK_	NCTGAIVGYHPFGGFK(1)MSGTDSK
A7Z168	_HEPFTNFQDQSNVEEFK(ac)K_	HEPFTNFQDQSNVEEFK(1)K
A7Z171	_LEDGTIVLESSEGEK(ac)HYTR_	LEDGTIVLESSEGEK(1)HYTR
A7Z200	_TAAAISSVHMK(ac)HDVYSR_	TAAAISSVHMK(1)HDVYSR
A7Z2W6	_LLTK(ac)TFGLETVSENELAHSEEELR_	LLTK(1)TFGLETVSENELAHSEEELR
A7Z2W6	_IILSESYK(ac)SGEINQSEFK_	IILSESYK(1)SGEINQSEFK
A7Z2W6	_SGEINQSEFK(ac)YVNK_	SGEINQSEFK(1)YVNK
A7Z3D1	_MTAWK(ac)HSGSITLEK_	MTAWK(1)HSGSITLEK
A7Z3D1	_SAK(ac)EFLNK_	SAK(1)EFLNK
A7Z3D1	_INMVMINNNNTELK(ac)K_	INMVMINNNNTELK(1)K
A7Z3D1	_DNTK(ac)GYFK_	DNTK(1)GYFK
A7Z3D1	_SSIVK(ac)NVTQGEQIPAMAAVPPSMK_	SSIVK(1)NVTQGEQIPAMAAVPPSMK
A7Z3D1	_VELDNSEWNVYIDK(ac)LHSQNYQIGR_	VELDNSEWNVYIDK(1)LHSQNYQIGR
A7Z3D1	_EFLNK(ac)GLK_	EFLNK(1)GLK
A7Z3D1	_GYFK(ac)DNDVK_	GYFK(1)DNDVK
A7Z3E2	_TINK(ac)HLPLLHR_	TINK(1)HLPLLHR
A7Z3E2	_NAFEAVYK(ac)TYGQYK_	NAFEAVYK(1)TYGQYK
A7Z3E2	_TYGQYK(ac)NTMATTLSGTVK_	TYGQYK(1)NTMATTLSGTVK
A7Z464	_TTHSIPDSYGIVVK(ac)TPPGNIVHTGDFK_	TTHSIPDSYGIVVK(1)TPPGNIVHTGDFK
A7Z464	_LNIIGEDDIVK(ac)FR_	LNIIGEDDIVK(1)FR
A7Z464	_NEITDTLAPFLYEK(ac)TK_	NEITDTLAPFLYEK(1)TK
A7Z464	_TPPGNIVHTGDFK(ac)FDFTPVGEPANLTK_	TPPGNIVHTGDFK(1)FDFTPVGEPANLTK
A7Z477	_YIGSENVIYAEAAAEYEMVNEK(ac)HYK_	YIGSENVIYAEAAAEYEMVNEK(1)HYK
A7Z477	_GGLIHK(ac)DFMK_	GGLIHK(1)DFMK
A7Z477	_EWIESPLK(ac)SGEVPK_	EWIESPLK(1)SGEVPK
A7Z477	_IHQQEGYSTIGFLK(ac)DIHTR_	IHQQEGYSTIGFLK(1)DIHTR
A7Z477	_LLSNAELK(ac)K_	LLSNAELK(1)K
A7Z477	_LK(ac)NDFIAIGK_	LK(1)NDFIAIGK
A7Z477	_ESVVDQK(ac)ETK_	ESVVDQK(1)ETK
A7Z477	_QLLHISK(ac)MLEER_	QLLHISK(1)MLEER
A7Z477	_FLAEK(ac)GISPR_	FLAEK(1)GISPR
A7Z4L4	_KAENK(ac)LFETQDNLNR_	KAENK(1)LFETQDNLNR
A7Z4L4	_TDILK(ac)DEEVK_	TDILK(1)DEEVK
A7Z4L4	_SIFEEAAGVLK(ac)YK_	SIFEEAAGVLK(1)YK
A7Z4L4	_AIQYLK(ac)QNSFGR_	AIQYLK(1)QNSFGR
A7Z4L4	_LTANNEK(ac)YLEER_	LTANNEK(1)YLEER
A7Z4L4	_GANELAK(ac)LLGHR_	GANELAK(1)LLGHR
A7Z4P3	_VDAGIDTQLM(ox)QLK(ac)QK_	VDAGIDTQLMQLK(1)QK
A7Z4U9	_EVHSK(ac)SVITFESTK_	EVHSK(1)SVITFESTK
A7Z4U9	_LMLNLLK(ac)PK_	LMLNLLK(1)PK
A7Z4U9	_DALNQFLYEK(ac)TK_	DALNQFLYEK(1)TK
A7Z4W2	_AAGTEGSASSYNVSGADK(ac)YK_	AAGTEGSASSYNVSGADK(1)YK
A7Z4W2	_DVTDQK(ac)QIEIR_	DVTDQK(1)QIEIR
A7Z528	_VLSK(ac)HSDK_	VLSK(1)HSDK
A7Z5U1	_NLSNVEAPK(ac)HYFAPGGK_	NLSNVEAPK(1)HYFAPGGK
A7Z5W8	_FPVIGK(ac)SVK_	FPVIGK(1)SVK
A7Z5W8	_VEISLLK(ac)DK_	VEISLLK(1)DK
A7Z5W8	_EVEQMYK(ac)EM(ox)GR_	EVEQMYK(1)EMGR
A7Z5W8	_AYIPENAK(ac)FPVIGK_	AYIPENAK(1)FPVIGK
A7Z611	_K(ac)SFEAAYLHYQDDR_	K(1)SFEAAYLHYQDDR
A7Z611	_MALK(ac)LGSEEEGKK_	MALK(1)LGSEEEGKK
A7Z611	_SYEAEGMYEDALK(ac)TAK_	SYEAEGMYEDALK(1)TAK
A7Z624	_YFTK(ac)QADNSYQVK_	YFTK(1)QADNSYQVK
A7Z6S0	_STYSPADIAK(ac)TR_	STYSPADIAK(1)TR
A7Z6U0	_VLEK(ac)HLGTPGFK_	VLEK(1)HLGTPGFK
A7Z6U0	_LK(ac)YVLNAEDIR_	LK(1)YVLNAEDIR
A7Z6U0	_LSDAAFFYK(ac)EDQK_	LSDAAFFYK(1)EDQK
A7Z6U0	_FLGQEVSVDAPSSYEK(ac)LLK_	FLGQEVSVDAPSSYEK(1)LLK
A7Z6U0	_LAVYIK(ac)DVAEK_	LAVYIK(1)DVAEK
A7Z6U0	_HLGTPGFK(ac)ETAESLGR_	HLGTPGFK(1)ETAESLGR
A7Z760	_K(ac)SWFGVK_	K(1)SWFGVK
A7Z760	_IAEIK(ac)TYFK_	IAEIK(1)TYFK
A7Z760	_DADK(ac)FGEVTK_	DADK(1)FGEVTK
A7Z7K5	_K(ac)SAFGPVVVAK_	K(1)SAFGPVVVAK
A7Z7K5	_TEESLNYK(ac)EILSK_	TEESLNYK(1)EILSK
A7Z7R1	_TEGGAIWLDK(ac)EK_	TEGGAIWLDK(1)EK
A7Z7R1	_SEEEGAK(ac)AFGLTIPLVTK_	SEEEGAK(1)AFGLTIPLVTK
A7Z7R1	_YLK(ac)YFTFLSK_	YLK(1)YFTFLSK
A7Z7R1	_FGK(ac)TEGGAIWLDK_	FGK(1)TEGGAIWLDK
A7Z7R1	_DVVK(ac)YLK_	DVVK(1)YLK
A7Z7U0	_CVDHYFK(ac)HEK_	CVDHYFK(1)HEK
A7Z7U0	_LAECLNGTELDGAGK(ac)HFVK_	LAECLNGTELDGAGK(1)HFVK
A7Z7U0	_TLQK(ac)VYEGQTGK_	TLQK(1)VYEGQTGK
A7Z7U0	_HFVK(ac)TVSDYFLNDTR_	HFVK(1)TVSDYFLNDTR
A7Z7U0	_DSKPHHVSADHPLVK(ac)TLQK_	DSKPHHVSADHPLVK(1)TLQK
A7Z7U7	_IDLFPGINEEELFQK(ac)MHK_	IDLFPGINEEELFQK(1)MHK
A7Z7X4	_FLLDNYK(ac)K_	FLLDNYK(1)K
A7Z7X5	_SPK(ac)TYVDQFCNK_	SPK(1)TYVDQFCNK
A7Z7X5	_HEGFFK(ac)DYSIK_	HEGFFK(1)DYSIK
A7Z7X5	_NQNK(ac)TYYYLNSSK_	NQNK(1)TYYYLNSSK
A7Z7X5	_K(ac)MYANEIAEQLNLTNATISHHMR_	K(1)MYANEIAEQLNLTNATISHHMR
A7Z7X6	_LPK(ac)SNNFR_	LPK(1)SNNFR
A7Z7X6	_EDLLEK(ac)LK_	EDLLEK(1)LK
A7Z7X6	_NNCK(ac)VYK_	NNCK(1)VYK
A7Z7X6	_NNETDELIFEK(ac)NNCK_	NNETDELIFEK(1)NNCK
A7Z7X6	_DK(ac)YTVLNIGDISLK_	DK(1)YTVLNIGDISLK
A7Z7X7	_LDFK(ac)NFISNSTIEK_	LDFK(1)NFISNSTIEK
A7Z7X7	_EISNFIIK(ac)K_	EISNFIIK(1)K
A7Z7X7	_K(ac)YSDLNIVDLFK_	K(1)YSDLNIVDLFK
A7Z7X7	_YSDLNIVDLFK(ac)YQK_	YSDLNIVDLFK(1)YQK
A7Z7X7	_MINNTLVTSNK(ac)FK_	MINNTLVTSNK(1)FK
A7Z7X8	_ILK(ac)M(ox)FLK_	ILK(1)MFLK
A7Z7X8	_M(ox)FLK(ac)DLIR_	MFLK(1)DLIR
A7Z7X8	_ENIESYK(ac)K_	ENIESYK(1)K
A7Z7X8	_LLNVFK(ac)QSPIQEGIK_	LLNVFK(1)QSPIQEGIK
A7Z7X9	_NDYK(ac)LIESYNHNIK_	NDYK(1)LIESYNHNIK
A7Z813	_SGLIEGK(ac)SAR_	SGLIEGK(1)SAR
A7Z813	_ANQYDK(ac)VVLAR_	ANQYDK(1)VVLAR
A7Z8B0	_GSLDTYK(ac)TGIPLQK_	GSLDTYK(1)TGIPLQK
A7Z8S7	_AYLDSVAVAGK(ac)SFK_	AYLDSVAVAGK(1)SFK
A7Z8S7	_VLYITAHPHDEK(ac)TSYSMATGK_	VLYITAHPHDEK(1)TSYSMATGK
A7Z8S7	_SFK(ac)YTEQGPIGLLTDKK_	SFK(1)YTEQGPIGLLTDKK
A7Z904	_AMGLVDMK(ac)QGEGTYIR_	AMGLVDMK(1)QGEGTYIR
A7ZAB5	_AAYQNDYK(ac)QFQHDVSK_	AAYQNDYK(1)QFQHDVSK
A7ZAB5	_QFQHDVSK(ac)AYK_	QFQHDVSK(1)AYK
A7ZAB5	_HGELEDK(ac)DAIK_	HGELEDK(1)DAIK
A7ZAF9	_QLK(ac)NTTDIGNPVNVEK_	QLK(1)NTTDIGNPVNVEK
A7ZAM8	_GEGLLCK(ac)ETHDTVIR_	GEGLLCK(1)ETHDTVIR
A7ZAM8	_IIQALK(ac)DQADK_	IIQALK(1)DQADK
A7ZAM8	_LK(ac)GEGLLCK_	LK(1)GEGLLCK
A7ZAM8	_IDNPIIK(ac)DVR_	IDNPIIK(1)DVR
A7ZAM8	_AFHNDQLGPFYEK(ac)TAK_	AFHNDQLGPFYEK(1)TAK
A7ZAN0	_KSDIEGVK(ac)TFK_	KSDIEGVK(1)TFK
A7ZAV6	_K(ac)QFDDESLAELK_	K(1)QFDDESLAELK
C5IFA3	_IETGEIESVLLK(ac)HGQVK_	IETGEIESVLLK(1)HGQVK
D0EZ72	_DLVDIWK(ac)SVLK_	DLVDIWK(1)SVLK
D3VML4	_LDIEK(ac)LLIR_	LDIEK(1)LLIR
D3VML4	_SATLQNIDVEHSVFK(ac)NCYFK_	SATLQNIDVEHSVFK(1)NCYFK
E1UJ94	_VSGSVQEVLSK(ac)YQK_	VSGSVQEVLSK(1)YQK
E1UJC1	_VVDYVLGAFTK(ac)EEAPHINDAVSK_	VVDYVLGAFTK(1)EEAPHINDAVSK
E1UJS8	_QSQSLSVHPYEVYK(ac)HLR_	QSQSLSVHPYEVYK(1)HLR
E1UJS8	_HEYK(ac)ESFK_	HEYK(1)ESFK
E1UJT5	_SSDLGDVIGITGK(ac)VFK_	SSDLGDVIGITGK(1)VFK
E1UJT5	_YHGLK(ac)DVEQR_	YHGLK(1)DVEQR
E1UJT5	_ALRPLPDK(ac)YHGLK_	ALRPLPDK(1)YHGLK
E1UJT5	_VFK(ac)TNVGELSVK_	VFK(1)TNVGELSVK
E1UJW7	_DTEK(ac)PFMM(ox)PVEDVFSITGR_	DTEK(1)PFMMPVEDVFSITGR
E1UJW7	_GSALK(ac)ALEGDAEYEEK_	GSALK(1)ALEGDAEYEEK
E1UJW7	_FK(ac)AEVYVLSK_	FK(1)AEVYVLSK
E1UJW7	_AEVYVLSK(ac)EEGGR_	AEVYVLSK(1)EEGGR
E1UJX0	_NLLLIK(ac)GNVPGAR_	NLLLIK(1)GNVPGAR
E1UJX0	_RFVK(ac)ELR_	RFVK(1)ELR
E1UJX1	_EMAAILK(ac)GLSVEK_	EMAAILK(1)GLSVEK
E1UJX1	_LLITK(ac)AAVEK_	LLITK(1)AAVEK
E1UJX1	_SYSYK(ac)LPK_	SYSYK(1)LPK
E1UJY9	_K(ac)EYAIVNVDK_	K(1)EYAIVNVDK
E1UKL0	_EGHQVSELK(ac)YR_	EGHQVSELK(1)YR
E1UL14	_INNYIK(ac)ENNLK_	INNYIK(1)ENNLK
E1UL24	_NNPDRVEFK(ac)K_	NNPDRVEFK(1)K
E1UL78	_VQADFENYK(ac)R_	VQADFENYK(1)R
E1UL78	_SRLEMEAAQK(ac)YR_	SRLEMEAAQK(1)YR
E1ULG8	_AHK(ac)GFVNDAK_	AHK(1)GFVNDAK
E1ULG8	_K(ac)SFAPGLYDLTELQR_	K(1)SFAPGLYDLTELQR
E1ULG8	_MMLK(ac)VNGK_	MMLK(1)VNGK
E1ULG8	_K(ac)LYDLIAK_	K(1)LYDLIAK
E1ULG8	_SAVFIK(ac)DMK_	SAVFIK(1)DMK
E1ULI6	_VVGK(ac)TDNER_	VVGK(1)TDNER
E1ULJ2	_NHDK(ac)EFYK_	NHDK(1)EFYK
E1ULN5	_EAK(ac)EYGLK_	EAK(1)EYGLK
E1ULV3	_IAELLEAHDAVQTLYYPGSAK(ac)HPGHELTK_	IAELLEAHDAVQTLYYPGSAK(1)HPGHELTK
E1ULW9	_VDHK(ac)GFEAEMEK_	VDHK(1)GFEAEMEK
E1ULW9	_IQSLQAELK(ac)EAQR_	IQSLQAELK(1)EAQR
E1ULW9	_EKQEFIAK(ac)VIK_	EKQEFIAK(1)VIK
E1ULW9	_TNDIENVGK(ac)TAR_	TNDIENVGK(1)TAR
E1ULW9	_GEK(ac)YGNDPSDSELYPGGENDR_	GEK(1)YGNDPSDSELYPGGENDR
E1ULW9	_EMGAMALFGEK(ac)YGDIVR_	EMGAMALFGEK(1)YGDIVR
E1ULW9	_VNLSAGVTK(ac)DLIEK_	VNLSAGVTK(1)DLIEK
E1ULW9	_DLIEK(ac)GLHAGK_	DLIEK(1)GLHAGK
E1ULW9	_DTAFK(ac)VIADHIR_	DTAFK(1)VIADHIR
E1ULW9	_VIK(ac)TEEER_	VIK(1)TEEER
E1UM21	_WFNAEK(ac)GFGFIER_	WFNAEK(1)GFGFIER
E1UMY7	_EM(ox)CEK(ac)LLANTVIEDYR_	EMCEK(1)LLANTVIEDYR
E1UNA2	_NM(ox)QNFELLK(ac)AAGSVK_	NMQNFELLK(1)AAGSVK
E1UNA2	_TSPYDFQGLGVEGLQILK(ac)R_	TSPYDFQGLGVEGLQILK(1)R
E1UNA2	_QQADALNLEILK(ac)LINER_	QQADALNLEILK(1)LINER
E1UNA2	_KPVLLK(ac)R_	KPVLLK(1)R
E1UNA2	_GAVVK(ac)EIGK_	GAVVK(1)EIGK
E1UNA2	_GGAFK(ac)PR_	GGAFK(1)PR
E1UNC4	_VYGK(ac)SCHAMEPDNGINAGLK_	VYGK(1)SCHAMEPDNGINAGLK
E1UNE3	_DITEQK(ac)EYEK_	DITEQK(1)EYEK
E1UNJ2	_QK(ac)HLLDAQAR_	QK(1)HLLDAQAR
E1UNJ5	_CGLTTK(ac)HIESR_	CGLTTK(1)HIESR
E1UNJ5	_QQQEVAELK(ac)DFVAR_	QQQEVAELK(1)DFVAR
E1UNQ9	_NAAYVTGTAEHWLPK(ac)WTK_	NAAYVTGTAEHWLPK(1)WTK
E1UNQ9	_ILEK(ac)HNVSVYNER_	ILEK(1)HNVSVYNER
E1UNQ9	_DLQALSK(ac)DYR_	DLQALSK(1)DYR
E1UNQ9	_DEIVK(ac)AIQNR_	DEIVK(1)AIQNR
E1UNT8	_GK(ac)YLAYR_	GK(1)YLAYR
E1UNT8	_AINNK(ac)FDR_	AINNK(1)FDR
E1UPY6	_M(ox)IHLAPNTSSTIVSK(ac)SISK_	MIHLAPNTSSTIVSK(1)SISK
E1UPY6	_GLTK(ac)EIVEEISR_	GLTK(1)EIVEEISR
E1UPY6	_YPAVILK(ac)GEGAR_	YPAVILK(1)GEGAR
E1UPY6	_DTDSALK(ac)ENEDIFR_	DTDSALK(1)ENEDIFR
E1UPY6	_VSK(ac)VSEEQLFYLMSR_	VSK(1)VSEEQLFYLMSR
E1UPY6	_QTFDK(ac)LGIPEAEQK_	QTFDK(1)LGIPEAEQK
E1UPY6	_MPEIGEYK(ac)YGFHDK_	MPEIGEYK(1)YGFHDK
E1UQB7	_K(ac)SMDETFSK_	K(1)SMDETFSK
E1UQB7	_QQYGEDYLK(ac)DQVK_	QQYGEDYLK(1)DQVK
E1UQB7	_EYYDGLK(ac)GK_	EYYDGLK(1)GK
E1UQB7	_VTDSDTK(ac)EYYDGLK_	VTDSDTK(1)EYYDGLK
E1UQB7	_LNDNSAVQAAIQK(ac)VMK_	LNDNSAVQAAIQK(1)VMK
E1UQB7	_EYK(ac)TQLGDQYSALK_	EYK(1)TQLGDQYSALK
E1UQB7	_DNGGDLGWFDK(ac)K_	DNGGDLGWFDK(1)K
E1UQB7	_VSDKEIDNK(ac)LK_	VSDKEIDNK(1)LK
E1UQB7	_GK(ac)YDDMK_	GK(1)YDDMK
E1UQB7	_DQVK(ac)YELLAQK_	DQVK(1)YELLAQK
E1UQS1	_EK(ac)YGLVEITHQPELCAYVTR_	EK(1)YGLVEITHQPELCAYVTR
E1UQW4	_SVCQFDESLK(ac)ENEYR_	SVCQFDESLK(1)ENEYR
E1UQW4	_HDFK(ac)VYQK_	HDFK(1)VYQK
E1URD8	_QAIANIK(ac)EYHER_	QAIANIK(1)EYHER
E1URH3	_GENIEVTPALK(ac)DHVER_	GENIEVTPALK(1)DHVER
E1URS6	_SCDILK(ac)IIR_	SCDILK(1)IIR
E1URX1	_FCK(ac)SCQTDIESQLDHMNQK_	FCK(1)SCQTDIESQLDHMNQK
E1URX1	_EEEK(ac)AFETVYK_	EEEK(1)AFETVYK
E1URX1	_AFETVYK(ac)FLR_	AFETVYK(1)FLR
E1USL0	_MLK(ac)GDFAPGFYVK_	MLK(1)GDFAPGFYVK
E1USL0	_GAVWQETVK(ac)DLSEK_	GAVWQETVK(1)DLSEK
E1USS1	_ELAK(ac)IAPNITVK_	ELAK(1)IAPNITVK
E1USS1	_VIHQLTK(ac)HPLTDK_	VIHQLTK(1)HPLTDK
E1UST1	_K(ac)LFDHLQK_	K(1)LFDHLQK
E1USW9	_NLEK(ac)EFQTALLNR_	NLEK(1)EFQTALLNR
E1UT10	_HIGGK(ac)SNIISATHCATR_	HIGGK(1)SNIISATHCATR
E1UT10	_VYDAFSK(ac)EADLGR_	VYDAFSK(1)EADLGR
E1UTA7	_THFK(ac)LNVPGM(ox)TECPSCGEMK_	THFK(1)LNVPGMTECPSCGEMK
E1UTA9	_MK(ac)SAEFWDK_	MK(1)SAEFWDK
E1UTB9	_VLTSFTGVK(ac)HR_	VLTSFTGVK(1)HR
E1UTB9	_K(ac)FYNDSK_	K(1)FYNDSK
E1UTB9	_AIQK(ac)VLTSFTGVK_	AIQK(1)VLTSFTGVK
E1UTG2	_LTFSSTHLK(ac)YVDHGQDAEYAMEAR_	LTFSSTHLK(1)YVDHGQDAEYAMEAR
E1UTG2	_NANFTGEHFADQK(ac)FNVK_	NANFTGEHFADQK(1)FNVK
E1UTG4	_AVHGPEQATK(ac)AFYR_	AVHGPEQATK(1)AFYR
E1UTL1	_EHLK(ac)WVHR_	EHLK(1)WVHR
E1UTQ3	_EILQIEK(ac)QFER_	EILQIEK(1)QFER
E1UTU7	_TWSK(ac)TAVPR_	TWSK(1)TAVPR
E1UTZ5	_EVLK(ac)LIPGLENVDIVR_	EVLK(1)LIPGLENVDIVR
E1UTZ5	_DSLDMDK(ac)VYLK_	DSLDMDK(1)VYLK
E1UTZ5	_WGDQK(ac)EVLK_	WGDQK(1)EVLK
E1UU08	_TASLEK(ac)TIK_	TASLEK(1)TIK
E1UU08	_SEINILNK(ac)DLDTSK_	SEINILNK(1)DLDTSK
E1UU25	_TIAESDESCVVFGM(ox)PK(ac)SAIK_	TIAESDESCVVFGMPK(1)SAIK
E1UU26	_QLQK(ac)ELNKK_	QLQK(1)ELNKK
E1UU26	_EHLQTCNEK(ac)LLLLEK_	EHLQTCNEK(1)LLLLEK
E1UU64	_VTQVHLGPAVTK(ac)YEVYPDVGVK_	VTQVHLGPAVTK(1)YEVYPDVGVK
E1UU78	_TFAEAK(ac)YPAVGYK_	TFAEAK(1)YPAVGYK
E1UU82	_TPQVFGHEFSGIVAETGK(ac)HVTNVK_	TPQVFGHEFSGIVAETGK(1)HVTNVK
E1UU88	_NK(ac)SELTDEDYEAFYAEK_	NK(1)SELTDEDYEAFYAEK
E1UU88	_MLTSYEEK(ac)EFK_	MLTSYEEK(1)EFK
E1UU88	_QLK(ac)LIAK_	QLK(1)LIAK
E1UU88	_VLEINPNHEVFETLK(ac)NAHGQDR_	VLEINPNHEVFETLK(1)NAHGQDR
E1UU88	_QLK(ac)FGVYNDFGANK_	QLK(1)FGVYNDFGANK
E1UU88	_ELISNASDAIDK(ac)IYYK_	ELISNASDAIDK(1)IYYK
E1UU88	_LIAK(ac)NINK_	LIAK(1)NINK
E1UU88	_EK(ac)YESFYESFGR_	EK(1)YESFYESFGR
E1UU88	_K(ac)YSDFIR_	K(1)YSDFIR
E1UUA8	_VIK(ac)ENYEDVLR_	VIK(1)ENYEDVLR
E1UUM2	_K(ac)EHFVNFR_	K(1)EHFVNFR
E1UUQ1	_YIEK(ac)EFSPAYEK_	YIEK(1)EFSPAYEK
E1UUQ1	_FYNDYALK(ac)TNDK_	FYNDYALK(1)TNDK
E1UUQ1	_ELK(ac)AFVAENGMYHSYR_	ELK(1)AFVAENGMYHSYR
E1UUQ1	_EAVHSYFVDYINQNTVFFHDLK(ac)EK_	EAVHSYFVDYINQNTVFFHDLK(1)EK
E1UUQ1	_DINDFLDTK(ac)K_	DINDFLDTK(1)K
E1UUQ1	_GVVGVM(ox)K(ac)LLDNAFR_	GVVGVMK(1)LLDNAFR
F2YQ17	_QLDELLK(ac)ELPQSPK_	QLDELLK(1)ELPQSPK
F2YQ17	_VEYAYNDK(ac)QLDELLK_	VEYAYNDK(1)QLDELLK
G5D7Q7	_SYTK(ac)QFHTKPER_	SYTK(1)QFHTKPER
H9TE67	_LSEHCLSK(ac)TDTEK_	LSEHCLSK(1)TDTEK
H9TE67	_MYILSK(ac)NR_	MYILSK(1)NR
H9TE67	_HTAQLK(ac)K_	HTAQLK(1)K
H9TE67	_QEAYWLK(ac)R_	QEAYWLK(1)R
H9TE67	_LQYK(ac)DYAVWQR_	LQYK(1)DYAVWQR
H9TE67	_ISGADIPFQK(ac)LIK_	ISGADIPFQK(1)LIK
H9TE67	_MEAVFK(ac)ELIR_	MEAVFK(1)ELIR
H9TE68	_VQFHDISHLDEK(ac)AQDK_	VQFHDISHLDEK(1)AQDK
H9TE68	_AQDK(ac)YADR_	AQDK(1)YADR
H9TE68	_LPSLEPVQPYGK(ac)YIK_	LPSLEPVQPYGK(1)YIK
H9TE69	_ELTDK(ac)VFTPHPFR_	ELTDK(1)VFTPHPFR
H9TE69	_HK(ac)GFDLQK_	HK(1)GFDLQK
H9TE69	_ELRPLK(ac)LQYK_	ELRPLK(1)LQYK
H9TE69	_GLADGYFQQK(ac)ELTDK_	GLADGYFQQK(1)ELTDK
H9TE69	_FAAEEFK(ac)R_	FAAEEFK(1)R
I2C0C8	_DITK(ac)DTIDYQDNYDGSEREPAVMPSR_	DITK(1)DTIDYQDNYDGSEREPAVMPSR
I2C0C8	_QCLEHYLDHQK(ac)VVIR_	QCLEHYLDHQK(1)VVIR
I2C0D0	_K(ac)HGATIIADGGIK_	K(1)HGATIIADGGIK
I2C0D0	_YFQEENK(ac)K_	YFQEENK(1)K
I2C0D0	_DIEK(ac)VIEFPNSSK_	DIEK(1)VIEFPNSSK
I2C0D0	_QGGLGIIHK(ac)NMSIEQQAEHVDK_	QGGLGIIHK(1)NMSIEQQAEHVDK
I2C0D0	_ISGVPIVDNK(ac)DDQK_	ISGVPIVDNK(1)DDQK
I2C0D0	_GVITNPFFLTPDHQVFDAEHLM(ox)GK(ac)YR_	GVITNPFFLTPDHQVFDAEHLMGK(1)YR
I2C0D0	_K(ac)FVPEGIEGR_	K(1)FVPEGIEGR
I2C0E2	_EATRPDLEQLK(ac)SSWGK_	EATRPDLEQLK(1)SSWGK
I2C0E2	_SHYK(ac)APVGR_	SHYK(1)APVGR
I2C0E2	_FK(ac)YEIHCK_	FK(1)YEIHCK
I2C0H0	_YQSAK(ac)SSISEDLTIIK_	YQSAK(1)SSISEDLTIIK
I2C0H0	_FFK(ac)EQHLK_	FFK(1)EQHLK
I2C0I6	_FLK(ac)DSEDR_	FLK(1)DSEDR
I2C0I6	_VINVEK(ac)DGK_	VINVEK(1)DGK
I2C0J4	_TGLNIK(ac)YDNPK_	TGLNIK(1)YDNPK
I2C0K0	_QFVIDELK(ac)R_	QFVIDELK(1)R
I2C0K0	_LLLLNDIK(ac)DGSAR_	LLLLNDIK(1)DGSAR
I2C0K1	_VHDVK(ac)EIAR_	VHDVK(1)EIAR
I2C0M3	_VHVGDSDALDYLITK(ac)YR_	VHVGDSDALDYLITK(1)YR
I2C0M6	_VESMGMQDK(ac)IFR_	VESMGMQDK(1)IFR
I2C0M6	_PTPLLPGEAETILK(ac)R_	PTPLLPGEAETILK(1)R
I2C0N3	_GLAHNIK(ac)SAK_	GLAHNIK(1)SAK
I2C0N3	_FFLDK(ac)GADVK_	FFLDK(1)GADVK
I2C0N3	_IIAEIFK(ac)R_	IIAEIFK(1)R
I2C0N3	_GLADTALK(ac)TADSGYLTR_	GLADTALK(1)TADSGYLTR
I2C0N3	_VDNVLK(ac)QFR_	VDNVLK(1)QFR
I2C0N3	_EVDMLK(ac)EELK_	EVDMLK(1)EELK
I2C0N3	_SVIVVGPHLK(ac)MYQCGLPK_	SVIVVGPHLK(1)MYQCGLPK
I2C0N3	_PLK(ac)EGTEIIER_	PLK(1)EGTEIIER
I2C0N3	_QLLSEK(ac)EYR_	QLLSEK(1)EYR
I2C0N3	_YK(ac)GVVCDR_	YK(1)GVVCDR
I2C0N3	_DWECHCGK(ac)YK_	DWECHCGK(1)YK
I2C0N3	_AYLDK(ac)YGNK_	AYLDK(1)YGNK
I2C0N3	_YGNK(ac)FQASM(ox)GAEAINK_	YGNK(1)FQASMGAEAINK
I2C0N3	_ELVEK(ac)GLAHNIK_	ELVEK(1)GLAHNIK
I2C0N3	_PFVMK(ac)ELVEK_	PFVMK(1)ELVEK
I2C0N3	_MK(ac)NLGFR_	MK(1)NLGFR
I2C0N3	_FHITETSK(ac)M(ox)LDR_	FHITETSK(1)MLDR
I2C0P8	_IGDIVK(ac)IMETRPLSATK_	IGDIVK(1)IMETRPLSATK
I2C0P8	_FK(ac)AHDENNQAK_	FK(1)AHDENNQAK
I2C0Q9	_K(ac)HIKPGISTK_	K(1)HIKPGISTK
I2C0U5	_ASVNLENANETIEK(ac)EVK_	ASVNLENANETIEK(1)EVK
I2C122	_TEK(ac)YSEAAASCAR_	TEK(1)YSEAAASCAR
I2C122	_LIK(ac)ELYQGEGGQDSLK_	LIK(1)ELYQGEGGQDSLK
I2C187	_K(ac)IMFGGER_	K(1)IMFGGER
I2C187	_LYILDK(ac)HQR_	LYILDK(1)HQR
I2C187	_TTFDIK(ac)DGETVQR_	TTFDIK(1)DGETVQR
I2C187	_DLMK(ac)ILR_	DLMK(1)ILR
I2C1K4	_ITGAK(ac)SLER_	ITGAK(1)SLER
I2C1L0	_TLEK(ac)NQLFIPLK_	TLEK(1)NQLFIPLK
I2C1L0	_AYLK(ac)ELGTR_	AYLK(1)ELGTR
I2C1L0	_AAVELIETMK(ac)GYR_	AAVELIETMK(1)GYR
I2C1M6	_GK(ac)SFHEDLR_	GK(1)SFHEDLR
I2C1M8	_GILTSAAGK(ac)SAADDEK_	GILTSAAGK(1)SAADDEK
I2C1M8	_GLEPLADYILSLPK(ac)ENR_	GLEPLADYILSLPK(1)ENR
I2C1M8	_SVGVGQYQHDVSQK(ac)HLNESLR_	SVGVGQYQHDVSQK(1)HLNESLR
I2C1M8	_QIAEETALSQK(ac)HVESVIR_	QIAEETALSQK(1)HVESVIR
I2C1M8	_ETLK(ac)EAIEDSYK_	ETLK(1)EAIEDSYK
I2C1M8	_TGIHPESYK(ac)ETK_	TGIHPESYK(1)ETK
I2C1M8	_EELGK(ac)FTNR_	EELGK(1)FTNR
I2C1N2	_VGDK(ac)FGR_	VGDK(1)FGR
I2C1R0	_EQTIQVLK(ac)NIESILK_	EQTIQVLK(1)NIESILK
I2C1V8	_SK(ac)SEEIGFLK_	SK(1)SEEIGFLK
I2C1Z6	_EEESGYLK(ac)SLGAK_	EEESGYLK(1)SLGAK
I2C228	_LASFDLK(ac)TK_	LASFDLK(1)TK
I2C239	_IVNEVK(ac)HINR_	IVNEVK(1)HINR
I2C239	_KGEAEGVMK(ac)TFSEGFNMNVIK_	KGEAEGVMK(1)TFSEGFNMNVIK
I2C239	_HSEYGNDLLK(ac)NFVFGPCECK_	HSEYGNDLLK(1)NFVFGPCECK
I2C239	_LK(ac)GVSDPEQK_	LK(1)GVSDPEQK
I2C268	_EGNTYHK(ac)IESETGASTATISR_	EGNTYHK(1)IESETGASTATISR
I2C274	_AIIPK(ac)YNISDSYYK_	AIIPK(1)YNISDSYYK
I2C274	_EK(ac)YVFYPADTDTAK_	EK(1)YVFYPADTDTAK
I2C287	_KK(ac)YGSFEAVK_	K(0.179)K(0.821)YGSFEAVK
I2C288	_VFK(ac)HASADQIQEYEK_	VFK(1)HASADQIQEYEK
I2C288	_HASADQIQEYEK(ac)HYGIVYK_	HASADQIQEYEK(1)HYGIVYK
I2C288	_K(ac)AFM(ox)TDSVDK_	K(1)AFMTDSVDK
I2C2B8	_VLTNYK(ac)TEYSR_	VLTNYK(1)TEYSR
I2C2C0	_YIFK(ac)IVNR_	YIFK(1)IVNR
I2C2D4	_IAGLEEK(ac)HQR_	IAGLEEK(1)HQR
I2C2D4	_EYEK(ac)ALQALNEEPENDQR_	EYEK(1)ALQALNEEPENDQR
I2C2D8	_INPEQK(ac)HPQVIILAPSR_	INPEQK(1)HPQVIILAPSR
I2C2D8	_IIK(ac)TTLK_	IIK(1)TTLK
I2C2D8	_MAK(ac)SLGIELK_	MAK(1)SLGIELK
I2C2K8	_FFK(ac)IYLR_	FFK(1)IYLR
I2C2Q6	_WEVDTFK(ac)DHYEVR_	WEVDTFK(1)DHYEVR
I2C2W1	_LSQGDIVICGESITK(ac)NYAK_	LSQGDIVICGESITK(1)NYAK
I2C2W1	_VK(ac)TYSLGMR_	VK(1)TYSLGMR
I2C2W1	_GELVDIQK(ac)VR_	GELVDIQK(1)VR
I2C2W1	_HVGAIVENPELYK(ac)FLSGYK_	HVGAIVENPELYK(1)FLSGYK
I2C2Y4	_EQELPDPDFSTVK(ac)SPNPEEHAAFEYAIK_	EQELPDPDFSTVK(1)SPNPEEHAAFEYAIK
I2C2Y4	_GLIK(ac)IIGEEIDKPYTEK_	GLIK(1)IIGEEIDKPYTEK
I2C2Y4	_VK(ac)FYFAVK_	VK(1)FYFAVK
I2C2Y4	_IIGEEIDK(ac)PYTEK_	IIGEEIDK(1)PYTEK
I2C2Y4	_GLEALGYK(ac)NVTVVK_	GLEALGYK(1)NVTVVK
I2C305	_K(ac)IHAFPVDR_	K(1)IHAFPVDR
I2C349	_EYYDGLK(ac)GK_	EYYDGLK(1)GK
I2C349	_VTDADTK(ac)EYYDGLK_	VTDADTK(1)EYYDGLK
I2C359	_K(ac)SWLENENANVPK_	K(1)SWLENENANVPK
I2C359	_IDVK(ac)TFDVIYGGAQK_	IDVK(1)TFDVIYGGAQK
I2C3B9	_LQEMK(ac)HR_	LQEMK(1)HR
I2C3B9	_LSAIEQK(ac)LLEAK_	LSAIEQK(1)LLEAK
I2C3L9	_LGAK(ac)HVIIK_	LGAK(1)HVIIK
I2C3L9	_EESQAALK(ac)ELLIPR_	EESQAALK(1)ELLIPR
I2C3N8	_LSSDEHSDVLGQLK(ac)MQDISHEEVIDR_	LSSDEHSDVLGQLK(1)MQDISHEEVIDR
I2C3N8	_ESHPLVLK(ac)ITK_	ESHPLVLK(1)ITK
I2C3N8	_AEPTEELK(ac)SLSEK_	AEPTEELK(1)SLSEK
I2C3N8	_ITK(ac)YSSFSPVNNVIYMK_	ITK(1)YSSFSPVNNVIYMK
I2C3V8	_ELQQAFEK(ac)HVLAAAVGK_	ELQQAFEK(1)HVLAAAVGK
I2C3V8	_GYK(ac)TYAALK_	GYK(1)TYAALK
I2C3V8	_KTEEITK(ac)LIEK_	KTEEITK(1)LIEK
I2C462	_ELLEQSPK(ac)HTDAR_	ELLEQSPK(1)HTDAR
I2C4A0	_MYDCK(ac)ESAGK_	MYDCK(1)ESAGK
I2C4A0	_TFDIK(ac)APER_	TFDIK(1)APER
I2C4F2	_VLK(ac)AAPK_	VLK(1)AAPK
I2C4G2	_QK(ac)SGTSIGSTFYK_	QK(1)SGTSIGSTFYK
I2C4G2	_GK(ac)HVLQVPVTAGIR_	GK(1)HVLQVPVTAGIR
I2C4G2	_VETNGSSGIK(ac)HK_	VETNGSSGIK(1)HK
I2C4G2	_RPQELIEK(ac)AVNQDAPIYEGSGGGSSASNEDGPK_	RPQELIEK(1)AVNQDAPIYEGSGGGSSASNEDGPK
I2C4H3	_IK(ac)SGDWK_	IK(1)SGDWK
I2C4H9	_NSQNPELAEK(ac)YK_	NSQNPELAEK(1)YK
I2C4I5	_K(ac)AFGSFEPHPGK_	K(1)AFGSFEPHPGK
I2C4I5	_QLK(ac)TYEPEK_	QLK(1)TYEPEK
I2C4I5	_DCITEIPK(ac)DR_	DCITEIPK(1)DR
I2C4I5	_AIADGDQIYSVIK(ac)ATAINHGAK_	AIADGDQIYSVIK(1)ATAINHGAK
I2C4I5	_AIEDAGYK(ac)ASK_	AIEDAGYK(1)ASK
I2C4I5	_QAEEVK(ac)YINDKR_	QAEEVK(1)YINDKR
I2C4I5	_VSAPGYPFAK(ac)ELCR_	VSAPGYPFAK(1)ELCR
I2C4I6	_SLGK(ac)THLYEMVWDR_	SLGK(1)THLYEMVWDR
I2C4I6	_EDGEK(ac)HSFSVK_	EDGEK(1)HSFSVK
I2C4I6	_LEK(ac)YFGR_	LEK(1)YFGR
I2C4I6	_K(ac)AFLPAAEQR_	K(1)AFLPAAEQR
I2C4I6	_FDQSPFFPNTSLK(ac)EWR_	FDQSPFFPNTSLK(1)EWR
I2C4I6	_YIPYVEK(ac)LHAAEINR_	YIPYVEK(1)LHAAEINR
I2C4I6	_WGGFIK(ac)DADK_	WGGFIK(1)DADK
I2C4I6	_LLIDAYIK(ac)ELEPK_	LLIDAYIK(1)ELEPK
I2C4I6	_MLSAEYQK(ac)IK_	MLSAEYQK(1)IK
I2C4I6	_NQM(ox)LPPTLHCK(ac)TPNPR_	NQMLPPTLHCK(1)TPNPR
I2C4K1	_QSDMDQEQLK(ac)TLFER_	QSDMDQEQLK(1)TLFER
I2C4S6	_EVAK(ac)YNGPVSEFVPPEVEQALK_	EVAK(1)YNGPVSEFVPPEVEQALK
I2C4T6	_LETGMFQQILK(ac)HNHELAK_	LETGMFQQILK(1)HNHELAK
I2C4X5	_IVLVDFGM(ox)K(ac)HGILR_	IVLVDFGMK(1)HGILR
I2C4X5	_SAYTLDEYLK(ac)M(ox)K_	SAYTLDEYLK(1)MK
I2C4X5	_DDFESITPFVK(ac)GLIVK_	DDFESITPFVK(1)GLIVK
I2C4Z0	_VHQPFK(ac)HDVIFHIR_	VHQPFK(1)HDVIFHIR
I2C4Z0	_K(ac)HIEGGFIEK_	K(1)HIEGGFIEK
I2C4Z0	_TVLPGYDYK(ac)LPPAQEK_	TVLPGYDYK(1)LPPAQEK
I2C4Z0	_TPSENAQMYFTK(ac)YQK_	TPSENAQMYFTK(1)YQK
I2C4Z0	_EELVEGK(ac)YLRPK_	EELVEGK(1)YLRPK
I2C4Z0	_LEK(ac)TLDYSENAK_	LEK(1)TLDYSENAK
I2C4Z0	_DSGSVPVDYTK(ac)IR_	DSGSVPVDYTK(1)IR
I2C4Z2	_ANDHQITK(ac)LVVEMK_	ANDHQITK(1)LVVEMK
I2C4Z7	_VEEELTK(ac)VLPQAR_	VEEELTK(1)VLPQAR
I2C502	_TETVPSLPSACEDWLK(ac)DR_	TETVPSLPSACEDWLK(1)DR
I2C510	_GFTK(ac)SIENK_	GFTK(1)SIENK
I2C519	_KIEQFK(ac)EFQER_	KIEQFK(1)EFQER
I2C519	_GSLEYK(ac)ILNEK_	GSLEYK(1)ILNEK
I2C525	_INEELALK(ac)WLQTGAK_	INEELALK(1)WLQTGAK
I2C525	_FIETVGTYNPVAK(ac)PAEVK_	FIETVGTYNPVAK(1)PAEVK
I2C540	_ESFK(ac)HPR_	ESFK(1)HPR
I2C540	_KLPLK(ac)SEEDVK_	KLPLK(1)SEEDVK
I2C540	_AVLAQLK(ac)GNK_	AVLAQLK(1)GNK
I2C540	_MLPDLK(ac)EGDTVLSK_	MLPDLK(1)EGDTVLSK
I2C540	_PIVK(ac)QIGVK_	PIVK(1)QIGVK
I2C540	_VVFNEITK(ac)DAIK_	VVFNEITK(1)DAIK
I2C540	_LVK(ac)TLEELGIGR_	LVK(1)TLEELGIGR
I2C563	_EQLNELK(ac)QSR_	EQLNELK(1)QSR
I2C580	_LSGEALAGEQGNGINPTVIQSIAK(ac)QVK_	LSGEALAGEQGNGINPTVIQSIAK(1)QVK
I2C580	_KDESAVK(ac)YEK_	KDESAVK(1)YEK
I2C580	_YEK(ac)LSYLDVLK_	YEK(1)LSYLDVLK
I2C584	_TFQPK(ac)YVAVGDMDTYQK_	TFQPK(1)YVAVGDMDTYQK
I2C586	_EVPADAEAK(ac)SHK_	EVPADAEAK(1)SHK
I2C586	_DEVK(ac)SYK_	DEVK(1)SYK
I2C586	_VIQNIQK(ac)IVR_	VIQNIQK(1)IVR
I2C586	_GDHEVNDVK(ac)VK_	GDHEVNDVK(1)VK
I2C586	_LPLTLYQIQSK(ac)FR_	LPLTLYQIQSK(1)FR
I2C586	_SHK(ac)LLLR_	SHK(1)LLLR
I2C586	_TLSAIAEQHHDEK(ac)GLIWPK_	TLSAIAEQHHDEK(1)GLIWPK
I2C587	_HELPK(ac)VHFR_	HELPK(1)VHFR
I2C587	_LNKPVVATGNVHYLNDEDK(ac)IYR_	LNKPVVATGNVHYLNDEDK(1)IYR
I2C587	_VSK(ac)TILEYLDR_	VSK(1)TILEYLDR
I2C587	_SQLNK(ac)YR_	SQLNK(1)YR
I2C587	_FLYPEFK(ac)NHR_	FLYPEFK(1)NHR
I2C592	_NQYQQKPLK(ac)PK_	NQYQQK(0.014)PLK(0.986)PK
I2C592	_FKDDVK(ac)EVSQGYECGITIK_	FK(0.022)DDVK(0.978)EVSQGYECGITIK
I2C592	_TIK(ac)QLDAK_	TIK(1)QLDAK
I2C592	_ASK(ac)QLEEQR_	ASK(1)QLEEQR
I2C592	_TAGPSTPVEITGLNDVPQAGDQFLVFK(ac)DEK_	TAGPSTPVEITGLNDVPQAGDQFLVFK(1)DEK
I2C592	_QTFK(ac)VSK_	QTFK(1)VSK
I2C594	_KKEEALK(ac)GLEK_	KKEEALK(1)GLEK
I2C597	_IGDEILVK(ac)VTEIDK_	IGDEILVK(1)VTEIDK
I2C597	_QTLSK(ac)LVK_	QTLSK(1)LVK
I2C597	_SLAEPDLLSAIQVHEK(ac)HAR_	SLAEPDLLSAIQVHEK(1)HAR
I2C597	_ALEPVIPNEK(ac)DFPYTVR_	ALEPVIPNEK(1)DFPYTVR
I2C597	_QINK(ac)IIEDTGVK_	QINK(1)IIEDTGVK
I2C597	_NAVVAK(ac)FEEEEHDEDTIKK_	NAVVAK(1)FEEEEHDEDTIKK
I2C597	_IDGK(ac)FVINPTVDQLEK_	IDGK(1)FVINPTVDQLEK
I2C597	_VK(ac)SLAEPDLLSAIQVHEK_	VK(1)SLAEPDLLSAIQVHEK
I2C597	_EPK(ac)PLDFFPLTVNYEER_	EPK(1)PLDFFPLTVNYEER
I2C597	_LVK(ac)NEVR_	LVK(1)NEVR
I2C599	_NELLLGK(ac)HK_	NELLLGK(1)HK
I2C599	_DVEK(ac)WFGTYEAK_	DVEK(1)WFGTYEAK
I2C599	_ASGISEPEFHYEK(ac)LTR_	ASGISEPEFHYEK(1)LTR
I2C5C1	_LSGAINK(ac)SK_	LSGAINK(1)SK
I2C5C1	_ENAK(ac)QFLK_	ENAK(1)QFLK
I2C5C1	_QFLK(ac)ENK_	QFLK(1)ENK
I2C5C1	_ALK(ac)FYSSVR_	ALK(1)FYSSVR
I2C5C4	_IEDELDYPGHIK(ac)VTVIR_	IEDELDYPGHIK(1)VTVIR
I2C5C4	_TIAEAK(ac)IAGAR_	TIAEAK(1)IAGAR
I2C5E8	_AVLLEK(ac)QWVPCEIDSAGEK_	AVLLEK(1)QWVPCEIDSAGEK
I2C5E9	_ELAAFLK(ac)K_	ELAAFLK(1)K
I2C5F0	_APVIDLQK(ac)LR_	APVIDLQK(1)LR
I2C5F1	_LHQGK(ac)SVQR_	LHQGK(1)SVQR
I2C5F1	_GLPK(ac)SEEAIR_	GLPK(1)SEEAIR
I2C5F1	_LLQEEGHTVK(ac)SAVMIDTPYSEK_	LLQEEGHTVK(1)SAVMIDTPYSEK
I2C5F1	_EYCYTDLSK(ac)AFFMHAEK_	EYCYTDLSK(1)AFFMHAEK
I2C5F1	_PQNAIK(ac)AFCEK_	PQNAIK(1)AFCEK
I2C5F1	_EYGPDNPYLTYK(ac)R_	EYGPDNPYLTYK(1)R
I2C5F1	_SGLLK(ac)TMAK_	SGLLK(1)TMAK
I2C5F1	_FEGYALK(ac)R_	FEGYALK(1)R
I2C5F1	_GFLK(ac)QSGSTYVLTGPIER_	GFLK(1)QSGSTYVLTGPIER
I2C5F1	_HHVK(ac)EYCYTDLSK_	HHVK(1)EYCYTDLSK
I2C5F1	_AFCEK(ac)LYANK_	AFCEK(1)LYANK
I2C5F1	_AFFMHAEK(ac)EYGPDNPYLTYK_	AFFMHAEK(1)EYGPDNPYLTYK
I2C5F1	_ADVLWQEWDEK(ac)K_	ADVLWQEWDEK(1)K
I2C5F3	_K(ac)HPAEDLTSK_	K(1)HPAEDLTSK
I2C5F3	_YDDCMAFLK(ac)DGR_	YDDCMAFLK(1)DGR
I2C5F3	_EFK(ac)QYMK_	EFK(1)QYMK
I2C5F3	_EQDPIHK(ac)FELQR_	EQDPIHK(1)FELQR
I2C5F3	_QYM(ox)K(ac)TLIEEK_	QYMK(1)TLIEEK
I2C5H1	_EVFK(ac)TAYAK_	EVFK(1)TAYAK
I2C603	_GELPK(ac)DWDQEVPVYEK_	GELPK(1)DWDQEVPVYEK
I2C603	_NGGDFTAK(ac)DYAGK_	NGGDFTAK(1)DYAGK
I2C603	_FGASAPGETIMK(ac)EYGFTAENVVDR_	FGASAPGETIMK(1)EYGFTAENVVDR
I2C603	_KEQEWNELFAAYK(ac)EK_	KEQEWNELFAAYK(1)EK
I2C603	_EK(ac)YPELAEQLSLGMK_	EK(1)YPELAEQLSLGMK
I2C603	_DWDQEVPVYEK(ac)GSSLASR_	DWDQEVPVYEK(1)GSSLASR
I2C620	_K(ac)AFPDWHAAYEK_	K(1)AFPDWHAAYEK
I2C644	_SDIIDCTTK(ac)VFR_	SDIIDCTTK(1)VFR
I2C644	_DGSDWEK(ac)TLKPR_	DGSDWEK(0.998)TLK(0.002)PR
I2C662	_MLIGK(ac)EFTAK_	MLIGK(1)EFTAK
I2C662	_EAAAILK(ac)DTR_	EAAAILK(1)DTR
I2C662	_YQNLSHIQHDMLLFK(ac)NQSDHK_	YQNLSHIQHDMLLFK(1)NQSDHK
I2C667	_NAPHEQGGK(ac)HISGGER_	NAPHEQGGK(1)HISGGER
I2C6A4	_FGVK(ac)SHYLVNADELQIK_	FGVK(1)SHYLVNADELQIK
I2C6A4	_LGGK(ac)SNSGEGGEDPKR_	LGGK(1)SNSGEGGEDPKR
I2C6A4	_YGK(ac)SVTEGVVK_	YGK(1)SVTEGVVK
I2C6A4	_TLVHPDIK(ac)SQNIR_	TLVHPDIK(1)SQNIR
I2C6A4	_KPLK(ac)LEEVESAASIVK_	KPLK(1)LEEVESAASIVK
I2C6A4	_GLK(ac)DLFQQAEK_	GLK(1)DLFQQAEK
I2C6A4	_QVFIGAANDLK(ac)DSLAFER_	QVFIGAANDLK(1)DSLAFER
I2C6A4	_NDYSLFK(ac)QYSHAADEER_	NDYSLFK(1)QYSHAADEER
I2C6A4	_SVTEGVVK(ac)VMSK_	SVTEGVVK(1)VMSK
I2C6A4	_HQAAYK(ac)DDYSQTLDPGSEFQWR_	HQAAYK(1)DDYSQTLDPGSEFQWR
I2C6A4	_AAETFIK(ac)VIPK_	AAETFIK(1)VIPK
I2C6A4	_QEIDEGRLDIPYEEAVSK(ac)YGK_	QEIDEGRLDIPYEEAVSK(1)YGK
I2C6A4	_TLFSDDLEK(ac)GLK_	TLFSDDLEK(1)GLK
I2C6A4	_K(ac)PLKLEEVESAASIVK_	K(0.841)PLK(0.159)LEEVESAASIVK
I2C6A4	_NLFAFK(ac)EDR_	NLFAFK(1)EDR
I2C6A8	_SLHELLDDGILK(ac)QVK_	SLHELLDDGILK(1)QVK
I2C6A8	_QLK(ac)TELDR_	QLK(1)TELDR
I2C6B5	_AHVK(ac)HYDPETVSAITGVK_	AHVK(1)HYDPETVSAITGVK
I2C6G5	_ELFNK(ac)CLK_	ELFNK(1)CLK
I2C6H8	_VIYK(ac)LTDK_	VIYK(1)LTDK
I2C6J1	_TENSDFVLESK(ac)YFNDIK_	TENSDFVLESK(1)YFNDIK
I2C6J1	_ENVTK(ac)YEYEPWHLR_	ENVTK(1)YEYEPWHLR
I2C6N3	_GSVWK(ac)QMTESR_	GSVWK(1)QMTESR
I2C6N3	_ALHDPK(ac)TSIR_	ALHDPK(1)TSIR
I2C6W2	_MLSQIDFK(ac)K_	MLSQIDFK(1)K
I2C6W3	_RFEK(ac)DEITK_	RFEK(1)DEITK
I2C6W4	_VTESGNKPDTSFITK(ac)TFPK_	VTESGNKPDTSFITK(1)TFPK
I2C6W4	_EFFDLLK(ac)R_	EFFDLLK(1)R
I2C6W4	_MVEASPDQFQDVK(ac)R_	MVEASPDQFQDVK(1)R
I2C6W4	_AVNEAK(ac)PTFIR_	AVNEAK(1)PTFIR
I2C6Y2	_FYK(ac)HHGIDPIR_	FYK(1)HHGIDPIR
I2C6Y2	_DTNK(ac)YSAFVEEVMK_	DTNK(1)YSAFVEEVMK
I2C6Y7	_K(ac)HVSIAQLSDELK_	K(1)HVSIAQLSDELK
I2C6Y7	_ISPEQLK(ac)QAITEK_	ISPEQLK(1)QAITEK
I2C6Y7	_YTPSGGLPALK(ac)DSIAK_	YTPSGGLPALK(1)DSIAK
I2C6Y7	_DVDEYVK(ac)ALLEEEK_	DVDEYVK(1)ALLEEEK
I2C6Y7	_FK(ac)NDQGIEYKPSEIIVCTGAK_	FK(1)NDQGIEYKPSEIIVCTGAK
I2C6Y7	_AAAENCGFK(ac)DVDEYVK_	AAAENCGFK(1)DVDEYVK
I2C722	_VLMTVQTDTPQDEIK(ac)HVYLEK_	VLMTVQTDTPQDEIK(1)HVYLEK
I2C762	_SLLSGFLK(ac)PR_	SLLSGFLK(1)PR
I2C762	_MTSLK(ac)IVGR_	MTSLK(1)IVGR
I2C762	_VDSTVNEVNAGGVAK(ac)ER_	VDSTVNEVNAGGVAK(1)ER
I2C762	_LETSFITK(ac)SLLSGFLKPR_	LETSFITK(1)SLLSGFLKPR
I2C789	_PALYQAK(ac)YEAVSANR_	PALYQAK(1)YEAVSANR
I2C789	_SFK(ac)QAFIDADLK_	SFK(1)QAFIDADLK
I2C7A1	_GGFLK(ac)LVK_	GGFLK(1)LVK
I2C7A1	_AAAFIK(ac)EHVK_	AAAFIK(1)EHVK
I2C7A1	_FPDMSEAYDK(ac)ELSSLAEK_	FPDMSEAYDK(1)ELSSLAEK
I2C7G6	_AAFLQK(ac)IK_	AAFLQK(1)IK
I2C7G6	_DDILIDGGNTYYK(ac)DTQR_	DDILIDGGNTYYK(1)DTQR
I2C7G6	_IK(ac)DAYDREPELDNLLLDSYFK_	IK(1)DAYDREPELDNLLLDSYFK
I2C7H7	_IMK(ac)MVER_	IMK(1)MVER
I2C7N4	_ELK(ac)SVQK_	ELK(1)SVQK
I2C7N4	_VSDIAEALAVHPSSVTK(ac)M(ox)VQK_	VSDIAEALAVHPSSVTK(1)MVQK
I2C7N4	_LDKDEYLIYEK(ac)YR_	LDKDEYLIYEK(1)YR
I2C7U2	_VLHVNDSK(ac)NIK_	VLHVNDSK(1)NIK
I2C7U5	_LEILK(ac)QVEK_	LEILK(1)QVEK
I2C7U5	_DVNTVAVTAGASTPTPITK(ac)EVIR_	DVNTVAVTAGASTPTPITK(1)EVIR
I2C7U5	_NASLDK(ac)TLPR_	NASLDK(1)TLPR
I2C7U6	_K(ac)SHPYEEVAYDIYPVEQSPLEK_	K(1)SHPYEEVAYDIYPVEQSPLEK
I2C7U6	_PLK(ac)QITTDQPGGR_	PLK(1)QITTDQPGGR
I2C7U6	_LTAMAGEK(ac)NYDVR_	LTAMAGEK(1)NYDVR
I2C7U6	_LIEK(ac)CIK_	LIEK(1)CIK
I2C7U6	_VAVLGGDGNK(ac)YIYQAK_	VAVLGGDGNK(1)YIYQAK
I2C7W1	_GIWK(ac)TAR_	GIWK(1)TAR
I2C7X6	_ENGIDLSK(ac)DK_	ENGIDLSK(1)DK
I2C7X6	_TLK(ac)DLEGK_	TLK(1)DLEGK
I2C7X6	_HM(ox)GTDYK(ac)VEIEGK_	HMGTDYK(1)VEIEGK
I2C7X6	_KANDAK(ac)DALK_	KANDAK(1)DALK
I2C7X6	_AK(ac)FEELSAHLVER_	AK(1)FEELSAHLVER
I2C7X6	_NEADQLVFQTEK(ac)TLK_	NEADQLVFQTEK(1)TLK
I2C7X6	_PMSADNK(ac)TLGR_	PMSADNK(1)TLGR
I2C7X6	_TTPSVVAFK(ac)NGER_	TTPSVVAFK(1)NGER
I2C7X6	_LGGDDFDQVIIDHLVAEFK(ac)K_	LGGDDFDQVIIDHLVAEFK(1)K
I2C810	_K(ac)LFPK(ac)VK_	K(1)LFPK(1)VK
I2C810	_K(ac)LFPK(ac)VK_	K(1)LFPK(1)VK
I2C844	_EINNSYAVLQFK(ac)NR_	EINNSYAVLQFK(1)NR
I2C856	_LNDPNDIK(ac)SIR_	LNDPNDIK(1)SIR
I2C8D5	_HQVTK(ac)SIR_	HQVTK(1)SIR
I2C8D5	_GPIAK(ac)FFDEEK_	GPIAK(1)FFDEEK
I2C8D5	_EEGTVNPNLK(ac)TGK_	EEGTVNPNLK(1)TGK
I2C8D5	_IFEK(ac)DVQEK_	IFEK(1)DVQEK
I2C8G3	_MLEK(ac)YAVR_	MLEK(1)YAVR
I2C8G7	_HFSSVPYEYAK(ac)STGAAAK_	HFSSVPYEYAK(1)STGAAAK
I2C8I6	_FTLDEGLNK(ac)AVR_	FTLDEGLNK(1)AVR
I2C8I6	_YK(ac)HLIGK_	YK(1)HLIGK
I2C8I6	_LQK(ac)EFDK_	LQK(1)EFDK
I2C8I6	_GK(ac)YFEAGGDQTK_	GK(1)YFEAGGDQTK
I2C8I6	_YDFWLK(ac)GK_	YDFWLK(1)GK
I2C8I6	_EVFVK(ac)LYEK_	EVFVK(1)LYEK
I2C8I6	_FEK(ac)TYLHWMENIR_	FEK(1)TYLHWMENIR
I2C8I6	_MDTNEQTMPTK(ac)YDPSAIEK_	MDTNEQTMPTK(1)YDPSAIEK
I2C8I6	_SLGNGVDPMDVIDK(ac)YGADSLR_	SLGNGVDPMDVIDK(1)YGADSLR
I2C8I6	_LVK(ac)DLQESGVLFK_	LVK(1)DLQESGVLFK
I2C8I6	_LYEK(ac)GLIYR_	LYEK(1)GLIYR
I2C8I6	_MSK(ac)SLGNGVDPMDVIDK_	MSK(1)SLGNGVDPMDVIDK
I2C8I6	_IPAWYHK(ac)ETK_	IPAWYHK(1)ETK
I2C8I6	_SVADK(ac)WILTR_	SVADK(1)WILTR
I2C8K2	_M(ox)LK(ac)EFEQR_	MLK(1)EFEQR
I2C8K2	_IEK(ac)GESLIFTAK_	IEK(1)GESLIFTAK
I2C8K2	_VVK(ac)QVSIPGFR_	VVK(1)QVSIPGFR
I2C8K2	_AVEEAGIEPVDRPEIDVEK(ac)IEK_	AVEEAGIEPVDRPEIDVEK(1)IEK
I2C8K2	_LGDYK(ac)GLGIEK_	LGDYK(1)GLGIEK
I2C8K2	_TALDDAFK(ac)K_	TALDDAFK(1)K
I2C8K2	_PAVFK(ac)VK_	PAVFK(1)VK
I2C8L7	_NLEK(ac)IIK_	NLEK(1)IIK
I2C8L7	_EGLELK(ac)TFYQR_	EGLELK(1)TFYQR
I2C8L7	_LIYSDASTSIAEPK(ac)NLEK_	LIYSDASTSIAEPK(1)NLEK
I2C8L8	_NSLGK(ac)QTEDALK_	NSLGK(1)QTEDALK
I2C8L8	_ISK(ac)NFMR_	ISK(1)NFMR
I2C8L8	_LEEEDITK(ac)FGLR_	LEEEDITK(1)FGLR
I2C8L8	_GFK(ac)QSHLQTAWK_	GFK(1)QSHLQTAWK
I2C8P6	_TEHLIK(ac)ANEK_	TEHLIK(1)ANEK
I2C8P6	_LEQALTNK(ac)HVDIIAHPTGR_	LEQALTNK(1)HVDIIAHPTGR
I2C8P6	_LTDIQK(ac)YSR_	LTDIQK(1)YSR
I2C8P6	_GDNPFK(ac)ISAFR_	GDNPFK(1)ISAFR
I2C8X3	_QDEEAVACLK(ac)ADYPGCHDR_	QDEEAVACLK(1)ADYPGCHDR
I2C8Y4	_SFLK(ac)QVER_	SFLK(1)QVER
I2C935	_LADLLK(ac)QR_	LADLLK(1)QR
I2C981	_MIEVQHIDHSFK(ac)IGR_	MIEVQHIDHSFK(1)IGR
I2C998	_NPEK(ac)SLAR_	NPEK(1)SLAR
I2C9D4	_INQLK(ac)MAEYR_	INQLK(1)MAEYR
I2C9I8	_HFDYTK(ac)K_	HFDYTK(1)K
I2C9I8	_AAASNFK(ac)DHK_	AAASNFK(1)DHK
I2C9J2	_SMTQK(ac)ELDAELFQK_	SMTQK(1)ELDAELFQK
I2C9L5	_VAK(ac)EFGDR_	VAK(1)EFGDR
I2C9L5	_LK(ac)MFHPVHTFVSK_	LK(1)MFHPVHTFVSK
I2C9L5	_DEYTAFK(ac)K_	DEYTAFK(1)K
I2C9L5	_IINK(ac)LNHHSEGDYIALYDER_	IINK(1)LNHHSEGDYIALYDER
I2C9L5	_LLWEEYK(ac)R_	LLWEEYK(1)R
I2C9L5	_LITAYDQPALGAVYK(ac)LVAIEEDGK_	LITAYDQPALGAVYK(1)LVAIEEDGK
I2C9N6	_TSAVLTK(ac)DR_	TSAVLTK(1)DR
I2C9N6	_ALLTDFWGPGLK(ac)SGPYEEK_	ALLTDFWGPGLK(1)SGPYEEK
I2C9Q7	_IISGLLK(ac)PTSGR_	IISGLLK(1)PTSGR
I2C9S2	_QVK(ac)SGEIPK_	QVK(1)SGEIPK
I2C9S2	_GFK(ac)EYHEK_	GFK(1)EYHEK
I2C9S3	_VLVK(ac)DIDK_	VLVK(1)DIDK
I2C9S3	_DQVGSFSK(ac)ITSAFSER_	DQVGSFSK(1)ITSAFSER
I2C9S3	_GVSFEK(ac)ILQLPIK_	GVSFEK(1)ILQLPIK
I2C9T0	_EIAMQK(ac)GFSHCEAGPLVR_	EIAMQK(1)GFSHCEAGPLVR
I2C9T0	_VADSVALMNLK(ac)HAVITAVAR_	VADSVALMNLK(1)HAVITAVAR
I2C9T0	_LNTNENYTGLK(ac)K_	LNTNENYTGLK(1)K
I2C9T0	_YYHPDEFAELK(ac)EIAMQK_	YYHPDEFAELK(1)EIAMQK
I2C9T0	_VQK(ac)YYHPDEFAELK_	VQK(1)YYHPDEFAELK
I2C9Z6	_K(ac)PFAEYLNR_	K(1)PFAEYLNR
I2C9Z6	_SEEFQQYIQELK(ac)K_	SEEFQQYIQELK(1)K
I2C9Z6	_QVFK(ac)ELNEAWK_	QVFK(1)ELNEAWK
I2C9Z6	_QAGAFVGCLQAQNTHDQK(ac)ANEWR_	QAGAFVGCLQAQNTHDQK(1)ANEWR
I2CA31	_LIAK(ac)ELDIAIPK_	LIAK(1)ELDIAIPK
I2CA45	_SSIEK(ac)LTK_	SSIEK(1)LTK
I2CA54	_QTVK(ac)TLEER_	QTVK(1)TLEER
I2CAG2	_ANYEGIHNVTFK(ac)DK_	ANYEGIHNVTFK(1)DK
I2CAJ8	_K(ac)DFYTHVTHR_	K(1)DFYTHVTHR
I2CAJ8	_DEEVSSYVMK(ac)WNETQK_	DEEVSSYVMK(1)WNETQK
I2CAM1	_SGVGK(ac)SETALELVK_	SGVGK(1)SETALELVK
I2CAM1	_SPLK(ac)TTR_	SPLK(1)TTR
I2CAM4	_TTYLQDGTAFEHVK(ac)SAYR_	TTYLQDGTAFEHVK(1)SAYR
I2CAQ0	_LDHVYK(ac)VTYGK_	LDHVYK(1)VTYGK
I2CAQ0	_ESFK(ac)SLGR_	ESFK(1)SLGR
I2CAS5	_NK(ac)SFGLLGMK_	NK(1)SFGLLGMK
I2CAS5	_K(ac)YLYTTEEYNGK_	K(1)YLYTTEEYNGK
I2CAS5	_NFHK(ac)FSEEEIR_	NFHK(1)FSEEEIR
I2CAU1	_TQNK(ac)YSPFPEEINR_	TQNK(1)YSPFPEEINR
I2CAU5	_EAPGPLVK(ac)ETGDVIK_	EAPGPLVK(1)ETGDVIK
I2CAU5	_NLILK(ac)M(ox)K_	NLILK(1)MK
I2CAU5	_GNFSLK(ac)LLQK_	GNFSLK(1)LLQK
I2CAU5	_GKEEEPLILK(ac)YPLHDVPR_	GKEEEPLILK(1)YPLHDVPR
I2CAU5	_AELSVPLK(ac)R_	AELSVPLK(1)R
I2CAU5	_LK(ac)SSLEPIELSSYK_	LK(1)SSLEPIELSSYK
I2CAU5	_ETGDVIK(ac)WVNETESDDYK_	ETGDVIK(1)WVNETESDDYK
I2CAU5	_DDQFYK(ac)K_	DDQFYK(1)K
I2CAU5	_IQNTYK(ac)AGFR_	IQNTYK(1)AGFR
I2CAU5	_YK(ac)FDLDLDLHQLR_	YK(1)FDLDLDLHQLR
I2CAU5	_SSLEPIELSSYK(ac)DEAHHM(ox)FFFPYTTK_	SSLEPIELSSYK(1)DEAHHMFFFPYTTK
I2CAU5	_LAVDM(ox)DEVHMPGTNTEK(ac)YK_	LAVDMDEVHMPGTNTEK(1)YK
I2CAU5	_NDFLQTDNSPSVIK(ac)ALK_	NDFLQTDNSPSVIK(1)ALK
I2CAU6	_M(ox)DNNESLTK(ac)QTNIMEK_	MDNNESLTK(1)QTNIMEK
I2CAU6	_TIGK(ac)HESSLNR_	TIGK(1)HESSLNR
I2CAU6	_YDEVEK(ac)LFR_	YDEVEK(1)LFR
I2CAU6	_MMNLQFLK(ac)DNDIR_	MMNLQFLK(1)DNDIR
I2CAU6	_M(ox)HFLK(ac)SENK_	MHFLK(1)SENK
I2CAU6	_YDISETFFHPIHK(ac)TAYR_	YDISETFFHPIHK(1)TAYR
I2CAU6	_TK(ac)YDISETFFHPIHK_	TK(1)YDISETFFHPIHK
I2CB07	_NDGDEIEK(ac)MLFELHR_	NDGDEIEK(1)MLFELHR
I2CB08	_K(ac)AFHSNEIYK_	K(1)AFHSNEIYK
I2CB08	_VK(ac)YDGQSIYK_	VK(1)YDGQSIYK
I2CBC9	_TVVK(ac)ITEK_	TVVK(1)ITEK
I2CBE6	_QK(ac)YTDEEYDEALHYIEELK_	QK(1)YTDEEYDEALHYIEELK
I2CBG4	_EEILAK(ac)HPDAGVTVLAGDMSDQK_	EEILAK(1)HPDAGVTVLAGDMSDQK
I2CBG4	_TAAAIMK(ac)QHEFGR_	TAAAIMK(1)QHEFGR
I2CBG4	_YHQFVK(ac)NVMK_	YHQFVK(1)NVMK
I2CBH4	_TAASTGETFVFK(ac)K_	TAASTGETFVFK(1)K
I2CBH4	_KADYIK(ac)DMIK_	K(0.002)ADYIK(0.998)DMIK
I2CBK7	_HIGGK(ac)SNIISATHCATR_	HIGGK(1)SNIISATHCATR
I2CBK7	_QLIK(ac)HIGGK_	QLIK(1)HIGGK
I2CBL8	_SQDAYLQLK(ac)EDK_	SQDAYLQLK(1)EDK
I2CBL8	_TDIHPESK(ac)FK_	TDIHPESK(1)FK
I2CBR1	_YLLPQLK(ac)K_	YLLPQLK(1)K
I2CBR2	_ELQTIVEK(ac)HGASIQSVR_	ELQTIVEK(1)HGASIQSVR
I2CBR2	_TAIMK(ac)QVR_	TAIMK(1)QVR
I2CBU6	_VTDVK(ac)AFEVDK_	VTDVK(1)AFEVDK
I2CBU6	_TEVTVTK(ac)VEK_	TEVTVTK(1)VEK
I2CBU8	_HPDIK(ac)HGTIR_	HPDIK(1)HGTIR
I2CBU8	_TADALAAK(ac)YGK_	TADALAAK(1)YGK
I2CBU8	_GPHK(ac)FDVGR_	GPHK(1)FDVGR
I2CBX7	_NMTVTK(ac)ATLK_	NMTVTK(1)ATLK
I2CBZ2	_LPQAAYK(ac)IDVPAK_	LPQAAYK(1)IDVPAK
I2CBZ2	_DEFIK(ac)LVNR_	DEFIK(1)LVNR
I2CC74	_MENFEK(ac)YMIEK_	MENFEK(1)YMIEK
I2CC74	_YMIEK(ac)TLR_	YMIEK(1)TLR
I2CC77	_EVK(ac)DFFR_	EVK(1)DFFR
I2CCF7	_GPDIK(ac)HDPETQK_	GPDIK(1)HDPETQK
K9USA2	_QVVSGIAK(ac)HYTPDQLVGM(ox)K_	QVVSGIAK(1)HYTPDQLVGMK
K9USA2	_EIIEK(ac)VFQK_	EIIEK(1)VFQK
K9USA2	_IICVTNLK(ac)PVK_	IICVTNLK(1)PVK
K9USA2	_LLK(ac)FYEENPSFIQPESR_	LLK(1)FYEENPSFIQPESR
K9USA2	_LK(ac)GFDVR_	LK(1)GFDVR
K9USA2	_AVAEIQK(ac)LWK_	AVAEIQK(1)LWK
K9USA2	_MSK(ac)YADR_	MSK(1)YADR
K9USA2	_TNK(ac)YIDETAPWVLAK_	TNK(1)YIDETAPWVLAK
K9USA2	_K(ac)YWPADVHLVGK_	K(1)YWPADVHLVGK
Q0VKH0	_VDGIDVCK(ac)QLR_	VDGIDVCK(1)QLR
Q0VKH0	_KPIYIK(ac)TIR_	KPIYIK(1)TIR
Q1RS50	_LVLTEIK(ac)EFHR_	LVLTEIK(1)EFHR
Q1RS52	_IPGSPGLYPK(ac)SWER_	IPGSPGLYPK(1)SWER
Q1RS52	_ILLSLK(ac)HR_	ILLSLK(1)HR
Q1RS52	_K(ac)PYAAPAEVFR_	K(1)PYAAPAEVFR
Q1RS52	_NMAEYYVK(ac)LIR_	NMAEYYVK(1)LIR
Q1RS54	_NPESVLEFK(ac)ETEPDTGSR_	NPESVLEFK(1)ETEPDTGSR
Q1RS54	_DEYFFK(ac)DHLVNEK_	DEYFFK(1)DHLVNEK
Q1RS63	_ISELLSTDHK(ac)K_	ISELLSTDHK(1)K
Q1RS66	_LYGK(ac)SVIK_	LYGK(1)SVIK
Q1RS66	_ENVNNLIK(ac)LVK_	ENVNNLIK(1)LVK
Q1RS66	_VFPDLEK(ac)NVR_	VFPDLEK(1)NVR
Q1RS66	_VHPDLYLEETPFCLQQETADWIKPANEK(ac)HSDSK_	VHPDLYLEETPFCLQQETADWIK(0.014)PANEK(0.986)HSDSK
Q1RS66	_TK(ac)HELSEVIAPK_	TK(1)HELSEVIAPK
Q1RS66	_QK(ac)HLEYLNSFK_	QK(1)HLEYLNSFK
Q1RS66	_ADHFDHK(ac)FFNISPR_	ADHFDHK(1)FFNISPR
Q1RS66	_GLTK(ac)AFR_	GLTK(1)AFR
Q1RS66	_QFAVLK(ac)R_	QFAVLK(1)R
Q1RS66	_WGGFIHK(ac)ADHFDHK_	WGGFIHK(1)ADHFDHK
Q1RS66	_TISK(ac)WGGFIHK_	TISK(1)WGGFIHK
Q1RS66	_ADILYK(ac)EINTAPDR_	ADILYK(1)EINTAPDR
Q1RS66	_HSDSK(ac)YPR_	HSDSK(1)YPR
Q1RS66	_SELSEEAVSNVK(ac)ELEK_	SELSEEAVSNVK(1)ELEK
Q1RS69	_YLTAEEEQIPLDHDAYWK(ac)EWEHQMK_	YLTAEEEQIPLDHDAYWK(1)EWEHQMK
Q1RS73	_LFEQAQQLQK(ac)AIR_	LFEQAQQLQK(1)AIR
Q1RS73	_LSADQPMTIPEVLHK(ac)TAAAAGDQK_	LSADQPMTIPEVLHK(1)TAAAAGDQK
Q1RS73	_K(ac)AFGM(ox)VPLQK_	K(1)AFGMVPLQK
Q1RS73	_FTGSEFFLK(ac)DHVVR_	FTGSEFFLK(1)DHVVR
Q1RS73	_ASGLLK(ac)PSVSYGK_	ASGLLK(1)PSVSYGK
Q1RS73	_REEHMILK(ac)TWNETSR_	REEHMILK(1)TWNETSR
Q1RS73	_TQLK(ac)HSFEQGQFDSLHNNR_	TQLK(1)HSFEQGQFDSLHNNR
Q1RS73	_ALGGLLK(ac)DQDR_	ALGGLLK(1)DQDR
Q1RS73	_SIEK(ac)TYHIR_	SIEK(1)TYHIR
Q1RS73	_ETGMGEVTNK(ac)AYK_	ETGMGEVTNK(1)AYK
Q1RS73	_LELGSK(ac)LYK_	LELGSK(1)LYK
Q1RS73	_EDIPK(ac)TAIGK_	EDIPK(1)TAIGK
Q1RS73	_GAECNICK(ac)TEVTK_	GAECNICK(1)TEVTK
Q1RS73	_GQAEVIQK(ac)VIDQTGIHPETIAYVEAHGTGTK_	GQAEVIQK(1)VIDQTGIHPETIAYVEAHGTGTK
Q1RS73	_HLDLEGALSDDK(ac)LAK_	HLDLEGALSDDK(1)LAK
Q1RS73	_IALSIVK(ac)GLR_	IALSIVK(1)GLR
Q1RS73	_EYAK(ac)QLLAFLER_	EYAK(1)QLLAFLER
Q1RS73	_PSVSYGK(ac)SLR_	PSVSYGK(1)SLR
Q1RS73	_GVQVK(ac)VLSVPLADEAGLR_	GVQVK(1)VLSVPLADEAGLR
Q44680	_LSPELTK(ac)TLVLK_	LSPELTK(1)TLVLK
Q659K6	_STDNLISSIQK(ac)SK_	STDNLISSIQK(1)SK
Q659K6	_LK(ac)HEEEPFANPR_	LK(1)HEEEPFANPR
Q70JX1	_LLIEFNNTQTEFMEK(ac)HK_	LLIEFNNTQTEFMEK(1)HK
Q70JX1	_HQK(ac)YPYNLFVNELR_	HQK(1)YPYNLFVNELR
Q8VSR6	_QEK(ac)PYVPMIEAVK_	QEK(1)PYVPMIEAVK
Q8VSR6	_NSGGHVFDYVIK(ac)DCK_	NSGGHVFDYVIK(1)DCK
Q8VSR6	_LDGVFK(ac)K_	LDGVFK(1)K
Q93U27	_AMNDLGMTSDK(ac)PYK_	AMNDLGMTSDK(1)PYK
S5FQI1	_GECLSVWNDDTPLTK(ac)TLYHDHCYVVPR_	GECLSVWNDDTPLTK(1)TLYHDHCYVVPR
S6FAY5	_TEIVVNTK(ac)EFLQAIDR_	TEIVVNTK(1)EFLQAIDR
S6FAY5	_YMMDALK(ac)VLEGADIR_	YMMDALK(1)VLEGADIR
S6FAZ4	_GVVIK(ac)RPEQLNDIDGLILPGGESTTMR_	GVVIK(1)RPEQLNDIDGLILPGGESTTMR
S6FB03	_IPELLK(ac)R_	IPELLK(1)R
S6FB03	_LLK(ac)PSGIK_	LLK(1)PSGIK
S6FB17	_K(ac)YEEFIR_	K(1)YEEFIR
S6FB30	_IFSLNSNPELAK(ac)EIADNVGVQLGK_	IFSLNSNPELAK(1)EIADNVGVQLGK
S6FB30	_NLK(ac)IFSLNSNPELAK_	NLK(1)IFSLNSNPELAK
S6FB30	_LK(ac)APIAIIDK_	LK(1)APIAIIDK
S6FB46	_QLSQIEPISK(ac)LIQK_	QLSQIEPISK(1)LIQK
S6FB46	_AEAVCHFCNEK(ac)YLFTK_	AEAVCHFCNEK(1)YLFTK
S6FB57	_K(ac)HAAWYLK_	K(1)HAAWYLK
S6FB62	_VDMSEYMEK(ac)HSTSR_	VDMSEYMEK(1)HSTSR
S6FB62	_AIQK(ac)HVEDR_	AIQK(1)HVEDR
S6FB62	_FQPIQVDQPSADESIQILK(ac)GLR_	FQPIQVDQPSADESIQILK(1)GLR
S6FB62	_SFTTPPNLK(ac)ELEQK_	SFTTPPNLK(1)ELEQK
S6FB62	_K(ac)PYSVVLLDEIEK_	K(1)PYSVVLLDEIEK
S6FB62	_YIEK(ac)DAALER_	YIEK(1)DAALER
S6FB62	_NK(ac)YVGFNVQDESQNHK_	NK(1)YVGFNVQDESQNHK
S6FB62	_VMTLDMGTVVAGTK(ac)YR_	VMTLDMGTVVAGTK(1)YR
S6FB68	_HFPDTDPEFK(ac)DADSFK_	HFPDTDPEFK(1)DADSFK
S6FB80	_TPPAAVLLK(ac)K_	TPPAAVLLK(1)K
S6FB80	_SFTFITK(ac)TPPAAVLLK_	SFTFITK(1)TPPAAVLLK
S6FB84	_DSGAAVICK(ac)HPGIVER_	DSGAAVICK(1)HPGIVER
S6FB84	_VPHGGGGIIHDVK(ac)VFNR_	VPHGGGGIIHDVK(1)VFNR
S6FB84	_YSLLK(ac)FVR_	YSLLK(1)FVR
S6FB84	_LINK(ac)ETGEVK_	LINK(1)ETGEVK
S6FB84	_LAHM(ox)VDDK(ac)LHAR_	LAHMVDDK(1)LHAR
S6FB84	_DTK(ac)LGPEEITR_	DTK(1)LGPEEITR
S6FB84	_GNLDK(ac)YSLLK_	GNLDK(1)YSLLK
S6FB84	_VLIK(ac)ELQSLGMDVK_	VLIK(1)ELQSLGMDVK
S6FB84	_DNTENSDK(ac)ALLEIYER_	DNTENSDK(1)ALLEIYER
S6FB84	_VEAK(ac)NVWVR_	VEAK(1)NVWVR
S6FB90	_M(ox)GIALAK(ac)LAEEDPTFR_	MGIALAK(1)LAEEDPTFR
S6FB90	_AK(ac)LFDGSYHDVDSNEMAFK_	AK(1)LFDGSYHDVDSNEMAFK
S6FB90	_VAASMALK(ac)NAVSK_	VAASMALK(1)NAVSK
S6FB90	_YLEGEEITIPELK(ac)AAIR_	YLEGEEITIPELK(1)AAIR
S6FB90	_GITITSAATTAQWK(ac)GYR_	GITITSAATTAQWK(1)GYR
S6FB90	_IHK(ac)IGETHEGASQM(ox)DWMEQEQER_	IHK(1)IGETHEGASQMDWMEQEQER
S6FB90	_NAVSK(ac)CNPVLLEPIMK_	NAVSK(1)CNPVLLEPIMK
S6FB90	_EIPEEYK(ac)EQAEELR_	EIPEEYK(1)EQAEELR
S6FB90	_VEGK(ac)FVR_	VEGK(1)FVR
S6FB90	_VYSGTLDSGSYVK(ac)NSTK_	VYSGTLDSGSYVK(1)NSTK
S6FB90	_HSSDEEPFSALAFK(ac)VMTDPYVGK_	HSSDEEPFSALAFK(1)VMTDPYVGK
S6FB90	_VM(ox)TDPYVGK(ac)LTFFR_	VMTDPYVGK(1)LTFFR
S6FBA1	_DYADFLHEDLK(ac)IR_	DYADFLHEDLK(1)IR
S6FBA1	_DWESK(ac)WYAGK_	DWESK(1)WYAGK
S6FBA1	_WYAGK(ac)DYADFLHEDLK_	WYAGK(1)DYADFLHEDLK
S6FBA1	_PGM(ox)VIGK(ac)GGSEVEALR_	PGMVIGK(1)GGSEVEALR
S6FBA1	_LSDASVSK(ac)VEIER_	LSDASVSK(1)VEIER
S6FBB7	_EETPLGLEAK(ac)SYIDK_	EETPLGLEAK(1)SYIDK
S6FBG2	_EILLK(ac)GLEK_	EILLK(1)GLEK
S6FBG2	_GTYPHYMLK(ac)ETDEQPLVMR_	GTYPHYMLK(1)ETDEQPLVMR
S6FBG2	_ASYIAELDASDIEK(ac)GTYPHYMLK_	ASYIAELDASDIEK(1)GTYPHYMLK
S6FBG2	_GCDVDK(ac)PR_	GCDVDK(1)PR
S6FBG2	_DEAVIK(ac)NLDGEVMTR_	DEAVIK(1)NLDGEVMTR
S6FBK3	_NDYPK(ac)HAFK_	NDYPK(1)HAFK
S6FBM1	_IDEPEEFTAQHLK(ac)FCK_	IDEPEEFTAQHLK(1)FCK
S6FBM1	_VLLYYK(ac)YVK_	VLLYYK(1)YVK
S6FBM1	_FCK(ac)ELGLLGR_	FCK(1)ELGLLGR
S6FBM1	_YVK(ac)IDEPEEFTAQHLK_	YVK(1)IDEPEEFTAQHLK
S6FBQ1	_HNK(ac)DFTR_	HNK(1)DFTR
S6FBR4	_LLAK(ac)HADPLMHR_	LLAK(1)HADPLMHR
S6FBR4	_DTK(ac)EYWNR_	DTK(1)EYWNR
S6FBS1	_GK(ac)YEDVGTSLTGVK_	GK(1)YEDVGTSLTGVK
S6FBS7	_LELVEK(ac)NLAIFK_	LELVEK(1)NLAIFK
S6FBX1	_AIFQQFSSEK(ac)EFR_	AIFQQFSSEK(1)EFR
S6FBX1	_FLK(ac)DGVIEK_	FLK(1)DGVIEK
S6FBY8	_LVDEK(ac)ER_	LVDEK(1)ER
S6FBY8	_DYIK(ac)WLEK_	DYIK(1)WLEK
S6FC33	_LELVK(ac)QLAETTEK_	LELVK(1)QLAETTEK
S6FC33	_STLSHHFK(ac)VLR_	STLSHHFK(1)VLR
S6FC47	_NK(ac)HNTNFWASTVDR_	NK(1)HNTNFWASTVDR
S6FCA2	_AK(ac)VLPIYGGQDIGR_	AK(1)VLPIYGGQDIGR
S6FCD2	_AGSLILK(ac)EAVSR_	AGSLILK(1)EAVSR
S6FCD2	_NIIDLTSDDLK(ac)K_	NIIDLTSDDLK(1)K
S6FCI0	_FPVLLK(ac)DEK_	FPVLLK(1)DEK
S6FCL6	_VSNHPAQSLYK(ac)K_	VSNHPAQSLYK(1)K
S6FCM5	_NVVLEK(ac)K_	NVVLEK(1)K
S6FCR1	_DDMVFYK(ac)WNNR_	DDMVFYK(1)WNNR
S6FCR1	_PK(ac)FCPNCGTK_	PK(1)FCPNCGTK
S6FCU5	_VYSAVSGLTK(ac)PGLFYR_	VYSAVSGLTK(1)PGLFYR
S6FCU5	_AAIIEGSK(ac)QFAK_	AAIIEGSK(1)QFAK
S6FCU5	_QFAK(ac)DLMK_	QFAK(1)DLMK
S6FCW3	_K(ac)DFEDVFEK_	K(1)DFEDVFEK
S6FCW3	_ITELK(ac)QMIHK_	ITELK(1)QMIHK
S6FCW3	_IAVPK(ac)EYLGEGVGK_	IAVPK(1)EYLGEGVGK
S6FCW3	_ISDLVDESYK(ac)R_	ISDLVDESYK(1)R
S6FCW3	_SDNADNLIDLYK(ac)QTR_	SDNADNLIDLYK(1)QTR
S6FCW3	_AYAK(ac)ELDEAVDGR_	AYAK(1)ELDEAVDGR
S6FD03	_DQIYK(ac)HIGYDK_	DQIYK(1)HIGYDK
S6FD03	_LSDSVM(ox)YK(ac)DLLR_	LSDSVMYK(1)DLLR
S6FD03	_LSDFTPVDPSK(ac)YHYGK_	LSDFTPVDPSK(1)YHYGK
S6FD26	_EYTNDQK(ac)LM(ox)QDVK_	EYTNDQK(1)LMQDVK
S6FD43	_THFDGDGQADLK(ac)HHGGPDK_	THFDGDGQADLK(1)HHGGPDK
S6FD58	_HATK(ac)EFDPEKK_	HATK(1)EFDPEKK
S6FD58	_FDADYVK(ac)NHLR_	FDADYVK(1)NHLR
S6FD62	_HFIEK(ac)GHQEIAFLGGVK_	HFIEK(1)GHQEIAFLGGVK
S6FDF0	_LEK(ac)SCFITR_	LEK(1)SCFITR
S6FDG6	_EDVDSYK(ac)EAWGR_	EDVDSYK(1)EAWGR
S6FDI0	_GLEGK(ac)AFDESYNR_	GLEGK(1)AFDESYNR
S6FDK2	_FFFITK(ac)FGQK_	FFFITK(1)FGQK
S6FDN1	_GTTK(ac)EHFIR_	GTTK(1)EHFIR
S6FDP9	_SPAVNYYDLDAAQAK(ac)HYFAHPSGLK_	SPAVNYYDLDAAQAK(1)HYFAHPSGLK
S6FDQ3	_K(ac)LFDEGAR_	K(1)LFDEGAR
S6FDQ8	_TTDGSGFVK(ac)DFTLK_	TTDGSGFVK(1)DFTLK
S6FDS0	_LK(ac)SYTLYEADEK_	LK(1)SYTLYEADEK
S6FDT7	_DLLYAGVILHDLGK(ac)VK_	DLLYAGVILHDLGK(1)VK
S6FDX1	_AGEHGK(ac)GFAVVATEVR_	AGEHGK(1)GFAVVATEVR
S6FDX1	_NLDHEK(ac)SLMTIINDHSTVER_	NLDHEK(1)SLMTIINDHSTVER
S6FDZ2	_GNLYHHFK(ac)GK_	GNLYHHFK(1)GK
S6FDZ5	_K(ac)AHPGFIHIR_	K(1)AHPGFIHIR
S6FDZ5	_IEVK(ac)HTSIEDR_	IEVK(1)HTSIEDR
S6FDZ5	_DHYDVK(ac)IR_	DHYDVK(1)IR
S6FE12	_VK(ac)SQIQDDQVR_	VK(1)SQIQDDQVR
S6FE12	_NIEYGK(ac)IENASGGTVR_	NIEYGK(1)IENASGGTVR
S6FE12	_YDFK(ac)GSK_	YDFK(1)GSK
S6FE38	_EVFK(ac)FAVR_	EVFK(1)FAVR
S6FE50	_HLK(ac)QHFFTQK_	HLK(1)QHFFTQK
S6FE50	_VHELLETVGLNK(ac)EHANR_	VHELLETVGLNK(1)EHANR
S6FE65	_DVK(ac)SILCR_	DVK(1)SILCR
S6FE65	_TVGSPLLLPDHHNCVIK(ac)PR_	TVGSPLLLPDHHNCVIK(1)PR
S6FE73	_SFDLWK(ac)NER_	SFDLWK(1)NER
S6FE73	_AGVGK(ac)VTIADR_	AGVGK(1)VTIADR
S6FE96	_IISDKDLNEIMK(ac)EFK_	IISDKDLNEIMK(1)EFK
S6FF00	_NK(ac)GYDEYM(ox)K_	NK(1)GYDEYMK
S6FF39	_VVLK(ac)QLSSHIR_	VVLK(1)QLSSHIR
S6FF44	_STPVK(ac)VYVK_	STPVK(1)VYVK
S6FF49	_SSELQK(ac)EIEK_	SSELQK(1)EIEK
S6FF49	_K(ac)EFRPEK_	K(1)EFRPEK
S6FF56	_SYQIGK(ac)ETFDVLR_	SYQIGK(1)ETFDVLR
S6FF60	_GK(ac)YFVMGDNR_	GK(1)YFVMGDNR
S6FF69	_IASHAVIGDSTDESVLK(ac)NLGLR_	IASHAVIGDSTDESVLK(1)NLGLR
S6FF69	_AK(ac)YGINIVAIK_	AK(1)YGINIVAIK
S6FF83	_GLLDLK(ac)M(ox)PVK_	GLLDLK(1)MPVK
S6FFF6	_HSTDEYYK(ac)DLTGR_	HSTDEYYK(1)DLTGR
S6FFF6	_IFK(ac)QM(ox)ENGVYIR_	IFK(1)QMENGVYIR
S6FFG6	_TALETVDGLFLNPLVGETK(ac)SDDIPADVR_	TALETVDGLFLNPLVGETK(1)SDDIPADVR
S6FFG6	_ASK(ac)QFPEFTFEPADTR_	ASK(1)QFPEFTFEPADTR
S6FFG6	_EAVHVYK(ac)TDDAAHPGVK_	EAVHVYK(1)TDDAAHPGVK
S6FFG6	_MESYQVLLDHYYPK(ac)DR_	MESYQVLLDHYYPK(1)DR
S6FFH3	_KDQQIEHTISHK(ac)YVGK_	KDQQIEHTISHK(1)YVGK
S6FFH3	_LDSK(ac)YTLVTVSAR_	LDSK(1)YTLVTVSAR
S6FFK9	_AK(ac)LYYLR_	AK(1)LYYLR
S6FFK9	_IAK(ac)IEVVR_	IAK(1)IEVVR
S6FFL3	_TKDEVK(ac)EYAEELLGK_	TKDEVK(1)EYAEELLGK
S6FFL3	_K(ac)EYYVGLVLDR_	K(1)EYYVGLVLDR
S6FFL3	_LLIEEGCDIK(ac)K_	LLIEEGCDIK(1)K
S6FFL3	_AAK(ac)FMLGLYK_	AAK(1)FMLGLYK
S6FFL3	_TLVTHQTGPDGQVIK(ac)R_	TLVTHQTGPDGQVIK(1)R
S6FFQ4	_ISQIHSK(ac)ALFK_	ISQIHSK(1)ALFK
S6FFQ9	_ELVK(ac)VVK_	ELVK(1)VVK
S6FFQ9	_LEK(ac)NGDITEDELR_	LEK(1)NGDITEDELR
S6FFQ9	_AILK(ac)ADLGVTPTSDGTIIR_	AILK(1)ADLGVTPTSDGTIIR
S6FFQ9	_TAIGDIEK(ac)AILK_	TAIGDIEK(1)AILK
S6FFQ9	_LTDEYVSK(ac)IDSVTK_	LTDEYVSK(1)IDSVTK
S6FFQ9	_ASSEDVQK(ac)LTDEYVSK_	ASSEDVQK(1)LTDEYVSK
S6FFQ9	_MLVVTPYDK(ac)TAIGDIEK_	MLVVTPYDK(1)TAIGDIEK
S6FFS2	_AGCTTVEK(ac)QTEQDRK_	AGCTTVEK(1)QTEQDRK
S6FFS2	_HAVGGFDFTYGK(ac)YGK_	HAVGGFDFTYGK(1)YGK
S6FFT2	_TALQLK(ac)GLDVGSVR_	TALQLK(1)GLDVGSVR
S6FFT2	_MNVGNISTAMITPFDSK(ac)GNVDFQK_	MNVGNISTAMITPFDSK(1)GNVDFQK
S6FFT2	_LLPIMK(ac)ELFK_	LLPIMK(1)ELFK
S6FFT2	_HFK(ac)AIAEETSLPVMLYNVPGR_	HFK(1)AIAEETSLPVMLYNVPGR
S6FFT6	_HLYLK(ac)VIER_	HLYLK(1)VIER
S6FFU0	_EQELK(ac)M(ox)NVQGSK_	EQELK(1)MNVQGSK
S6FFV1	_GITYIK(ac)SNGK_	GITYIK(1)SNGK
S6FFV1	_DMVK(ac)EYVPK_	DMVK(1)EYVPK
S6FFV1	_EYVPK(ac)LK_	EYVPK(1)LK
S6FFV6	_LEALK(ac)QVESK_	LEALK(1)QVESK
S6FFV6	_QAVNLK(ac)HYEK_	QAVNLK(1)HYEK
S6FFV6	_VSAIINQIK(ac)TLQK_	VSAIINQIK(1)TLQK
S6FFV6	_HYEK(ac)LEALK_	HYEK(1)LEALK
S6FFV8	_SIYEDTGIFAK(ac)MHADK_	SIYEDTGIFAK(1)MHADK
S6FFV8	_STLTK(ac)ALAK_	STLTK(1)ALAK
S6FFX1	_LLK(ac)VLTDHNFR_	LLK(1)VLTDHNFR
S6FFX2	_NSLITLK(ac)R_	NSLITLK(1)R
S6FG05	_VMNFGK(ac)SK_	VMNFGK(1)SK
S6FG05	_VNILSK(ac)TEDEK_	VNILSK(1)TEDEK
S6FG05	_AK(ac)LYTEEK_	AK(1)LYTEEK
S6FG05	_IIK(ac)ECYER_	IIK(1)ECYER
S6FG05	_YDK(ac)DQYFLTHVPEGK_	YDK(1)DQYFLTHVPEGK
S6FG05	_FK(ac)DVAGADEEK_	FK(1)DVAGADEEK
S6FG27	_HPINYSEELLEK(ac)TK_	HPINYSEELLEK(1)TK
S6FG36	_ELVDNTPKPLK(ac)EGIAK_	ELVDNTPK(0.008)PLK(0.992)EGIAK
S6FG36	_EITGLGLK(ac)EAK_	EITGLGLK(1)EAK
S6FG36	_EGIAK(ac)EEAEELK_	EGIAK(1)EEAEELK
S6FG40	_VENSK(ac)SPALNK_	VENSK(1)SPALNK
S6FG45	_LK(ac)AYDHR_	LK(1)AYDHR
S6FG62	_IEDNVLTVTRPSDHK(ac)EHR_	IEDNVLTVTRPSDHK(1)EHR
S6FG62	_GPK(ac)GELTR_	GPK(1)GELTR
S6FG63	_ILYAMHADGNTFDK(ac)NFR_	ILYAMHADGNTFDK(1)NFR
S6FG63	_LTNTDITALK(ac)EEAEELSK_	LTNTDITALK(1)EEAEELSK
S6FG63	_DMGQHVTNIITIDRDETIVK(ac)AIPVK_	DMGQHVTNIITIDRDETIVK(1)AIPVK
S6FG63	_MNLSEFEK(ac)TSR_	MNLSEFEK(1)TSR
S6FG63	_YSK(ac)YIIQDR_	YSK(1)YIIQDR
S6FG71	_DLTEEELGK(ac)IR_	DLTEEELGK(1)IR
S6FG71	_TTAQQVLK(ac)EAGVSEDTR_	TTAQQVLK(1)EAGVSEDTR
S6FG71	_IRDVIDK(ac)LK_	IRDVIDK(1)LK
S6FG82	_K(ac)HPPVFLAVASGK_	K(1)HPPVFLAVASGK
S6FG82	_IPLK(ac)QPDWDK_	IPLK(1)QPDWDK
S6FGA0	_TGK(ac)MFACEHENVQPDLMAAGK_	TGK(1)MFACEHENVQPDLMAAGK
S6FGA0	_MK(ac)TFFHGHSYTGNQLGCAAAIENLR_	MK(1)TFFHGHSYTGNQLGCAAAIENLR
S6FGA0	_MGYK(ac)VSLK_	MGYK(1)VSLK
S6FGA0	_TAAK(ac)FLHDLK_	TAAK(1)FLHDLK
S6FGA0	_EM(ox)DEAIQK(ac)QLEK_	EMDEAIQK(1)QLEK
S6FGD5	_GLK(ac)DYHFTVK_	GLK(1)DYHFTVK
S6FGD5	_DVTFVK(ac)ENNVWK_	DVTFVK(1)ENNVWK
S6FGD5	_YLTPAFTK(ac)QAIDK_	YLTPAFTK(1)QAIDK
S6FGF7	_SYPVNTM(ox)GLK(ac)YGK_	SYPVNTMGLK(1)YGK
S6FGF7	_DYSFAELTGFK(ac)SADHK_	DYSFAELTGFK(1)SADHK
S6FGJ6	_ENK(ac)FAFPVYQTPHK_	ENK(1)FAFPVYQTPHK
S6FGL1	_VDLTK(ac)TNPGLTK_	VDLTK(1)TNPGLTK
S6FGL1	_TNPGLTK(ac)AVIGLGWDTNK_	TNPGLTK(1)AVIGLGWDTNK
S6FGL6	_VENVSK(ac)VFGK_	VENVSK(1)VFGK
S6FGL9	_AFEQAVK(ac)QFQAK_	AFEQAVK(1)QFQAK
S6FGL9	_GTVQTAK(ac)DYSDGSTVK_	GTVQTAK(1)DYSDGSTVK
S6FGL9	_GTNVK(ac)LVLHR_	GTNVK(1)LVLHR
S6FGT2	_IQQSLK(ac)ELELSR_	IQQSLK(1)ELELSR
S6FGX4	_THIEAYDK(ac)QMSEYM(ox)K_	THIEAYDK(1)QMSEYMK
S6FGZ4	_TDFPK(ac)YR_	TDFPK(1)YR
S6FH49	_VIMK(ac)HLFAQAGLPQAK_	VIMK(1)HLFAQAGLPQAK
S6FH49	_AFK(ac)AIDGSGLVR_	AFK(1)AIDGSGLVR
S6FH49	_FDIHPIYITEK(ac)GEWQR_	FDIHPIYITEK(1)GEWQR
S6FHC4	_LSNLEK(ac)HVFGSK_	LSNLEK(1)HVFGSK
S6FHC4	_DILEK(ac)EFK_	DILEK(1)EFK
S6FHC4	_QPVQSNTTNFDILK(ac)R_	QPVQSNTTNFDILK(1)R
S6FHC4	_QEDVDK(ac)FLDMIIK_	QEDVDK(1)FLDMIIK
S6FHC4	_EFK(ac)TGVR_	EFK(1)TGVR
S6FHE0	_LLEK(ac)DGLLTADDR_	LLEK(1)DGLLTADDR
S6FHE0	_K(ac)VFEEIK_	K(1)VFEEIK
S6FHE0	_AVQYMTEHLK(ac)HDEEHLK_	AVQYMTEHLK(1)HDEEHLK
S6FHE0	_VLNFK(ac)GDDR_	VLNFK(1)GDDR
S6FHE3	_DSVLEVEK(ac)TLMK_	DSVLEVEK(1)TLMK
S6FHF6	_TAVWK(ac)HIEELR_	TAVWK(1)HIEELR
S6FHF9	_TTFTK(ac)GFAEGLGITR_	TTFTK(1)GFAEGLGITR
S6FHG2	_FSQMAANYFEDVEIIELHHDQK(ac)LDAPSGTALK_	FSQMAANYFEDVEIIELHHDQK(1)LDAPSGTALK
S6FHH5	_ENVMTTDAEK(ac)SFHDIR_	ENVMTTDAEK(1)SFHDIR
S6FHH5	_FYK(ac)ENVMTTDAEK_	FYK(1)ENVMTTDAEK
S6FHJ1	_GDYGMFVGK(ac)NIIHGSDSLESAER_	GDYGMFVGK(1)NIIHGSDSLESAER
S6FHJ7	_VTGLSK(ac)LAR_	VTGLSK(1)LAR
S6FHJ7	_VAK(ac)MYAEVFSGLNEDPKEHFK_	VAK(1)MYAEVFSGLNEDPKEHFK
S6FHJ7	_MYAEVFSGLNEDPK(ac)EHFK_	MYAEVFSGLNEDPK(1)EHFK
S6FHJ7	_GIFK(ac)DDAAAR_	GIFK(1)DDAAAR
S6FHK0	_QDQIESLPK(ac)EYITTR_	QDQIESLPK(1)EYITTR
S6FHK7	_VEDDALILSK(ac)R_	VEDDALILSK(1)R
S6FHK7	_VEDK(ac)HVDVEIVNVK_	VEDK(1)HVDVEIVNVK
S6FHK7	_K(ac)HDFLQTLEVGSVLEGK_	K(1)HDFLQTLEVGSVLEGK
S6FHK7	_VDDELDLK(ac)VTK_	VDDELDLK(1)VTK
S6FHK7	_VTK(ac)VEDDALILSK_	VTK(1)VEDDALILSK
S6FHK7	_VK(ac)VLDVNESEER_	VK(1)VLDVNESEER
S6FHK7	_VK(ac)VLSVDR_	VK(1)VLSVDR
S6FHM8	_DLDALVK(ac)EMCEK_	DLDALVK(1)EMCEK
S6FHM8	_EM(ox)CEK(ac)LLANTVIEDYR_	EMCEK(1)LLANTVIEDYR
S6FHQ6	_VSEPYLAANK(ac)HK_	VSEPYLAANK(1)HK
S6FHQ6	_VPDDK(ac)YFVMGDNR_	VPDDK(1)YFVMGDNR
S6FHQ8	_AEDMLLK(ac)R_	AEDMLLK(1)R
S6FHQ8	_VIHK(ac)EAEGLSTR_	VIHK(1)EAEGLSTR
S6FHT1	_QLHSSSYK(ac)LTPQR_	QLHSSSYK(1)LTPQR
S6FHT6	_QEK(ac)DFLGEK_	QEK(1)DFLGEK
S6FHT6	_LK(ac)QYVEK_	LK(1)QYVEK
S6FHV5	_AAALAK(ac)QEWDK_	AAALAK(1)QEWDK
S6FHV5	_FSGTVAEPVILK(ac)DVKPEMSIAK_	FSGTVAEPVILK(1)DVKPEMSIAK
S6FHV5	_VLVHTSVYDK(ac)FTELYEAK_	VLVHTSVYDK(1)FTELYEAK
S6FHW3	_VVGIAGSDEK(ac)IAYLK_	VVGIAGSDEK(1)IAYLK
S6FHX7	_K(ac)HGVSIVDHHTAANQFK_	K(1)HGVSIVDHHTAANQFK
S6FHX8	_DSLLK(ac)MDPPEHTVFR_	DSLLK(1)MDPPEHTVFR
S6FHX8	_QQQPYK(ac)WYQTMR_	QQQPYK(1)WYQTMR
S6FHX8	_HINK(ac)DSLLK_	HINK(1)DSLLK
S6FHX8	_VISDYSHFSSDHK(ac)YLSADK_	VISDYSHFSSDHK(1)YLSADK
S6FHX8	_DIFK(ac)SWVDQSQNVK_	DIFK(1)SWVDQSQNVK
S6FHY1	_TLAECLTNDEK(ac)HK_	TLAECLTNDEK(1)HK
S6FHY1	_MQEQLLINNQHPVLK(ac)HHK_	MQEQLLINNQHPVLK(1)HHK
S6FHY3	_SAAILGDYLAK(ac)HEEPR_	SAAILGDYLAK(1)HEEPR
S6FI08	_GNLPSSTLLK(ac)SVLNR_	GNLPSSTLLK(1)SVLNR
S6FI22	_EYVVPLLK(ac)YAHER_	EYVVPLLK(1)YAHER
S6FI22	_SVK(ac)EYVVPLLK_	SVK(1)EYVVPLLK
S6FI22	_YFDK(ac)MIENSR_	YFDK(1)MIENSR
S6FI34	_IQVEHPVTEMVTGTDLIK(ac)EQIK_	IQVEHPVTEMVTGTDLIK(1)EQIK
S6FI34	_LQK(ac)LLEESPSPALDSEIR_	LQK(1)LLEESPSPALDSEIR
S6FI49	_FLK(ac)SNTK_	FLK(1)SNTK
S6FI51	_HCK(ac)HEFVLSGR_	HCK(1)HEFVLSGR
S6FI51	_K(ac)EFIPYLPK_	K(1)EFIPYLPK
S6FI51	_SNEHGLVDIEDLK(ac)R_	SNEHGLVDIEDLK(1)R
S6FI51	_DEDAK(ac)LPEVSELDIM(ox)R_	DEDAK(1)LPEVSELDIMR
S6FI51	_NHGVDSGFYPLGSCTMK(ac)YNPK_	NHGVDSGFYPLGSCTMK(1)YNPK
S6FI74	_DDYQK(ac)LLDSK_	DDYQK(1)LLDSK
S6FI74	_DFNDYVIDAGYHK(ac)EIR_	DFNDYVIDAGYHK(1)EIR
S6FI85	_LADSYVSFFK(ac)K_	LADSYVSFFK(1)K
S6FI85	_IK(ac)DDFNEEK(ac)ER_	IK(1)DDFNEEK(1)ER
S6FI99	_PNVGK(ac)STFLNR_	PNVGK(1)STFLNR
S6FI99	_GALLK(ac)EVGK_	GALLK(1)EVGK
S6FIA0	_QK(ac)HDLPFQLLVDDEHK_	QK(1)HDLPFQLLVDDEHK
S6FIA0	_LVNDSGEEVALTDFK(ac)GK_	LVNDSGEEVALTDFK(1)GK
S6FIA5	_DSIGK(ac)LTNDQQDEDQQ_	DSIGK(1)LTNDQQDEDQQ
S6FIA5	_NIAQAK(ac)AEER_	NIAQAK(1)AEER
S6FIB0	_GAGAHGYFEVTNDVTK(ac)YTK_	GAGAHGYFEVTNDVTK(1)YTK
S6FIB0	_TEQGVK(ac)NLDVNTAAK_	TEQGVK(1)NLDVNTAAK
S6FIB0	_YHFK(ac)TEQGVK_	YHFK(1)TEQGVK
S6FIF8	_ELAAEVCDEK(ac)R_	ELAAEVCDEK(1)R
S6FIJ0	_THTDPIAK(ac)VVR_	THTDPIAK(1)VVR
S6FIJ0	_IHLMK(ac)ECLK_	IHLMK(1)ECLK
S6FIJ4	_LTYK(ac)THTK_	LTYK(1)THTK
S6FIK2	_K(ac)WLFSEIPETAGGK_	K(1)WLFSEIPETAGGK
S6FIK3	_VLPHLK(ac)EETALSTDQYVK_	VLPHLK(1)EETALSTDQYVK
S6FIK3	_ALFTK(ac)LLNVTGIGPK_	ALFTK(1)LLNVTGIGPK
S6FIK7	_SVLK(ac)WAFK_	SVLK(1)WAFK
S6FIK7	_GHCSVHEK(ac)FTAENISQLR_	GHCSVHEK(1)FTAENISQLR
S6FIM0	_IVDYK(ac)SSDR_	IVDYK(1)SSDR
S6FIQ2	_NDAHQADSSLNLHELK(ac)R_	NDAHQADSSLNLHELK(1)R
S6FIQ2	_LAIAK(ac)QLER_	LAIAK(1)QLER
S6FIR0	_GLLNQSK(ac)HAPEHQFLTTGER_	GLLNQSK(1)HAPEHQFLTTGER
S6FIR0	_ENIIYVGDTK(ac)R_	ENIIYVGDTK(1)R
S6FIR5	_TTM(ox)AK(ac)HAGPFEAPEFEYQDVDVSLIAPR_	TTMAK(1)HAGPFEAPEFEYQDVDVSLIAPR
S6FIR5	_LLK(ac)TDDK_	LLK(1)TDDK
S6FIR5	_NDDEWLK(ac)TTMAK_	NDDEWLK(1)TTMAK
S6FIR5	_WADIMK(ac)MDGDENAYVLHR_	WADIMK(1)MDGDENAYVLHR
S6FIR5	_VWTYK(ac)DGKPWYFLEEK_	VWTYK(0.987)DGK(0.013)PWYFLEEK
S6FIR5	_GAHYK(ac)PDFPER_	GAHYK(1)PDFPER
S6FIR5	_TDDK(ac)IQELMER_	TDDK(1)IQELMER
S6FIR5	_DGK(ac)PWYFLEEK_	DGK(1)PWYFLEEK
S6FIS6	_AEQVMK(ac)EYPHR_	AEQVMK(1)EYPHR
S6FIS6	_DLASFTENEYCK(ac)IR_	DLASFTENEYCK(1)IR
S6FIT6	_NEQLEQEEMNK(ac)K_	NEQLEQEEMNK(1)K
S6FIT7	_GQVLQLK(ac)NQEYVLASQTLGAK_	GQVLQLK(1)NQEYVLASQTLGAK
S6FIW2	_GYFGSK(ac)HTLYK_	GYFGSK(1)HTLYK
S6FIW2	_KVLK(ac)LAK_	KVLK(1)LAK
S6FIW2	_LM(ox)HGLK(ac)LSGIEVNR_	LMHGLK(1)LSGIEVNR
S6FIW2	_LAK(ac)GYFGSK_	LAK(1)GYFGSK
S6FIW2	_HTLYK(ac)VANQQVMK_	HTLYK(1)VANQQVMK
S6FJ00	_GIENLK(ac)K_	GIENLK(1)K
S6FJ00	_GGTK(ac)LYTAR_	GGTK(1)LYTAR
S6FJ00	_CPEFK(ac)TVEGR_	CPEFK(1)TVEGR
S6FJ07	_SVPIEK(ac)VMTK_	SVPIEK(1)VMTK
S6FJ07	_AGLHK(ac)TLNK_	AGLHK(1)TLNK
S6FJ21	_LK(ac)GLGFEK_	LK(1)GLGFEK
S6FJ21	_EYYK(ac)DPER_	EYYK(1)DPER
S6FJ21	_GLGFEK(ac)GDK_	GLGFEK(1)GDK
S6FJ21	_TITAPYK(ac)YPR_	TITAPYK(1)YPR
S6FJ21	_VEELDK(ac)YDLSALHSAVSAGEPLNR_	VEELDK(1)YDLSALHSAVSAGEPLNR
S6FJ21	_NYNLVNEIEK(ac)FSR_	NYNLVNEIEK(1)FSR
S6FJ21	_VWTYEK(ac)LMEETNK_	VWTYEK(1)LMEETNK
S6FJ25	_VEELLYDAEENADK(ac)YR_	VEELLYDAEENADK(1)YR
S6FJ25	_QHAFEK(ac)QLETIGR_	QHAFEK(1)QLETIGR
S6FJ28	_MLKDPQAQK(ac)LFR_	MLKDPQAQK(1)LFR
S6FJ28	_MLK(ac)DPQAQK_	MLK(1)DPQAQK
S6FJ79	_K(ac)YPVNDK_	K(1)YPVNDK
S6FJ97	_ELNK(ac)AFITPIER_	ELNK(1)AFITPIER
S6FJ97	_EFADTLK(ac)EFETK_	EFADTLK(1)EFETK
S6FJ97	_SLK(ac)NLFGTETDPIK_	SLK(1)NLFGTETDPIK
S6FJ97	_VTNQTTLK(ac)EFADTLK_	VTNQTTLK(1)EFADTLK
S6FJ97	_GDNHVHVM(ox)IK(ac)ELNK_	GDNHVHVMIK(1)ELNK
S6FJ97	_NLFGTETDPIK(ac)VIQYR_	NLFGTETDPIK(1)VIQYR
S6FJA0	_EVQAK(ac)SDLER_	EVQAK(1)SDLER
S6FJA0	_VYHETVMK(ac)VTENFEALR_	VYHETVMK(1)VTENFEALR
S6FJA0	_EAVDAYVK(ac)EVQAK_	EAVDAYVK(1)EVQAK
S6FJA0	_LYNQGMILGENNEK(ac)MSK_	LYNQGMILGENNEK(1)MSK
S6FJA7	_KSDLEK(ac)YK_	K(0.002)SDLEK(0.998)YK
S6FJB3	_EHFGHK(ac)VFK_	EHFGHK(1)VFK
S6FJB3	_WEVLGAIQK(ac)ELETR_	WEVLGAIQK(1)ELETR
S6FJB6	_K(ac)WFSGVASHNK_	K(1)WFSGVASHNK
S6FJE5	_TLPAAGTYK(ac)FR_	TLPAAGTYK(1)FR
S6FJF8	_YEWM(ox)K(ac)HDR_	YEWMK(1)HDR
S6FJG4	_EQALK(ac)NDPQLR_	EQALK(1)NDPQLR
S6FJG4	_EDGVQTAEILK(ac)DMR_	EDGVQTAEILK(1)DMR
S6FJG4	_K(ac)YSFADVER_	K(1)YSFADVER
S6FJH3	_VNMFALLGK(ac)PGFEEK_	VNMFALLGK(1)PGFEEK
S6FJH3	_DFVK(ac)TAHHNIHEK_	DFVK(1)TAHHNIHEK
S6FJH3	_LLEEK(ac)YGK_	LLEEK(1)YGK
S6FJH3	_NVLYNK(ac)GR_	NVLYNK(1)GR
S6FJH7	_HVLK(ac)ENPAR_	HVLK(1)ENPAR
S6FJI4	_GFYK(ac)TGAYIGEVTDVRPNHYLVK_	GFYK(1)TGAYIGEVTDVRPNHYLVK
S6FJJ0	_EVSFK(ac)TDK_	EVSFK(1)TDK
S6FJM0	_QAGIK(ac)HPIAAGAIPFDGR_	QAGIK(1)HPIAAGAIPFDGR
S6FJM0	_DIDIPQAVK(ac)HLAQHNPR_	DIDIPQAVK(1)HLAQHNPR
S6FJN3	_MVESK(ac)SLK_	MVESK(1)SLK
S6FJP9	_MEGK(ac)SVVVR_	MEGK(1)SVVVR
S6FJP9	_YEEK(ac)HSAYLAQK_	YEEK(1)HSAYLAQK
S6FJP9	_QFVK(ac)GFTTDIGGR_	QFVK(1)GFTTDIGGR
S6FJP9	_EHALK(ac)ELGQDK_	EHALK(1)ELGQDK
S6FJP9	_LEEPDLTVEK(ac)K_	LEEPDLTVEK(1)K
S6FJP9	_K(ac)YEEKHSAYLAQK_	K(0.821)YEEK(0.179)HSAYLAQK
S6FJS2	_LIK(ac)HLFQK_	LIK(1)HLFQK
S6FJS6	_ALIHGTNDIK(ac)EANSVLAR_	ALIHGTNDIK(1)EANSVLAR
S6FJT2	_GFSEK(ac)HQEPAWLK_	GFSEK(1)HQEPAWLK
S6FJT2	_FNK(ac)HTVENAPLASLEDLADEAK_	FNK(1)HTVENAPLASLEDLADEAK
S6FJT2	_EHSDLVEK(ac)YFM(ox)K_	EHSDLVEK(1)YFMK
S6FJT2	_LSVDQEYVK(ac)GFSEK_	LSVDQEYVK(1)GFSEK
S6FJT2	_HQEPAWLK(ac)NLR_	HQEPAWLK(1)NLR
S6FJT2	_ASEGYILK(ac)HGVMK_	ASEGYILK(1)HGVMK
S6FJT2	_YFMK(ac)DGVK_	YFMK(1)DGVK
S6FJT2	_ITNWNFTK(ac)FNK_	ITNWNFTK(1)FNK
S6FJT4	_ATEMK(ac)PFLMK_	ATEMK(1)PFLMK
S6FJU4	_LKDQK(ac)YNIEFVQPVDGAFLEYEK_	LK(0.003)DQK(0.997)YNIEFVQPVDGAFLEYEK
S6FJV7	_AMVNSK(ac)HTAPHVTLMDEVDVTNLVAHR_	AMVNSK(1)HTAPHVTLMDEVDVTNLVAHR
S6FJV7	_LPDIGEGIHEGEIVK(ac)WFVK_	LPDIGEGIHEGEIVK(1)WFVK
S6FJV7	_K(ac)QFK(ac)QVAADQGIK_	K(1)QFK(1)QVAADQGIK
S6FJV7	_GLLVPVVK(ac)NADR_	GLLVPVVK(1)NADR
S6FJV7	_QFK(ac)QVAADQGIK_	QFK(1)QVAADQGIK
S6FJY8	_FVQQHLDLGK(ac)DFTDILSK_	FVQQHLDLGK(1)DFTDILSK
S6FJZ2	_GQLILVK(ac)SNFR_	GQLILVK(1)SNFR
S6FJZ2	_IFFK(ac)YGEEK_	IFFK(1)YGEEK
S6FJZ2	_YGEEK(ac)FSK_	YGEEK(1)FSK
S6FJZ4	_IAPTIAIK(ac)YDK_	IAPTIAIK(1)YDK
S6FJZ4	_GGSIIYDK(ac)LGLK_	GGSIIYDK(1)LGLK
S6FK13	_TFTK(ac)GFR_	TFTK(1)GFR
S6FK13	_PLTPNDIHNK(ac)TFTK_	PLTPNDIHNK(1)TFTK
S6FK13	_IAMEIEELK(ac)K_	IAMEIEELK(1)K
S6FK13	_K(ac)DYEIALR_	K(1)DYEIALR
S6FK13	_VNELDEK(ac)IGHFANIEETLNK_	VNELDEK(1)IGHFANIEETLNK
S6FK18	_ADYIGK(ac)NIPTSK_	ADYIGK(1)NIPTSK
S6FK18	_GIYLAK(ac)R_	GIYLAK(1)R
S6FK22	_LSPVHQCLLEK(ac)SIAGYK_	LSPVHQCLLEK(1)SIAGYK
S6FK22	_DAEEISDGLLEK(ac)R_	DAEEISDGLLEK(1)R
S6FK22	_TVPFLSK(ac)ITK_	TVPFLSK(1)ITK
S6FK22	_TLEESLLK(ac)AVR_	TLEESLLK(1)AVR
S6FK22	_EIVENGLK(ac)LSPVHQCLLEK_	EIVENGLK(1)LSPVHQCLLEK
S6FK22	_ILATEGTAAYLK(ac)DAQIPAQVVGK_	ILATEGTAAYLK(1)DAQIPAQVVGK
S6FK22	_SIAGYK(ac)EIEYEVMR_	SIAGYK(1)EIEYEVMR
S6FK22	_APVFSFAK(ac)LR_	APVFSFAK(1)LR
S6FK22	_ELGFSDK(ac)YISR_	ELGFSDK(1)YISR
S6FK22	_WPFDK(ac)FESANR_	WPFDK(1)FESANR
S6FK22	_DSTLEK(ac)ALYK_	DSTLEK(1)ALYK
S6FK22	_GSLAVLQTAK(ac)ELGFSDK_	GSLAVLQTAK(1)ELGFSDK
S6FK22	_AM(ox)EIVYHEEELLHYMK(ac)NAVK_	AMEIVYHEEELLHYMK(1)NAVK
S6FK25	_YTSK(ac)HELDYNILHDQGYPSIGCEPCTSPAFTAEDLR_	YTSK(1)HELDYNILHDQGYPSIGCEPCTSPAFTAEDLR
S6FK25	_DDK(ac)FQSIK_	DDK(1)FQSIK
S6FK30	_AAALHPDIK(ac)VTYGVPIGVDDEVVK_	AAALHPDIK(1)VTYGVPIGVDDEVVK
S6FK30	_VTYGVPIGVDDEVVK(ac)AVHHR_	VTYGVPIGVDDEVVK(1)AVHHR
S6FK33	_ELEK(ac)QTPDAR_	ELEK(1)QTPDAR
S6FK38	_VLNSNTPASPPK(ac)SEEK_	VLNSNTPASPPK(1)SEEK
S6FK38	_VVVK(ac)LTSYPEGR_	VVVK(1)LTSYPEGR
S6FK38	_ELVK(ac)ALVALEETGQIVR_	ELVK(1)ALVALEETGQIVR
S6FK49	_TWGANLQK(ac)VR_	TWGANLQK(1)VR
S6FK53	_DLEEVK(ac)HEER_	DLEEVK(1)HEER
S6FK53	_QIETYWVK(ac)HDMLER_	QIETYWVK(1)HDMLER
S6FK67	_LHK(ac)QFHLLQFK_	LHK(1)QFHLLQFK
S6FK67	_VISK(ac)TDFAEER_	VISK(1)TDFAEER
S6FK67	_QFHLLQFK(ac)EM(ox)PSLNEVEHLR_	QFHLLQFK(1)EMPSLNEVEHLR
S6FK79	_VLNNK(ac)FLIELENLK_	VLNNK(1)FLIELENLK
S6FK79	_GTYIK(ac)VLNNK_	GTYIK(1)VLNNK
S6FK79	_PVNFK(ac)EM(ox)AETLR_	PVNFK(1)EMAETLR
S6FK86	_RADAAK(ac)HLEAGAK_	RADAAK(1)HLEAGAK
S6FK86	_AVSLVLPELK(ac)GK_	AVSLVLPELK(1)GK
S6FK86	_GM(ox)M(ox)TTVHSYTNDQQILDLPHK(ac)DYR_	GMMTTVHSYTNDQQILDLPHK(1)DYR
S6FK86	_VLNDK(ac)FGIK_	VLNDK(1)FGIK
S6FK92	_VTK(ac)SFSLK_	VTK(1)SFSLK
S6FK92	_SFSLK(ac)GCK_	SFSLK(1)GCK
S6FKA4	_IAAEGSTLIK(ac)TDGNK_	IAAEGSTLIK(1)TDGNK
S6FKA4	_TGAGM(ox)MDCK(ac)K_	TGAGMMDCK(1)K
S6FKA4	_QILTQQALQEGKPENIVAK(ac)MVEGR_	QILTQQALQEGKPENIVAK(1)MVEGR
S6FKB2	_THPGLLK(ac)R_	THPGLLK(1)R
S6FKB2	_VFITK(ac)VEK_	VFITK(1)VEK
S6FKB2	_IEALLPVNEQMPNESYK(ac)PHDR_	IEALLPVNEQMPNESYK(1)PHDR
S6FKD5	_GVHSNPSIQFLK(ac)K_	GVHSNPSIQFLK(1)K
S6FKE3	_LESILK(ac)TMETIK_	LESILK(1)TMETIK
S6FKE3	_EGHK(ac)LIGIR_	EGHK(1)LIGIR
S6FKF4	_TIITAEHTK(ac)EELDR_	TIITAEHTK(1)EELDR
S6FKG9	_GSGLVK(ac)FGTR_	GSGLVK(1)FGTR
S6FKI3	_YDIWK(ac)EDTIPK_	YDIWK(1)EDTIPK
S6FKJ0	_ELARPVDFNVEK(ac)LK_	ELARPVDFNVEK(1)LK
S6FKJ0	_DQIITYK(ac)NGVIR_	DQIITYK(1)NGVIR
S6FKJ3	_NQLEK(ac)VLTAK_	NQLEK(1)VLTAK
S6FKJ8	_YDEDSDCYK(ac)VYTHGGR_	YDEDSDCYK(1)VYTHGGR
S6FKN0	_VLEVLDLVQLK(ac)HK_	VLEVLDLVQLK(1)HK
S6FKN6	_VTK(ac)GIDISSSAK_	VTK(1)GIDISSSAK
S6FKN9	_ISK(ac)IEQGDWIDLR_	ISK(1)IEQGDWIDLR
S6FKP9	_AYGK(ac)SVSEGLNHIGVTER_	AYGK(1)SVSEGLNHIGVTER
S6FKQ6	_VLVVDDAK(ac)FMR_	VLVVDDAK(1)FMR
S6FKT0	_AENTPELK(ac)HIETWAEEEGTSPER_	AENTPELK(1)HIETWAEEEGTSPER
S6FKT0	_IYK(ac)DYAAQR_	IYK(1)DYAAQR
S6FKT0	_GLDPVFK(ac)AENTPELK_	GLDPVFK(1)AENTPELK
S6FKU5	_VVELSAAGESFLK(ac)HSR_	VVELSAAGESFLK(1)HSR
S6FKU7	_DTYK(ac)LLSGTVVPR_	DTYK(1)LLSGTVVPR
S6FKV7	_IVTDK(ac)YDGYIYR_	IVTDK(1)YDGYIYR
S6FKW8	_LDHVSPENIQHMIEK(ac)HIDVSSFMNLTQMGR_	LDHVSPENIQHMIEK(1)HIDVSSFMNLTQMGR
S6FKX3	_SGGK(ac)HVYLEEEPK_	SGGK(1)HVYLEEEPK
S6FKX3	_HFINK(ac)LNVK_	HFINK(1)LNVK
S6FKX3	_EYK(ac)LLIGER_	EYK(1)LLIGER
S6FL04	_NAK(ac)HPMLVSR_	NAK(1)HPMLVSR
S6FL04	_AETNAK(ac)SFAPYMDK_	AETNAK(1)SFAPYMDK
S6FL04	_TSQITK(ac)AMQMVSAAK_	TSQITK(1)AMQMVSAAK
S6FL22	_LK(ac)ELYELAR_	LK(1)ELYELAR
S6FL22	_HYK(ac)ISYYSK_	HYK(1)ISYYSK
S6FL22	_SM(ox)SDSPDFAEK(ac)FM(ox)R_	SMSDSPDFAEK(1)FMR
S6FL64	_TQQSFDK(ac)PVEVQK_	TQQSFDK(1)PVEVQK
S6FL64	_TQQSFDKPVEVQK(ac)MSR_	TQQSFDKPVEVQK(1)MSR
S6FL81	_EQFVK(ac)EFDVSER_	EQFVK(1)EFDVSER
S6FL81	_GYDTCAIGGFNK(ac)EQFVK_	GYDTCAIGGFNK(1)EQFVK
S6FL91	_GIDPAQCIGQAFK(ac)TYEHLELR_	GIDPAQCIGQAFK(1)TYEHLELR
S6FLB1	_DEFDK(ac)PYYQELR_	DEFDK(1)PYYQELR
S6FLB6	_QLK(ac)NVVIDPVMVCK_	QLK(1)NVVIDPVMVCK
S6FLB6	_NVVIDPVMVCK(ac)GANEVLYPEHAEALR_	NVVIDPVMVCK(1)GANEVLYPEHAEALR
S6FLB6	_TVEDMK(ac)EAAK_	TVEDMK(1)EAAK
S6FLC2	_TEYFFK(ac)R_	TEYFFK(1)R
S6FLC2	_KVFK(ac)QIR_	KVFK(1)QIR
S6FLC6	_MNQK(ac)GFHYVEVNK_	MNQK(1)GFHYVEVNK
S6FLC6	_DILK(ac)AHQNVK_	DILK(1)AHQNVK
S6FLC6	_SSGPALVGIELK(ac)HR_	SSGPALVGIELK(1)HR
S6FLC9	_LIHDIK(ac)TNPNSR_	LIHDIK(1)TNPNSR
S6FLE6	_LSLQK(ac)VTEK_	LSLQK(1)VTEK
S6FLE6	_SPK(ac)QFFEQNGK_	SPK(1)QFFEQNGK
S6FLE6	_VTEK(ac)WLEQEK_	VTEK(1)WLEQEK
S6FLE6	_LESSYEK(ac)ALADISK_	LESSYEK(1)ALADISK
S6FLF4	_NIK(ac)DFWNR_	NIK(1)DFWNR
S6FLF4	_SPENFNK(ac)PFISK_	SPENFNK(1)PFISK
S6FLF4	_SPENFNKPFISK(ac)NIK_	SPENFNK(0.002)PFISK(0.998)NIK
S6FLF4	_YK(ac)WLPANR_	YK(1)WLPANR
S6FLF4	_FAK(ac)DEQK_	FAK(1)DEQK
S6FLI2	_AVTIISEHK(ac)HEIAEQVNTLMDR_	AVTIISEHK(1)HEIAEQVNTLMDR
S6FLI2	_SCDTK(ac)AFVIVHDVR_	SCDTK(1)AFVIVHDVR
S6FLI6	_NFQVTDGK(ac)SNR_	NFQVTDGK(1)SNR
S6FLI6	_EVYNVEGK(ac)LFSFGDELK_	EVYNVEGK(1)LFSFGDELK
S6FLI6	_MFTFK(ac)NR_	MFTFK(1)NR
S6FLL7	_TLYK(ac)QFK_	TLYK(1)QFK
S6FLL7	_LNSDAMLK(ac)TLYK_	LNSDAMLK(1)TLYK
S6FLL7	_SFHTK(ac)AYLFER_	SFHTK(1)AYLFER
S6FLL7	_IVNEYK(ac)K_	IVNEYK(1)K
S6FLL7	_QFK(ac)QELGR_	QFK(1)QELGR
S6FLT0	_LAASLEEHVK(ac)DYDIDVMNLQR_	LAASLEEHVK(1)DYDIDVMNLQR
S6FLV4	_YLK(ac)QGIEEYK_	YLK(1)QGIEEYK
S6FLX3	_AHVILPYHLK(ac)LDEVEEER_	AHVILPYHLK(1)LDEVEEER
S6FLX3	_VGDGPFPTELK(ac)DEIGDQIR_	VGDGPFPTELK(1)DEIGDQIR
S6FLX3	_LLEK(ac)M(ox)YETEGFK_	LLEK(1)MYETEGFK
S6FLX3	_YK(ac)GEVIEEFPASLK_	YK(1)GEVIEEFPASLK
S6FLX3	_FDGVTYK(ac)LHLIPSGIFYK_	FDGVTYK(1)LHLIPSGIFYK
S6FLX3	_K(ac)YVCDTSVVLNDALDEGRR_	K(1)YVCDTSVVLNDALDEGRR
S6FLX3	_YQGGNNAGHTIK(ac)FDGVTYK_	YQGGNNAGHTIK(1)FDGVTYK
S6FLY8	_EEDGLAK(ac)SSR_	EEDGLAK(1)SSR
S6FLZ4	_TVFM(ox)PYPK(ac)DR_	TVFMPYPK(1)DR
S6FM21	_FNNVLTSNGAEITGTK(ac)DWGK_	FNNVLTSNGAEITGTK(1)DWGK
S6FM24	_TDYTSIEDLK(ac)R_	TDYTSIEDLK(1)R
S6FM24	_PGHADLNGAIK(ac)YNHR_	PGHADLNGAIK(1)YNHR
S6FM24	_IMGAAPITEEEESEMK(ac)R_	IMGAAPITEEEESEMK(1)R
S6FM29	_FQYQHEMK(ac)HTLEK_	FQYQHEMK(1)HTLEK
S6FM29	_YEGYIEK(ac)SLQQVEK_	YEGYIEK(1)SLQQVEK
S6FM54	_FTGHNEEDK(ac)HDVLK_	FTGHNEEDK(1)HDVLK
S6FM54	_MDDGSVK(ac)IFTGYR_	MDDGSVK(1)IFTGYR
S6FM54	_FTGHNEEDKHDVLK(ac)STQTVIHK_	FTGHNEEDKHDVLK(1)STQTVIHK
S6FM54	_STQTVIHK(ac)ALEK_	STQTVIHK(1)ALEK
S6FM54	_IVVEAANGPTTLEGTK(ac)ILTDK_	IVVEAANGPTTLEGTK(1)ILTDK
S6FM91	_TATETGDSK(ac)WITSEAAR_	TATETGDSK(1)WITSEAAR
S6FMH8	_ETAFQDPASYFHK(ac)FK_	ETAFQDPASYFHK(1)FK
S6FMJ1	_GFK(ac)GTSVYSASK_	GFK(1)GTSVYSASK
S6FMJ2	_AGIK(ac)YEALK_	AGIK(1)YEALK
S6FMK3	_QK(ac)QFEIIER_	QK(1)QFEIIER
S6FMK3	_EAIHPGNTAHK(ac)FLK_	EAIHPGNTAHK(1)FLK
S6FMK3	_HENLYYHYFK(ac)M(ox)R_	HENLYYHYFK(1)MR
S6FML2	_YSK(ac)ADMMK_	YSK(1)ADMMK
S6FMN2	_PIDK(ac)QMMK_	PIDK(1)QMMK
S6FMN2	_INTGDFVK(ac)PK_	INTGDFVK(1)PK
S6FMN2	_TAGK(ac)YQWVK_	TAGK(1)YQWVK
S6FMN2	_DELEYLFK(ac)R_	DELEYLFK(1)R
S6FMN6	_RFGDDK(ac)AAK_	RFGDDK(1)AAK
S6FMQ2	_EINFDAVHK(ac)HGLGFVR_	EINFDAVHK(1)HGLGFVR
S6FMT1	_ETLFSLK(ac)EWK_	ETLFSLK(1)EWK
S6FMU1	_HHNTYVTNLNK(ac)AIEGSALAEK_	HHNTYVTNLNK(1)AIEGSALAEK
S6FMU1	_ETMTIHHTK(ac)HHNTYVTNLNK_	ETMTIHHTK(1)HHNTYVTNLNK
S6FMU1	_LPELPYAYDALEPHIDK(ac)ETMTIHHTK_	LPELPYAYDALEPHIDK(1)ETMTIHHTK
S6FMU1	_EK(ac)FAAAAAGR_	EK(1)FAAAAAGR
S6FN39	_NAGLVK(ac)SIR_	NAGLVK(1)SIR
S6FN39	_K(ac)HGDGPTSLK_	K(1)HGDGPTSLK
S6FN46	_GAFDFGK(ac)HGSELAR_	GAFDFGK(1)HGSELAR
S6FN69	_GNLSLQK(ac)YDR_	GNLSLQK(1)YDR
S6FN77	_NLDK(ac)VISDETK_	NLDK(1)VISDETK
S6FN77	_STLEK(ac)TPPELAADIMDR_	STLEK(1)TPPELAADIMDR
S6FN82	_QAPYQSLYK(ac)TCR_	QAPYQSLYK(1)TCR
S6FN87	_SSDLK(ac)LFAK_	SSDLK(1)LFAK
S6FN87	_LFAK(ac)YYK_	LFAK(1)YYK
S6FN87	_AFK(ac)SVDMDPIFMQR_	AFK(1)SVDMDPIFMQR
S6FN91	_SSFK(ac)TAQAEK_	SSFK(1)TAQAEK
S6FN97	_AADLEK(ac)EELLSK_	AADLEK(1)EELLSK
S6FN97	_GQLK(ac)CSFCGK_	GQLK(1)CSFCGK
S6FN97	_LVLK(ac)DGTVVGQDK_	LVLK(1)DGTVVGQDK
S6FN97	_DDIEK(ac)CVITGATVADGEAPR_	DDIEK(1)CVITGATVADGEAPR
S6FN97	_EELLSK(ac)VLPEDLLR_	EELLSK(1)VLPEDLLR
S6FNA4	_GEEFEK(ac)AAAEWK_	GEEFEK(1)AAAEWK
S6FNA4	_PK(ac)TLEIR_	PK(1)TLEIR
S6FNB1	_HFAK(ac)SAK_	HFAK(1)SAK
S6FNB1	_VTGNLK(ac)HFAK_	VTGNLK(1)HFAK
S6FNB8	_AVVDLEK(ac)LGER_	AVVDLEK(1)LGER
S6FNF0	_DLK(ac)DPQIIEIAK_	DLK(1)DPQIIEIAK
S6FNF0	_LSLMK(ac)ELGVK_	LSLMK(1)ELGVK
S6FNG6	_ISK(ac)LLIDDEQLQQQVK_	ISK(1)LLIDDEQLQQQVK
S6FNH3	_SDNPAK(ac)FAK_	SDNPAK(1)FAK
S6FNH3	_LIAELSK(ac)ELGTAM(ox)K_	LIAELSK(1)ELGTAMK
S6FNI2	_LSYRDPEDTEK(ac)YFDDDEMWNK_	LSYRDPEDTEK(1)YFDDDEMWNK
S6FNI2	_DDLK(ac)EHLR_	DDLK(1)EHLR
S6FNI2	_FDLTYVGEDGK(ac)QHR_	FDLTYVGEDGK(1)QHR
S6FNI2	_IYGTAFFK(ac)K_	IYGTAFFK(1)K
S6FNI8	_FVK(ac)EAVDSGLSHETEK_	FVK(1)EAVDSGLSHETEK
S6FNK2	_VYK(ac)HGDPR_	VYK(1)HGDPR
S6FNK4	_SEDGAVQK(ac)IVEHK_	SEDGAVQK(1)IVEHK
S6FNK8	_LLSK(ac)DVVYK_	LLSK(1)DVVYK
S6FNK8	_SIETLK(ac)HVAIGPAK_	SIETLK(1)HVAIGPAK
S6FNK8	_YVGSEGKEPK(ac)LYK_	YVGSEGKEPK(1)LYK
S6FNK8	_VYGK(ac)YER_	VYGK(1)YER
S6FNK8	_LFELGNK(ac)YGR_	LFELGNK(1)YGR
S6FNL6	_EEALHLHK(ac)VNQGK_	EEALHLHK(1)VNQGK
S6FNL6	_VAPAVAK(ac)AVAK_	VAPAVAK(1)AVAK
S6FNL6	_NEVAK(ac)FTNQDR_	NEVAK(1)FTNQDR
S6FNN2	_LSLLK(ac)TAHMEAENK_	LSLLK(1)TAHMEAENK
S6FNN3	_WCGANGIDK(ac)VETLSDHK_	WCGANGIDK(1)VETLSDHK
S6FNN3	_TLADMK(ac)GK_	TLADMK(1)GK
S6FNN6	_IVSAK(ac)SQADILFR_	IVSAK(1)SQADILFR
S6FNP7	_SQTILYK(ac)SFDIIK_	SQTILYK(1)SFDIIK
S6FNP7	_LINK(ac)MMIDGK_	LINK(1)MMIDGK
S6FNP7	_SFDIIK(ac)ER_	SFDIIK(1)ER
S6FNP7	_GEK(ac)TMEER_	GEK(1)TMEER
S6FNQ5	_AASPIIEK(ac)VLK_	AASPIIEK(1)VLK
S6FNR8	_GSIEHGLK(ac)TLEVTVK_	GSIEHGLK(1)TLEVTVK
S6FNV0	_QLISSEEEFK(ac)NAAEK_	QLISSEEEFK(1)NAAEK
S6FNV2	_VGAVMPSGLVIK(ac)DAELR_	VGAVMPSGLVIK(1)DAELR
S6FNW4	_ELDVAK(ac)HIMEGK_	ELDVAK(1)HIMEGK
S6FNW9	_HVPK(ac)TYEVR_	HVPK(1)TYEVR
S6FNY3	_ELADYAVEGLEK(ac)ALAVK_	ELADYAVEGLEK(1)ALAVK
S6FNY8	_VDK(ac)IFENTLEK_	VDK(1)IFENTLEK
S6FNZ4	_ANFKPVQSDEDKLVK(ac)EVR_	ANFKPVQSDEDK(0.001)LVK(0.999)EVR
S6FNZ4	_HPLTQTADQEELIK(ac)QMNQMIVHR_	HPLTQTADQEELIK(1)QMNQMIVHR
S6FNZ4	_YIGNAK(ac)IFEEPVK_	YIGNAK(1)IFEEPVK
S6FNZ4	_EPLSLK(ac)PFER_	EPLSLK(1)PFER
S6FNZ4	_IPDELK(ac)TK_	IPDELK(1)TK
S6FNZ4	_HWLK(ac)NEM(ox)NEWVR_	HWLK(1)NEMNEWVR
S6FNZ4	_DVTK(ac)PYFTESR_	DVTK(1)PYFTESR
S6FNZ4	_HYK(ac)EEAASK_	HYK(1)EEAASK
S6FNZ4	_NGTTK(ac)YLLR_	NGTTK(1)YLLR
S6FNZ4	_TYFK(ac)ANFK_	TYFK(1)ANFK
S6FP00	_GK(ac)DFFTLHEK_	GK(1)DFFTLHEK
S6FP00	_LHNYHWYVK(ac)GK_	LHNYHWYVK(1)GK
S6FP49	_TK(ac)ALLLCSPSNPTGSVYSK_	TK(1)ALLLCSPSNPTGSVYSK
S6FP56	_GILDK(ac)DTYYYR_	GILDK(1)DTYYYR
S6FP94	_THGDIAK(ac)SIR_	THGDIAK(1)SIR
S6FP94	_LYK(ac)EYFGSASEFQK_	LYK(1)EYFGSASEFQK
S6FP99	_CVAK(ac)YAYEHK_	CVAK(1)YAYEHK
S6FPA4	_VAFPFAK(ac)DAAHDK_	VAFPFAK(1)DAAHDK
S6FPB1	_DK(ac)YLDQLSGGQCQR_	DK(1)YLDQLSGGQCQR
S6FPB3	_EEGWIHSICDEPQIGEGSIPTVLK(ac)ATDEEK_	EEGWIHSICDEPQIGEGSIPTVLK(1)ATDEEK
S6FPB3	_QELK(ac)DWK_	QELK(1)DWK
S6FPB5	_DEEAMK(ac)FHNATDHFQGFVAK_	DEEAMK(1)FHNATDHFQGFVAK
S6FPD7	_GSPEYQEWK(ac)ALLHR_	GSPEYQEWK(1)ALLHR
S6FPD8	_QVIMDHYK(ac)NPR_	QVIMDHYK(1)NPR
S6FPE8	_K(ac)FFNTSGMK_	K(1)FFNTSGMK
S6FPE8	_SGLELK(ac)K_	SGLELK(1)K
S6FPE8	_FFNTSGM(ox)K(ac)YR_	FFNTSGMK(1)YR
S6FPE8	_EINEIHIAEETPSKEEIK(ac)DLYEK_	EINEIHIAEETPSKEEIK(1)DLYEK
S6FPG9	_EGLIELLK(ac)EFK_	EGLIELLK(1)EFK
S6FPH6	_DYFK(ac)VNEPTSLIQR_	DYFK(1)VNEPTSLIQR
S6FPI1	_HIM(ox)ENLLNGVVK(ac)HR_	HIMENLLNGVVK(1)HR
S6FPJ6	_TGCNEEEIK(ac)SYNK_	TGCNEEEIK(1)SYNK
S6FPK4	_ENLDK(ac)ETFAK_	ENLDK(1)ETFAK
S6FPK4	_K(ac)DFIDKGDVK_	K(1)DFIDKGDVK
S6FPM6	_GYSLVPLK(ac)LYLK_	GYSLVPLK(1)LYLK
S6FPM6	_EINK(ac)LIGLTK_	EINK(1)LIGLTK
S6FPN6	_KLPLTK(ac)NEYK_	KLPLTK(1)NEYK
S6FPR3	_AEAVVCAPALFLEK(ac)LTSAVK_	AEAVVCAPALFLEK(1)LTSAVK
S6FPR3	_AHAAFK(ac)HGIVPIICVGETLEER_	AHAAFK(1)HGIVPIICVGETLEER
S6FPS6	_DCGLTPQDLTK(ac)IAVAK_	DCGLTPQDLTK(1)IAVAK
S6FPT1	_FLK(ac)NLHASGK_	FLK(1)NLHASGK
S6FPT4	_IIFSK(ac)YAGTEVK_	IIFSK(1)YAGTEVK
S6FPV6	_EVFISGYK(ac)K_	EVFISGYK(1)K
S6FPX8	_SIVK(ac)NWR_	SIVK(1)NWR
S6FPY2	_EPSEQEWEDLK(ac)LAWK_	EPSEQEWEDLK(1)LAWK
S6FPZ0	_DNICYGLK(ac)R_	DNICYGLK(1)R
S6FPZ0	_TDQTILK(ac)DITATIEAGK_	TDQTILK(1)DITATIEAGK
S6FPZ5	_GLPVEDVMK(ac)NAPDHK_	GLPVEDVMK(1)NAPDHK
S6FPZ9	_GDHINDQHIIYTK(ac)ANR_	GDHINDQHIIYTK(1)ANR
S6FQ07	_K(ac)HQTLLGATGTGK_	K(1)HQTLLGATGTGK
S6FQ07	_YQPQGDQPQAIEK(ac)LVK_	YQPQGDQPQAIEK(1)LVK
S6FQ20	_GHNAYGYLK(ac)AEK_	GHNAYGYLK(1)AEK
S6FQ20	_ELK(ac)SLTK_	ELK(1)SLTK
S6FQ20	_EEPDQDLQQELEK(ac)ELK_	EEPDQDLQQELEK(1)ELK
S6FQ20	_GFK(ac)VETLDYLPGDEAGIK_	GFK(1)VETLDYLPGDEAGIK
S6FQ30	_VIILSIHDDENYVTHALK(ac)TGAR_	VIILSIHDDENYVTHALK(1)TGAR
S6FQ54	_FVAK(ac)QISR_	FVAK(1)QISR
S6FQ56	_MIVTNDQELEGLK(ac)K_	MIVTNDQELEGLK(1)K
S6FQ56	_AEPGMSTK(ac)DLDLIGK_	AEPGMSTK(1)DLDLIGK
S6FQ61	_STYITK(ac)SNDENGVAYFINR_	STYITK(1)SNDENGVAYFINR
S6FQ61	_TQFK(ac)QFGIK_	TQFK(1)QFGIK
S6FQ71	_ALAK(ac)SQLEK_	ALAK(1)SQLEK
S6FQA4	_FETLK(ac)QELGK_	FETLK(1)QELGK
S6FQB5	_GVLTK(ac)TADR_	GVLTK(1)TADR
S6FQB6	_SMNYPK(ac)EIDSILK_	SMNYPK(1)EIDSILK
S6FQB8	_EAGLVK(ac)ELTYGDASSR_	EAGLVK(1)ELTYGDASSR
S6FQC1	_K(ac)VYAEGSSPDIR_	K(1)VYAEGSSPDIR
S6FQC1	_EGVITYK(ac)IAAHAADLAK_	EGVITYK(1)IAAHAADLAK
S6FQC1	_ENMDK(ac)QLEICK_	ENMDK(1)QLEICK
S6FQC1	_TK(ac)WITGR_	TK(1)WITGR
S6FQC9	_VLLK(ac)EAK_	VLLK(1)EAK
S6FQC9	_VIEK(ac)ELDEQAQEQLIQDYLK_	VIEK(1)ELDEQAQEQLIQDYLK
S6FQE2	_LK(ac)VLLIPK_	LK(1)VLLIPK
S6FQE2	_IYDK(ac)FQQEAQAEYDQTR_	IYDK(1)FQQEAQAEYDQTR
S6FQE2	_LNELLSDPEVVNDPK(ac)K_	LNELLSDPEVVNDPK(1)K
S6FQG9	_LLEK(ac)EISCK_	LLEK(1)EISCK
S6FQI0	_QTK(ac)NFGITLK_	QTK(1)NFGITLK
S6FQI0	_EILK(ac)HPSVK_	EILK(1)HPSVK
S6FQI0	_K(ac)YDPLEVEDSR_	K(1)YDPLEVEDSR
S6FQI0	_GFYAGISK(ac)ALK_	GFYAGISK(1)ALK
S6FQI0	_YYTK(ac)ELHK_	YYTK(1)ELHK
S6FQI0	_FLPSIAGK(ac)LDDPR_	FLPSIAGK(1)LDDPR
S6FQI3	_K(ac)HQYDEGLEPQTTAYTFSVK_	K(1)HQYDEGLEPQTTAYTFSVK
S6FQJ3	_EEAHADLK(ac)K_	EEAHADLK(1)K
S6FQJ3	_DPK(ac)SYNDRFEHYTEEK_	DPK(1)SYNDRFEHYTEEK
S6FQJ3	_IK(ac)YLDEMFVK_	IK(1)YLDEMFVK
S6FQK4	_VLK(ac)PIVVGNK_	VLK(1)PIVVGNK
S6FQK4	_GDANVFVFPSLEAGNIGYK(ac)IAQR_	GDANVFVFPSLEAGNIGYK(1)IAQR
S6FQK4	_DVK(ac)IVFPEGLDER_	DVK(1)IVFPEGLDER
S6FQL0	_VNEYLK(ac)SINVPK_	VNEYLK(1)SINVPK
S6FQL3	_K(ac)HDVDWR_	K(1)HDVDWR
S6FQL3	_IYSMIEQWDSK(ac)K_	IYSMIEQWDSK(1)K
S6FQM1	_EVYK(ac)WAAR_	EVYK(1)WAAR
S6FQM4	_K(ac)HLLHHIFNTNDLSEVPEYK_	K(1)HLLHHIFNTNDLSEVPEYK
S6FQM4	_DDGDSFHNFK(ac)K_	DDGDSFHNFK(1)K
S6FQM4	_LTDEDWK(ac)AIR_	LTDEDWK(1)AIR
S6FQM4	_VANISEFLDDK(ac)MTADEFKK_	VANISEFLDDK(1)MTADEFKK
S6FQQ0	_ESTFLK(ac)DLK_	ESTFLK(1)DLK
S6FQQ2	_IAEALEK(ac)ELAK_	IAEALEK(1)ELAK
S6FQQ2	_VPAVSFK(ac)R_	VPAVSFK(1)R
S6FQQ9	_HK(ac)QFFIGK_	HK(1)QFFIGK
S6FQT9	_AYVTK(ac)DQEVLLFRPEK_	AYVTK(1)DQEVLLFRPEK
S6FQU3	_ILFK(ac)GQDISGLSEEK_	ILFK(1)GQDISGLSEEK
S6FQV0	_IGNTHVFDLDK(ac)GTWR_	IGNTHVFDLDK(1)GTWR
S6FQV0	_DHLK(ac)DIGK_	DHLK(1)DIGK
S6FQV0	_ANHVYK(ac)IADQPWLDYSALGNK_	ANHVYK(1)IADQPWLDYSALGNK
S6FQV0	_SAVWK(ac)GLK_	SAVWK(1)GLK
S6FQV0	_SMMNK(ac)ELGK_	SMMNK(1)ELGK
S6FQV2	_VSDTHFVK(ac)SWLLHPDAPK_	VSDTHFVK(1)SWLLHPDAPK
S6FQV2	_LIPM(ox)PPGYFK(ac)R_	LIPMPPGYFK(1)R
S6FQW0	_VEAK(ac)HGLFWK_	VEAK(1)HGLFWK
S6FQW8	_AEIIK(ac)LHQR_	AEIIK(1)LHQR
S6FQW8	_YYDQK(ac)EAAVDDFNLHIK_	YYDQK(1)EAAVDDFNLHIK
S6FQW8	_LEHIYK(ac)YYDQK_	LEHIYK(1)YYDQK
S6FQX3	_LLLGTGK(ac)YPSFEIQK_	LLLGTGK(1)YPSFEIQK
S6FQZ4	_K(ac)IFAANTGHTGFLQGDWK_	K(1)IFAANTGHTGFLQGDWK
S6FR17	_GLPASLMK(ac)EASNVR_	GLPASLMK(1)EASNVR
S6FR17	_VYK(ac)HVEDR_	VYK(1)HVEDR
S6FR17	_GVEFLTGLPVTNVEGNVIDLK(ac)DGSK_	GVEFLTGLPVTNVEGNVIDLK(1)DGSK
S6FR17	_SAADANK(ac)VYK_	SAADANK(1)VYK
S6FR17	_IAEVNSFSVDK(ac)K_	IAEVNSFSVDK(1)K
S6FR17	_YGVDPK(ac)EIK_	YGVDPK(1)EIK
S6FR17	_VTVVNK(ac)YPTHQIITELHR_	VTVVNK(1)YPTHQIITELHR
S6FR17	_K(ac)YGVDPK_	K(1)YGVDPK
S6FR17	_HYSK(ac)DEAR_	HYSK(1)DEAR
S6FR42	_K(ac)LYFIDK_	K(1)LYFIDK
S6FR64	_NILK(ac)EFGLNPDHGHIINGHTPVK_	NILK(1)EFGLNPDHGHIINGHTPVK
S6FR64	_EALNEWYK(ac)ETIHR_	EALNEWYK(1)ETIHR
S6FR64	_LVSYCSSK(ac)YTR_	LVSYCSSK(1)YTR
S6FR64	_YLDLLAQK(ac)YDCEEK_	YLDLLAQK(1)YDCEEK
S6FR64	_LLLEK(ac)IDYDR_	LLLEK(1)IDYDR
S6FR75	_EAAAEMVMK(ac)TTAEK_	EAAAEMVMK(1)TTAEK
S6FR77	_FPLVLGGDHSIAIGTLTGTAK(ac)HYK_	FPLVLGGDHSIAIGTLTGTAK(1)HYK
S6FR77	_EYIK(ac)ETGM(ox)K_	EYIK(1)ETGMK
S6FR86	_KDVEK(ac)VFDR_	KDVEK(1)VFDR
S6FR94	_NVADGYAHNFLIK(ac)K_	NVADGYAHNFLIK(1)K
S6FR98	_QPELEAALSK(ac)VIAEK_	QPELEAALSK(1)VIAEK
S6FR98	_TVEELISLDAK(ac)EFTLGSK_	TVEELISLDAK(1)EFTLGSK
S6FR98	_KVEIAQVNTVDIEDVK(ac)K_	KVEIAQVNTVDIEDVK(1)K
S6FRA7	_QIAALTAHFEK(ac)LPEQVNR_	QIAALTAHFEK(1)LPEQVNR
S6FRC0	_VTGTNAK(ac)YQR_	VTGTNAK(1)YQR
S6FRC4	_LLK(ac)LPEPVQDAIM(ox)EK_	LLK(1)LPEPVQDAIMEK
S6FRC4	_VVK(ac)M(ox)LEQNK_	VVK(1)MLEQNK
S6FRC4	_SLNVK(ac)QTEDR_	SLNVK(1)QTEDR
S6FRH0	_TAEIELK(ac)QSDLQK_	TAEIELK(1)QSDLQK
S6FRH5	_IAAFQK(ac)AAGK_	IAAFQK(1)AAGK
S6FRI0	_LLK(ac)QAAEGEHPVVFMAEDTMK_	LLK(1)QAAEGEHPVVFMAEDTMK
S6FRI0	_APYPEVDETFYK(ac)GK_	APYPEVDETFYK(1)GK
S6FRI4	_VLLQFK(ac)HQK_	VLLQFK(1)HQK
S6FRI4	_FTDDK(ac)QFCAIGSVK_	FTDDK(1)QFCAIGSVK
S6FRI4	_DFDK(ac)VFIFHDQK_	DFDK(1)VFIFHDQK
S6FRI4	_GNVTK(ac)DFDK_	GNVTK(1)DFDK
S6FRI4	_SVSYLEAHGTGTSLGDPIEIAGLTK(ac)AFEK_	SVSYLEAHGTGTSLGDPIEIAGLTK(1)AFEK
S6FRI4	_EKEIWLK(ac)DHIVK_	EKEIWLK(1)DHIVK
S6FRI4	_VLK(ac)AAGAAPVTR_	VLK(1)AAGAAPVTR
S6FRI4	_EK(ac)YGMTPMR_	EK(1)YGMTPMR
S6FRI4	_AFEK(ac)FTDDK_	AFEK(1)FTDDK
S6FRJ1	_YENAK(ac)HSDDMGITAENVTVDFTK_	YENAK(1)HSDDMGITAENVTVDFTK
S6FRJ1	_VLNSTGALALK(ac)EIPK_	VLNSTGALALK(1)EIPK
S6FRJ1	_LTGGVAGLLK(ac)GNK_	LTGGVAGLLK(1)GNK
S6FRJ1	_ASVVNK(ac)LTGGVAGLLK_	ASVVNK(1)LTGGVAGLLK
S6FRJ1	_ALSLNETDGFM(ox)K(ac)LITR_	ALSLNETDGFMK(1)LITR
S6FRJ1	_PIELPNFK(ac)YSER_	PIELPNFK(1)YSER
S6FRJ1	_EEGIEVVAAK(ac)FPFAANGR_	EEGIEVVAAK(1)FPFAANGR
S6FRJ1	_VMDENSAQTYTFK(ac)NAIIATGSR_	VMDENSAQTYTFK(1)NAIIATGSR
S6FRL4	_AVIQLK(ac)APLLGK_	AVIQLK(1)APLLGK
S6FRL8	_FGK(ac)YHPDYR_	FGK(1)YHPDYR
S6FRP1	_K(ac)AFDQAER_	K(1)AFDQAER
S6FRP9	_DAELIHK(ac)QEVIK_	DAELIHK(1)QEVIK
S6FRQ2	_NDVLK(ac)ALETAR_	NDVLK(1)ALETAR
S6FRQ2	_YK(ac)SMSGYNAPYVPGWDTHGLPIETALTK_	YK(1)SMSGYNAPYVPGWDTHGLPIETALTK
S6FRQ2	_DVGANPK(ac)YPTLSLR_	DVGANPK(1)YPTLSLR
S6FRQ2	_MSK(ac)SLGNTIDPTK_	MSK(1)SLGNTIDPTK
S6FRQ2	_IAK(ac)QLGAEILR_	IAK(1)QLGAEILR
S6FRQ8	_VVGQDFIK(ac)KPGLHR_	VVGQDFIK(0.976)K(0.024)PGLHR
S6FRR2	_MVLK(ac)GELVR_	MVLK(1)GELVR
S6FRR2	_IYK(ac)MVLK_	IYK(1)MVLK
S6FRS4	_EGEVDGVDYFFK(ac)SR_	EGEVDGVDYFFK(1)SR
S6FRT3	_GCLHLK(ac)EPK_	GCLHLK(1)EPK
S6FRT3	_EISASCK(ac)FR_	EISASCK(1)FR
S6FRT5	_ENFAK(ac)GVHVR_	ENFAK(1)GVHVR
S6FRT9	_LLQQTIK(ac)STPFITDEELAGK_	LLQQTIK(1)STPFITDEELAGK
S6FRU6	_SMTVLEK(ac)EQPDIINASR_	SMTVLEK(1)EQPDIINASR
S6FRU6	_VVK(ac)DFVK_	VVK(1)DFVK
S6FRU6	_LLK(ac)QFEEMKK_	LLK(1)QFEEMKK
S6FRU6	_VSEQDVK(ac)EM(ox)MR_	VSEQDVK(1)EMMR
S6FRU6	_PAAIK(ac)QLETLGK_	PAAIK(1)QLETLGK
S6FRV0	_AFSDNK(ac)HQTVDDYPYGGGAGMVLKPQPVFDAVEK_	AFSDNK(1)HQTVDDYPYGGGAGMVLKPQPVFDAVEK
S6FS04	_FTVTCSK(ac)GTYVR_	FTVTCSK(1)GTYVR
S6FS13	_DVTQFK(ac)VPAK_	DVTQFK(1)VPAK
S6FS20	_EDIINVGK(ac)NIK_	EDIINVGK(1)NIK
S6FS20	_IQAVYDDK(ac)MR_	IQAVYDDK(1)MR
S6FS20	_LEIPNEK(ac)YLK_	LEIPNEK(1)YLK
S6FS20	_MLAPLTK(ac)ELVTK_	MLAPLTK(1)ELVTK
S6FS33	_EGDVIENLPK(ac)VR_	EGDVIENLPK(1)VR
S6FS33	_LNDLVK(ac)EISAK_	LNDLVK(1)EISAK
S6FS33	_ENAENK(ac)VFGELGHLK_	ENAENK(1)VFGELGHLK
S6FS33	_DAIGK(ac)IVR_	DAIGK(1)IVR
S6FS33	_ISEEFK(ac)GLGEGR_	ISEEFK(1)GLGEGR
S6FS42	_K(ac)YM(ox)DSLNDLVHR_	K(1)YMDSLNDLVHR
S6FS46	_TDK(ac)HQLLSGISALLK_	TDK(1)HQLLSGISALLK
S6FS46	_LSQFITGDK(ac)HADLYR_	LSQFITGDK(1)HADLYR
S6FS46	_VLMQMK(ac)HK_	VLMQMK(1)HK
S6FS46	_ILLQM(ox)K(ac)HR_	ILLQMK(1)HR
S6FS46	_QQTASLLK(ac)VNIDK_	QQTASLLK(1)VNIDK
S6FS46	_KEPEEAADIEQLK(ac)R_	KEPEEAADIEQLK(1)R
S6FS46	_LK(ac)NTVWVR_	LK(1)NTVWVR
S6FS46	_SAFQK(ac)LYEK_	SAFQK(1)LYEK
S6FS46	_FSSEFTGK(ac)EYFIAEHIIK_	FSSEFTGK(1)EYFIAEHIIK
S6FS46	_DCM(ox)TEIPK(ac)DR_	DCMTEIPK(1)DR
S6FS46	_QQAEVIK(ac)AAYK_	QQAEVIK(1)AAYK
S6FS46	_LYK(ac)TGDLAR_	LYK(1)TGDLAR
S6FS46	_ADDSHIK(ac)YENGIR_	ADDSHIK(1)YENGIR
S6FS46	_TLAK(ac)SLHSEVINPYIK_	TLAK(1)SLHSEVINPYIK
S6FS46	_TLVK(ac)SLHCETVNPYIQLEDSPFYLVR_	TLVK(1)SLHCETVNPYIQLEDSPFYLVR
S6FS46	_NHHEFWK(ac)QLR_	NHHEFWK(1)QLR
S6FS46	_WEK(ac)ELLESEAGK_	WEK(1)ELLESEAGK
S6FS46	_ILETLQK(ac)LLK_	ILETLQK(1)LLK
S6FS46	_THLSYWK(ac)K_	THLSYWK(1)K
S6FS89	_FYK(ac)EDNYVR_	FYK(1)EDNYVR
S6FS94	_NNEIYLK(ac)R_	NNEIYLK(1)R
S6FS97	_K(ac)HLVSPAGNQGFGADAAEENK_	K(1)HLVSPAGNQGFGADAAEENK
S6FS97	_VITK(ac)EHVENLAR_	VITK(1)EHVENLAR
S6FS97	_YK(ac)FLSWAK_	YK(1)FLSWAK
S6FS97	_DTPAGK(ac)YLQEK_	DTPAGK(1)YLQEK
S6FS97	_VVGK(ac)FGDSVTTDHISPAGAIGK_	VVGK(1)FGDSVTTDHISPAGAIGK
S6FS97	_VPNYVK(ac)TSLAPGSK_	VPNYVK(1)TSLAPGSK
S6FSE1	_K(ac)HPLAFDR_	K(1)HPLAFDR
S6FSE8	_SVHQFGK(ac)HPK_	SVHQFGK(1)HPK
S6FSE8	_DK(ac)QFIDAK_	DK(1)QFIDAK
S6FSE8	_LLK(ac)TNNFPEFTGR_	LLK(1)TNNFPEFTGR
S6FSE8	_DWK(ac)EYSAPFSDEASK_	DWK(1)EYSAPFSDEASK
S6FSE8	_IQAAYGDYK(ac)TNVDGVFAAGDAR_	IQAAYGDYK(1)TNVDGVFAAGDAR
S6FSE8	_NEFGK(ac)YEFHELPGTEK_	NEFGK(1)YEFHELPGTEK
S6FSE8	_SYLDSNFK(ac)DK_	SYLDSNFK(1)DK
S6FSG7	_GK(ac)TFELEFAK_	GK(1)TFELEFAK
S6FSH1	_QLQDAETK(ac)SAR_	QLQDAETK(1)SAR
S6FSH1	_AK(ac)AFDDDR_	AK(1)AFDDDR
S6FSH1	_AWITK(ac)M(ox)VESGELFR_	AWITK(1)MVESGELFR
S6FSH1	_STK(ac)YASDLAK_	STK(1)YASDLAK
S6FSH1	_DTK(ac)ELFAK_	DTK(1)ELFAK
S6FSH1	_FKPVYEQSGLSHAYEK(ac)VTR_	FKPVYEQSGLSHAYEK(1)VTR
S6FSH4	_MNALK(ac)AHR_	MNALK(1)AHR
S6FSI0	_STITK(ac)SLDLLEK_	STITK(1)SLDLLEK
S6FT04	_QK(ac)YYVVTGTDK_	QK(1)YYVVTGTDK
S6FT32	_GTDTK(ac)FHHSEK_	GTDTK(1)FHHSEK
S6FT45	_GLTK(ac)EDLWK_	GLTK(1)EDLWK
S6FT55	_NPVFLK(ac)R_	NPVFLK(1)R
S6FT58	_TYVVAK(ac)K_	TYVVAK(1)K
S6FTA3	_EK(ac)HLDMFEDAK_	EK(1)HLDMFEDAK
S6FTA3	_EEDIK(ac)SFR_	EEDIK(1)SFR
S6FTA3	_ISFFQK(ac)ELEQNGIR_	ISFFQK(1)ELEQNGIR
S6FTA8	_IDHYLGK(ac)QMVQNIEVIR_	IDHYLGK(1)QMVQNIEVIR
S6FTA8	_LVIEK(ac)PFGHDLPSAK_	LVIEK(1)PFGHDLPSAK
S6FTA8	_K(ac)LYPSIHR_	K(1)LYPSIHR
S6FTA8	_LYK(ac)NGQIGEEFAVVGVGR_	LYK(1)NGQIGEEFAVVGVGR
S6FTA8	_LVIEKPFGHDLPSAK(ac)ELNK_	LVIEKPFGHDLPSAK(1)ELNK
S6FTB0	_GVKPIVEDGYVK(ac)SDGTTILGADDK_	GVK(0.003)PIVEDGYVK(0.997)SDGTTILGADDK
S6FTB0	_EVTGHGAGNLICTLK(ac)GTK_	EVTGHGAGNLICTLK(1)GTK
S6FTB0	_AISK(ac)MPLGR_	AISK(1)MPLGR
S6FTB0	_ATIFGK(ac)TAHAGVEPEK_	ATIFGK(1)TAHAGVEPEK
S6FTB0	_HEAEISK(ac)VLK_	HEAEISK(1)VLK
S6FTB9	_VIAGAANNQLK(ac)ETR_	VIAGAANNQLK(1)ETR
S6FTB9	_HLHEEGASLIVTDINK(ac)ESVK_	HLHEEGASLIVTDINK(1)ESVK
S6FTB9	_GMTYK(ac)NAAAGLNLGGGK_	GMTYK(1)NAAAGLNLGGGK
S6FTG4	_TK(ac)CFIGGTDK_	TK(1)CFIGGTDK
S6FTG4	_ELANQIHQEALK(ac)ITQGAEDEPIR_	ELANQIHQEALK(1)ITQGAEDEPIR
S6FTG4	_YMENPK(ac)YAHVEPK_	YMENPK(1)YAHVEPK
S6FTG4	_NTADHIAK(ac)YLTEK_	NTADHIAK(1)YLTEK
S6FTG9	_M(ox)ESAYGLTAK(ac)YEPGR_	MESAYGLTAK(1)YEPGR
S6FTG9	_QLDEDYFK(ac)K_	QLDEDYFK(1)K
S6FTG9	_ISPDK(ac)LNHIR_	ISPDK(1)LNHIR
S6FTI2	_EIVLTGIHTGGYGEDMK(ac)DYNFAK_	EIVLTGIHTGGYGEDMK(1)DYNFAK
S6FTI2	_K(ac)YTMEFFADR_	K(1)YTMEFFADR
S6FTI2	_VVFK(ac)GTEDVIGK_	VVFK(1)GTEDVIGK
S6FTJ2	_TVYYAEDYK(ac)TQPYAK_	TVYYAEDYK(1)TQPYAK
S6FTJ2	_TQPYAK(ac)ELFSQAGVK_	TQPYAK(1)ELFSQAGVK
S6FTJ5	_AEMAAIFHDYAK(ac)FRPK_	AEMAAIFHDYAK(1)FRPK
S6FTN0	_K(ac)IYPSNM(ox)MR_	K(1)IYPSNMMR
S6FTN4	_DYNVEK(ac)IVLGFPK_	DYNVEK(1)IVLGFPK
S6FTP4	_IGDVPK(ac)HLK_	IGDVPK(1)HLK
S6FTR7	_GTK(ac)IYPGENVGR_	GTK(1)IYPGENVGR
S6FTR7	_IDGTVK(ac)FER_	IDGTVK(1)FER
S6FTT8	_WDQNPPELRPEK(ac)GLLGIR_	WDQNPPELRPEK(1)GLLGIR
S6FTT8	_AVAK(ac)VLADGSR_	AVAK(1)VLADGSR
S6FTU9	_QSCTALIDK(ac)LEQPIR_	QSCTALIDK(1)LEQPIR
S6FTV2	_SYFTGSHDAK(ac)TQR_	SYFTGSHDAK(1)TQR
S6FTV9	_EKDLEFLK(ac)SAPEPK_	EKDLEFLK(1)SAPEPK
S6FTV9	_EK(ac)DLEFLK_	EK(1)DLEFLK
S6FTW2	_LPEASYEK(ac)AAEK_	LPEASYEK(1)AAEK
S6FTW2	_YEK(ac)GIDPAR_	YEK(1)GIDPAR
S6FU00	_TM(ox)IEK(ac)ETNTK_	TMIEK(1)ETNTK
S6FU12	_HDLDPLFPDRPVLLK(ac)R_	HDLDPLFPDRPVLLK(1)R
S6FU25	_AYIGLLK(ac)HSPVTGYEISK_	AYIGLLK(1)HSPVTGYEISK
S6FU29	_HVLSVGEPLNPEVIK(ac)WGHK_	HVLSVGEPLNPEVIK(1)WGHK
S6FU29	_VALYYK(ac)DANR_	VALYYK(1)DANR
S6FU29	_LFVK(ac)QGLAAHAAPR_	LFVK(1)QGLAAHAAPR
S6FU29	_IIHYDK(ac)AAEGESTR_	IIHYDK(1)AAEGESTR
S6FU40	_SK(ac)STLTEK_	SK(1)STLTEK
S6FU51	_FVSK(ac)YNSK_	FVSK(1)YNSK
S6FU63	_HSDSK(ac)GFDR_	HSDSK(1)GFDR
S6FU67	_EHVINPVVPEELIDEETK(ac)YFINPTGR_	EHVINPVVPEELIDEETK(1)YFINPTGR
S6FU67	_NLK(ac)EHVINPVVPEELIDEETK_	NLK(1)EHVINPVVPEELIDEETK
S6FU67	_ICDQISDSILDEILK(ac)NDPNAR_	ICDQISDSILDEILK(1)NDPNAR
S6FU67	_RPIYK(ac)QTAAYGHFGR_	RPIYK(1)QTAAYGHFGR
S6FU67	_PAGIIK(ac)MLDLR_	PAGIIK(1)MLDLR
S6FU78	_EVLDHLK(ac)K_	EVLDHLK(1)K
S6FU89	_NK(ac)SVLLDNMK_	NK(1)SVLLDNMK
S6FU99	_LLEDLENYK(ac)HR_	LLEDLENYK(1)HR
S6FU99	_ELK(ac)QYGK_	ELK(1)QYGK
S6FUA2	_HDGK(ac)VFESGDDDKR_	HDGK(1)VFESGDDDKR
S6FUB1	_GK(ac)SGFDYLQSK_	GK(1)SGFDYLQSK
S6FUB1	_SDADYTTNLNK(ac)LAR_	SDADYTTNLNK(1)LAR
S6FUB1	_ENLSDDVIK(ac)ATDDWK_	ENLSDDVIK(1)ATDDWK
S6FUB1	_YAGGFDK(ac)ADVGK_	YAGGFDK(1)ADVGK
S6FUB1	_ATVEVK(ac)YAGGFDK_	ATVEVK(1)YAGGFDK
S6FUB1	_FPGGK(ac)TLTYGLAQDAVGISDHK_	FPGGK(1)TLTYGLAQDAVGISDHK
S6FUC1	_LSPLYEK(ac)HK_	LSPLYEK(1)HK
S6FUC5	_VYK(ac)QYLESK_	VYK(1)QYLESK
S6FUC8	_MAAQIGAQFLEK(ac)PK_	MAAQIGAQFLEK(1)PK
S6FUD0	_DVHWTYK(ac)ELDER_	DVHWTYK(1)ELDER
S6FUF2	_AWLYDVK(ac)TER_	AWLYDVK(1)TER
S6FUI4	_FINAK(ac)SMAEVIFTK_	FINAK(1)SMAEVIFTK
S6FUI4	_AVIEAVDQYYSK(ac)YNSNVHR_	AVIEAVDQYYSK(1)YNSNVHR
S6FUI8	_VLNDYK(ac)MYNK_	VLNDYK(1)MYNK
S6FUN6	_GYLLK(ac)NTEPER_	GYLLK(1)NTEPER
S6FUN8	_WDLQNEVVTIPK(ac)SIK_	WDLQNEVVTIPK(1)SIK
S6FUN8	_SIDTAAIYK(ac)NEEGVGEGIR_	SIDTAAIYK(1)NEEGVGEGIR
S6FUN8	_VWNEDQGYETTLDAFEK(ac)SLER_	VWNEDQGYETTLDAFEK(1)SLER
S6FUP5	_SK(ac)HEDKPGEDEYRK_	SK(1)HEDKPGEDEYRK
S6FUP5	_TENFITK(ac)FAK_	TENFITK(1)FAK
S6FUS3	_NTYTGIQGVNK(ac)NLLESGK_	NTYTGIQGVNK(1)NLLESGK
S6FUT7	_AALPTIK(ac)HLADQGAK_	AALPTIK(1)HLADQGAK
S6FUT7	_SLLEEDKIELAK(ac)SFMDR_	SLLEEDKIELAK(1)SFMDR
S6FUT7	_AQISDM(ox)K(ac)DGDVLVLENVR_	AQISDMK(1)DGDVLVLENVR
S6FUT7	_ALGYEVGK(ac)SLLEEDK_	ALGYEVGK(1)SLLEEDK
S6FUT7	_GK(ac)VVFCR_	GK(1)VVFCR
S6FUU6	_VLAK(ac)HSVHYDLIQPK_	VLAK(1)HSVHYDLIQPK
S6FUU6	_TAK(ac)FISIK_	TAK(1)FISIK
S6FUY6	_QVENIK(ac)YIDER_	QVENIK(1)YIDER
S6FV00	_GNK(ac)FFVR_	GNK(1)FFVR
S6FV00	_GEHLHVK(ac)EFSAK_	GEHLHVK(1)EFSAK
S6FV00	_VK(ac)LFNGPIR_	VK(1)LFNGPIR
S6FV00	_AECQAK(ac)VYR_	AECQAK(1)VYR
S6FV09	_AEK(ac)TFGIDNLFDVK_	AEK(1)TFGIDNLFDVK
S6FV09	_AVDSK(ac)WMDHIDAMDQLR_	AVDSK(1)WMDHIDAMDQLR
S6FV09	_TFGIDNLFDVK(ac)NVALNHHINQALK_	TFGIDNLFDVK(1)NVALNHHINQALK
S6FV09	_KDQDYTYDVK(ac)TK_	KDQDYTYDVK(1)TK
S6FV09	_IMTK(ac)YNEKEENFGTEQMR_	IMTK(1)YNEKEENFGTEQMR
S6FV09	_EFEK(ac)VIVLR_	EFEK(1)VIVLR
S6FV12	_QPLNK(ac)LNQQK_	QPLNK(1)LNQQK
S6FV12	_DFVDK(ac)YNTLIK_	DFVDK(1)YNTLIK
S6FV24	_VTQHELK(ac)GTGTR_	VTQHELK(1)GTGTR
S6FV32	_AEEK(ac)YSTLDTAYQK_	AEEK(1)YSTLDTAYQK
S6FV46	_LDYTSK(ac)YQSR_	LDYTSK(1)YQSR
S6FV51	_IDPQFIK(ac)QMK_	IDPQFIK(1)QMK
S6FV71	_PIDQHLK(ac)GFEAMGAK_	PIDQHLK(1)GFEAMGAK
S6FV71	_VTELK(ac)HLDR_	VTELK(1)HLDR
S6FV71	_VIGPAQLK(ac)PIDIK_	VIGPAQLK(1)PIDIK
S6FV71	_GYVNFHK(ac)K_	GYVNFHK(1)K
S6FV73	_EILSGK(ac)YDHLPEDAFR_	EILSGK(1)YDHLPEDAFR
S6FV73	_GFK(ac)EILSGK_	GFK(1)EILSGK
S6FV73	_IDLNEPLPADAQK(ac)DPIHR_	IDLNEPLPADAQK(1)DPIHR
S6FV85	_QK(ac)FASADGR_	QK(1)FASADGR
S6FV87	_K(ac)SISLGTAK_	K(1)SISLGTAK
S6FV87	_EMEDIGK(ac)STGLPLVLHGGTGIPTADIK_	EMEDIGK(1)STGLPLVLHGGTGIPTADIK
S6FV87	_ALMEEYK(ac)VTVPVAIHLDHGSSFESCAK_	ALMEEYK(1)VTVPVAIHLDHGSSFESCAK
S6FV87	_TGIDCLAPALGSVHGPYK(ac)GEPNLGFK_	TGIDCLAPALGSVHGPYK(1)GEPNLGFK
S6FV87	_STGLPLVLHGGTGIPTADIK(ac)K_	STGLPLVLHGGTGIPTADIK(1)K
S6FV87	_K(ac)YLGPAR_	K(1)YLGPAR
S6FV87	_TVVAMVK(ac)ALMEEYK_	TVVAMVK(1)ALMEEYK
S6FV87	_GEPNLGFK(ac)EMEDIGK_	GEPNLGFK(1)EMEDIGK
S6FV98	_VK(ac)YPYVR_	VK(1)YPYVR
S6FVA1	_YELDK(ac)LR_	YELDK(1)LR
S6FVA1	_YFEALGLEK(ac)PMPEDGYR_	YFEALGLEK(1)PMPEDGYR
S6FVA1	_EYGLK(ac)YELDK_	EYGLK(1)YELDK
S6FVA1	_QGEEQGLK(ac)PAADLDFSHIQSEK_	QGEEQGLK(1)PAADLDFSHIQSEK
S6FVA1	_AAIEALGYK(ac)K_	AAIEALGYK(1)K
S6FVB5	_NLVEK(ac)VTEAVK_	NLVEK(1)VTEAVK
S6FVB9	_LSEEK(ac)VFK_	LSEEK(1)VFK
[truncated: 644 more rows]
