# Supplementary material for: Acetylome analysis reveals the involvement of lysine acetylation in biosynthesis of antibiotics in Bacillus amyloliquefaciens
Source: Sci Rep. 2016 Jan 29;6:20108. doi: 10.1038/srep20108 (PMC4731788; doi:10.1038/srep20108)
Supplement: Supplementary Table S4 [file srep20108-s5.xls]

## Sheet: TableS4
Table S4. A GO-based enrichment analysis of the acetylated proteins in terms of biological process.
GO Terms	Mapping	Background	All mapping	All background	Fold enrichment	Fisher' exact Test P value	Benjamini
cellular metabolic process	161	3782	204	5604	1.16942	0.000322	0.0829029
metabolic process	189	4715	204	5604	1.10115	0.000385	0.0829029
organic substance metabolic process	169	4109	204	5604	1.12984	0.001565	0.16809
cellular protein metabolic process	28	404	204	5604	1.9039	0.001998	0.16809
biosynthetic process	109	2387	204	5604	1.25442	0.002321	0.16809
protein metabolic process	39	648	204	5604	1.65332	0.00234	0.16809
organonitrogen compound metabolic process	73	1466	204	5604	1.36791	0.00328	0.17768
cellular biosynthetic process	100	2173	204	5604	1.26418	0.003298	0.17768
primary metabolic process	155	3722	204	5604	1.14399	0.003907	0.187102
organic substance biosynthetic process	101	2218	204	5604	1.25091	0.005346	0.230413
nitrogen compound metabolic process	123	2860	204	5604	1.18143	0.009889	0.387469
single-organism metabolic process	86	1893	204	5604	1.248	0.0154	0.455711
cellular amino acid metabolic process	32	555	204	5604	1.58389	0.01586	0.455711
sulfur amino acid biosynthetic process	7	58	204	5604	3.31542	0.01772	0.477332
serine family amino acid metabolic process	7	59	204	5604	3.25922	0.01915	0.483438
organonitrogen compound biosynthetic process	43	829	204	5604	1.42489	0.02019	0.483438
sulfur amino acid metabolic process	7	64	204	5604	3.0046	0.02748	0.623362
cofactor metabolic process	19	303	204	5604	1.72258	0.03771	0.636705
translation	17	258	204	5604	1.81008	0.03775	0.636705
small molecule metabolic process	71	1568	204	5604	1.24389	0.03841	0.636705
L-serine metabolic process	4	21	204	5604	5.23249	0.03852	0.636705
tRNA aminoacylation for protein translation	7	70	204	5604	2.74706	0.04028	0.636705
amino acid activation	7	70	204	5604	2.74706	0.04028	0.636705
tRNA aminoacylation	7	70	204	5604	2.74706	0.04028	0.636705
carboxylic acid metabolic process	38	742	204	5604	1.40685	0.04415	0.636705
protein folding	6	54	204	5604	3.05229	0.0447	0.636705
DNA replication	10	124	204	5604	2.21537	0.04499	0.636705
oxoacid metabolic process	38	756	204	5604	1.3808	0.04707	0.636705
serine family amino acid biosynthetic process	5	38	204	5604	3.61455	0.04722	0.636705
coenzyme metabolic process	15	230	204	5604	1.79156	0.04729	0.636705
cellular process	170	4348	204	5604	1.07406	0.04875	0.636705
sulfur compound biosynthetic process	10	132	204	5604	2.08111	0.05653	0.716601
organic acid metabolic process	38	771	204	5604	1.35393	0.06212	0.764963
mRNA metabolic process	3	12	204	5604	6.86765	0.06788	0.778068
organic cyclic compound metabolic process	102	2438	204	5604	1.1493	0.0715	0.778068
alpha-amino acid biosynthetic process	18	307	204	5604	1.61065	0.08113	0.778068
heterocycle metabolic process	100	2395	204	5604	1.147	0.08284	0.778068
cellular macromolecule metabolic process	82	1913	204	5604	1.17752	0.08292	0.778068
positive regulation of nitrogen compound metabolic process	3	14	204	5604	5.88655	0.08931	0.778068
positive regulation of RNA metabolic process	3	14	204	5604	5.88655	0.08931	0.778068
positive regulation of nucleobase-containing compound metabolic = process	3	14	204	5604	5.88655	0.08931	0.778068
alpha-amino acid metabolic process	22	401	204	5604	1.50711	0.09371	0.778068
cofactor biosynthetic process	14	226	204	5604	1.70172	0.09787	0.778068
peptidyl-proline modification	3	15	204	5604	5.49412	0.1007	0.778068
protein peptidyl-prolyl isomerization	3	15	204	5604	5.49412	0.1007	0.778068
cellular amino acid biosynthetic process	20	364	204	5604	1.50937	0.1081	0.778068
macromolecule metabolic process	94	2261	204	5604	1.14208	0.1093	0.778068
sulfur compound metabolic process	10	147	204	5604	1.86875	0.1121	0.778068
cellular macromolecule biosynthetic process	54	1211	204	5604	1.22495	0.118	0.778068
positive regulation of cellular metabolic process	3	17	204	5604	4.84775	0.1245	0.778068
positive regulation of cellular biosynthetic process	3	17	204	5604	4.84775	0.1245	0.778068
positive regulation of biosynthetic process	3	17	204	5604	4.84775	0.1245	0.778068
positive regulation of macromolecule biosynthetic process	3	17	204	5604	4.84775	0.1245	0.778068
cellular aromatic compound metabolic process	96	2333	204	5604	1.13038	0.1286	0.778068
cellular nitrogen compound metabolic process	98	2388	204	5604	1.12735	0.1298	0.778068
nicotinamide nucleotide metabolic process	5	54	204	5604	2.54357	0.1307	0.778068
pyridine-containing compound metabolic process	5	54	204	5604	2.54357	0.1307	0.778068
pyridine nucleotide metabolic process	5	54	204	5604	2.54357	0.1307	0.778068
phosphate-containing compound metabolic process	45	988	204	5604	1.25119	0.1329	0.778068
phosphorus metabolic process	45	991	204	5604	1.2474	0.1338	0.778068
RNA catabolic process	3	18	204	5604	4.57843	0.1368	0.778068
phenol-containing compound metabolic process	2	4	204	5604	13.7353	0.1372	0.778068
siderophore biosynthetic process from catechol	2	4	204	5604	13.7353	0.1372	0.778068
catechol-containing compound biosynthetic process	2	4	204	5604	13.7353	0.1372	0.778068
catechol-containing compound metabolic process	2	4	204	5604	13.7353	0.1372	0.778068
enterobactin metabolic process	2	4	204	5604	13.7353	0.1372	0.778068
enterobactin biosynthetic process	2	4	204	5604	13.7353	0.1372	0.778068
phenol-containing compound biosynthetic process	2	4	204	5604	13.7353	0.1372	0.778068
aspartate family amino acid metabolic process	7	89	204	5604	2.16061	0.1392	0.779158
coenzyme biosynthetic process	11	174	204	5604	1.73665	0.1436	0.791568
single-organism biosynthetic process	27	546	204	5604	1.35844	0.1466	0.791568
methionine biosynthetic process	4	37	204	5604	2.96979	0.1488	0.791568
peptidyl-amino acid modification	3	19	204	5604	4.33746	0.1495	0.791568
oxidoreduction coenzyme metabolic process	5	57	204	5604	2.4097	0.1506	0.791568
organophosphate biosynthetic process	20	389	204	5604	1.41237	0.1604	0.813387
positive regulation of macromolecule metabolic process	3	20	204	5604	4.12059	0.1623	0.813387
positive regulation of cellular process	3	20	204	5604	4.12059	0.1623	0.813387
positive regulation of metabolic process	3	20	204	5604	4.12059	0.1623	0.813387
organic hydroxy compound biosynthetic process	2	5	204	5604	10.9882	0.1685	0.834753
cysteine biosynthetic process	3	21	204	5604	3.92437	0.1753	0.849409
methionine metabolic process	4	40	204	5604	2.74706	0.1754	0.849409
organophosphate metabolic process	36	789	204	5604	1.25341	0.1823	0.873014
L-serine biosynthetic process	2	6	204	5604	9.15686	0.1987	0.900916
macromolecule biosynthetic process	54	1256	204	5604	1.18106	0.199	0.900916
peptide metabolic process	3	23	204	5604	3.58312	0.2018	0.900916
positive regulation of biological process	3	23	204	5604	3.58312	0.2018	0.900916
aspartate family amino acid biosynthetic process	6	78	204	5604	2.11312	0.2066	0.900916
nucleoside metabolic process	24	496	204	5604	1.32922	0.2075	0.900916
glycosyl compound metabolic process	24	496	204	5604	1.32922	0.2075	0.900916
nucleobase-containing compound metabolic process	86	2110	204	5604	1.11965	0.2103	0.900916
organic hydroxy compound metabolic process	6	80	204	5604	2.06029	0.2144	0.900916
cysteine metabolic process	3	24	204	5604	3.43382	0.2153	0.900916
siderophore biosynthetic process	2	7	204	5604	7.84874	0.2277	0.904705
GMP metabolic process	2	7	204	5604	7.84874	0.2277	0.904705
siderophore metabolic process	2	7	204	5604	7.84874	0.2277	0.904705
GMP biosynthetic process	2	7	204	5604	7.84874	0.2277	0.904705
nonribosomal peptide biosynthetic process	2	7	204	5604	7.84874	0.2277	0.904705
threonine metabolic process	3	25	204	5604	3.29647	0.2288	0.904705
pyrimidine nucleoside metabolic process	4	47	204	5604	2.33792	0.2416	0.946633
tRNA metabolic process	9	147	204	5604	1.68187	0.2558	0.976088
cellular macromolecule catabolic process	3	27	204	5604	3.05229	0.2559	0.976088
pentose-phosphate shunt	3	28	204	5604	2.94328	0.2695	0.976088
molybdopterin cofactor metabolic process	3	28	204	5604	2.94328	0.2695	0.976088
molybdopterin cofactor biosynthetic process	3	28	204	5604	2.94328	0.2695	0.976088
NADPH regeneration	3	28	204	5604	2.94328	0.2695	0.976088
Mo-molybdopterin cofactor biosynthetic process	3	28	204	5604	2.94328	0.2695	0.976088
prosthetic group metabolic process	3	28	204	5604	2.94328	0.2695	0.976088
Mo-molybdopterin cofactor metabolic process	3	28	204	5604	2.94328	0.2695	0.976088
small molecule biosynthetic process	25	536	204	5604	1.28128	0.2729	0.980166
mRNA catabolic process	2	9	204	5604	6.10458	0.2827	0.981722
positive regulation of transcription, DNA-dependent	2	9	204	5604	6.10458	0.2827	0.981722
DNA-dependent DNA replication	3	29	204	5604	2.84178	0.2831	0.981722
carboxylic acid biosynthetic process	21	448	204	5604	1.28768	0.2935	0.98827
protein modification process	5	67	204	5604	2.05004	0.307	0.99323
cellular protein modification process	5	67	204	5604	2.05004	0.307	0.99323
phospholipid biosynthetic process	5	67	204	5604	2.05004	0.307	0.99323
secondary metabolite biosynthetic process	2	10	204	5604	5.49412	0.3088	0.99323
peptide biosynthetic process	2	10	204	5604	5.49412	0.3088	0.99323
guanosine-containing compound biosynthetic process	2	10	204	5604	5.49412	0.3088	0.99323
nucleobase-containing small molecule metabolic process	31	708	204	5604	1.20281	0.3337	1
secondary metabolic process	2	11	204	5604	4.99465	0.3338	1
establishment of protein localization	5	73	204	5604	1.88155	0.3381	1
protein localization	5	73	204	5604	1.88155	0.3381	1
protein transport	5	73	204	5604	1.88155	0.3381	1
NADP metabolic process	3	34	204	5604	2.42388	0.3505	1
macromolecule localization	5	76	204	5604	1.80728	0.3555	1
cysteine biosynthetic process from serine	2	12	204	5604	4.57843	0.358	1
positive regulation of gene expression	2	12	204	5604	4.57843	0.358	1
organic acid biosynthetic process	21	457	204	5604	1.26232	0.3599	1
phospholipid metabolic process	5	78	204	5604	1.76094	0.3678	1
nucleotide metabolic process	27	623	204	5604	1.19054	0.4259	1
nucleoside phosphate metabolic process	27	625	204	5604	1.18673	0.4271	1
ncRNA metabolic process	10	192	204	5604	1.43076	0.4274	1
pyrimidine-containing compound metabolic process	6	106	204	5604	1.55494	0.4365	1
ribonucleoside metabolic process	21	469	204	5604	1.23003	0.4375	1
polyol metabolic process	4	54	204	5604	2.03486	0.4461	1
nucleotide salvage	2	16	204	5604	3.43382	0.4463	1
amide biosynthetic process	4	55	204	5604	1.99786	0.4512	1
aminoglycan biosynthetic process	4	57	204	5604	1.92776	0.462	1
glycosaminoglycan biosynthetic process	4	57	204	5604	1.92776	0.462	1
peptidoglycan biosynthetic process	4	57	204	5604	1.92776	0.462	1
gene expression	46	1133	204	5604	1.11531	0.4768	1
alcohol metabolic process	4	61	204	5604	1.80135	0.4852	1
pyruvate metabolic process	2	18	204	5604	3.05229	0.4858	1
isopentenyl diphosphate metabolic process	2	18	204	5604	3.05229	0.4858	1
isopentenyl diphosphate biosynthetic process, methylerythritol = 4-phosphate pathway	2	18	204	5604	3.05229	0.4858	1
isopentenyl diphosphate biosynthetic process	2	18	204	5604	3.05229	0.4858	1
glutamate biosynthetic process	2	18	204	5604	3.05229	0.4858	1
glutamine family amino acid catabolic process	2	18	204	5604	3.05229	0.4858	1
glyceraldehyde-3-phosphate metabolic process	2	18	204	5604	3.05229	0.4858	1
NAD biosynthetic process	2	18	204	5604	3.05229	0.4858	1
purine ribonucleoside metabolic process	18	407	204	5604	1.21492	0.492	1
purine nucleoside metabolic process	18	409	204	5604	1.20897	0.494	1
nucleoside biosynthetic process	8	149	204	5604	1.47493	0.4994	1
ribonucleoside biosynthetic process	8	149	204	5604	1.47493	0.4994	1
glycosyl compound biosynthetic process	8	149	204	5604	1.47493	0.4994	1
signal transduction by phosphorylation	8	149	204	5604	1.47493	0.4994	1
guanosine-containing compound metabolic process	4	64	204	5604	1.71691	0.5038	1
hexose catabolic process	4	65	204	5604	1.6905	0.5102	1
glucose catabolic process	4	65	204	5604	1.6905	0.5102	1
cellular component macromolecule biosynthetic process	4	66	204	5604	1.66488	0.5166	1
cell wall macromolecule biosynthetic process	4	66	204	5604	1.66488	0.5166	1
regulation of cellular component organization	5	80	204	5604	1.71691	0.5364	1
nucleoside bisphosphate biosynthetic process	2	21	204	5604	2.61625	0.5399	1
DNA modification	2	21	204	5604	2.61625	0.5399	1
terpenoid biosynthetic process	2	21	204	5604	2.61625	0.5399	1
coenzyme A biosynthetic process	2	21	204	5604	2.61625	0.5399	1
coenzyme A metabolic process	2	21	204	5604	2.61625	0.5399	1
terpenoid metabolic process	2	21	204	5604	2.61625	0.5399	1
purine nucleoside bisphosphate biosynthetic process	2	21	204	5604	2.61625	0.5399	1
ribonucleoside bisphosphate biosynthetic process	2	21	204	5604	2.61625	0.5399	1
phosphoenolpyruvate-dependent sugar phosphotransferase system	5	82	204	5604	1.67504	0.5418	1
phosphorylation	9	183	204	5604	1.35101	0.544	1
nucleobase-containing compound catabolic process	15	335	204	5604	1.23003	0.5458	1
threonine biosynthetic process	2	22	204	5604	2.49733	0.5566	1
purine nucleobase metabolic process	2	22	204	5604	2.49733	0.5566	1
purine nucleoside biosynthetic process	5	87	204	5604	1.57877	0.5576	1
purine ribonucleoside biosynthetic process	5	87	204	5604	1.57877	0.5576	1
heterocycle catabolic process	16	366	204	5604	1.2009	0.5636	1
organic substance transport	10	205	204	5604	1.34003	0.5644	1
glucose metabolic process	5	89	204	5604	1.54329	0.5647	1
organic cyclic compound catabolic process	16	368	204	5604	1.19437	0.5656	1
pyridine-containing compound biosynthetic process	2	24	204	5604	2.28922	0.5883	1
pyridine nucleotide biosynthetic process	2	24	204	5604	2.28922	0.5883	1
nicotinamide nucleotide biosynthetic process	2	24	204	5604	2.28922	0.5883	1
NAD metabolic process	2	24	204	5604	2.28922	0.5883	1
glycerol metabolic process	2	25	204	5604	2.19765	0.6032	1
hexose metabolic process	6	112	204	5604	1.47164	0.6041	1
DNA metabolic process	20	468	204	5604	1.17396	0.6043	1
ribonucleotide metabolic process	20	474	204	5604	1.1591	0.6074	1
cell cycle	6	117	204	5604	1.40875	0.6157	1
L-methionine biosynthetic process	2	26	204	5604	2.11312	0.6177	1
nucleic acid metabolic process	56	1437	204	5604	1.07053	0.6238	1
nucleobase metabolic process	3	41	204	5604	2.01004	0.6599	1
aromatic compound catabolic process	15	355	204	5604	1.16073	0.6615	1
cellular metabolic compound salvage	3	42	204	5604	1.96218	0.6642	1
isoprenoid biosynthetic process	3	43	204	5604	1.91655	0.6687	1
isoprenoid metabolic process	3	43	204	5604	1.91655	0.6687	1
pyrimidine ribonucleotide biosynthetic process	3	44	204	5604	1.87299	0.6733	1
pyrimidine ribonucleotide metabolic process	3	44	204	5604	1.87299	0.6733	1
pyrimidine ribonucleoside biosynthetic process	3	44	204	5604	1.87299	0.6733	1
pyrimidine nucleoside biosynthetic process	3	44	204	5604	1.87299	0.6733	1
pyrimidine ribonucleoside metabolic process	3	44	204	5604	1.87299	0.6733	1
oxidation-reduction process	8	170	204	5604	1.29273	0.675	1
carbohydrate derivative metabolic process	32	801	204	5604	1.09745	0.6828	1
ribonucleotide biosynthetic process	8	177	204	5604	1.24161	0.6858	1
electron transport chain	3	48	204	5604	1.71691	0.6927	1
macromolecule modification	9	201	204	5604	1.23003	0.701	1
ribose phosphate metabolic process	20	481	204	5604	1.14223	0.7011	1
alpha-amino acid catabolic process	3	51	204	5604	1.61592	0.7078	1
proteolysis	11	249	204	5604	1.21356	0.727	1
nucleotide biosynthetic process	11	252	204	5604	1.19911	0.7291	1
nucleoside phosphate biosynthetic process	11	252	204	5604	1.19911	0.7291	1
signal transduction	12	282	204	5604	1.16896	0.7435	1
single organism signaling	12	282	204	5604	1.16896	0.7435	1
signaling	12	282	204	5604	1.16896	0.7435	1
regulation of cell morphogenesis	4	72	204	5604	1.52614	0.7455	1
regulation of cell shape	4	72	204	5604	1.52614	0.7455	1
nucleic acid phosphodiester bond hydrolysis	4	78	204	5604	1.40875	0.7606	1
regulation of gene expression	15	362	204	5604	1.13828	0.7707	1
regulation of primary metabolic process	15	364	204	5604	1.13203	0.7716	1
cellular nitrogen compound catabolic process	15	366	204	5604	1.12584	0.7726	1
regulation of macromolecule metabolic process	15	368	204	5604	1.11973	0.7737	1
vitamin biosynthetic process	5	95	204	5604	1.44582	0.7777	1
pyrimidine-containing compound biosynthetic process	5	95	204	5604	1.44582	0.7777	1
water-soluble vitamin biosynthetic process	5	95	204	5604	1.44582	0.7777	1
carbohydrate transport	5	98	204	5604	1.40156	0.7814	1
cellular amide metabolic process	5	101	204	5604	1.35993	0.7856	1
water-soluble vitamin metabolic process	5	101	204	5604	1.35993	0.7856	1
vitamin metabolic process	5	101	204	5604	1.35993	0.7856	1
glycosaminoglycan metabolic process	4	109	204	5604	1.00809	0.799	1
peptidoglycan metabolic process	4	109	204	5604	1.00809	0.799	1
organic substance catabolic process	24	607	204	5604	1.08615	0.8178	1
ribose phosphate biosynthetic process	8	184	204	5604	1.19437	0.8402	1
RNA metabolic process	37	970	204	5604	1.04785	0.8503	1
cellular lipid metabolic process	8	219	204	5604	1.00349	0.855	1
purine nucleoside monophosphate catabolic process	10	243	204	5604	1.13048	0.861	1
purine ribonucleoside monophosphate catabolic process	10	243	204	5604	1.13048	0.861	1
ribonucleoside monophosphate catabolic process	10	243	204	5604	1.13048	0.861	1
ATP catabolic process	10	243	204	5604	1.13048	0.861	1
nucleoside monophosphate catabolic process	10	245	204	5604	1.12125	0.862	1
purine nucleoside triphosphate catabolic process	12	288	204	5604	1.14461	0.8707	1
purine ribonucleotide catabolic process	12	288	204	5604	1.14461	0.8707	1
ribonucleoside catabolic process	12	288	204	5604	1.14461	0.8707	1
ribonucleoside triphosphate catabolic process	12	288	204	5604	1.14461	0.8707	1
purine ribonucleoside triphosphate catabolic process	12	288	204	5604	1.14461	0.8707	1
purine nucleoside catabolic process	12	288	204	5604	1.14461	0.8707	1
ribonucleotide catabolic process	12	288	204	5604	1.14461	0.8707	1
purine nucleotide catabolic process	12	288	204	5604	1.14461	0.8707	1
purine ribonucleoside catabolic process	12	288	204	5604	1.14461	0.8707	1
nucleoside triphosphate catabolic process	12	291	204	5604	1.13281	0.8714	1
nucleoside catabolic process	12	291	204	5604	1.13281	0.8714	1
purine-containing compound catabolic process	12	291	204	5604	1.13281	0.8714	1
glycosyl compound catabolic process	12	291	204	5604	1.13281	0.8714	1
regulation of biosynthetic process	14	355	204	5604	1.08335	0.8839	1
regulation of cellular biosynthetic process	14	355	204	5604	1.08335	0.8839	1
regulation of cellular macromolecule biosynthetic process	14	355	204	5604	1.08335	0.8839	1
regulation of macromolecule biosynthetic process	14	355	204	5604	1.08335	0.8839	1
regulation of metabolic process	16	400	204	5604	1.09882	0.8892	1
organonitrogen compound catabolic process	16	411	204	5604	1.06941	0.8916	1
purine ribonucleotide metabolic process	17	433	204	5604	1.07852	0.8935	1
purine-containing compound metabolic process	19	489	204	5604	1.06736	0.8993	1
regulation of cellular process	25	651	204	5604	1.05494	0.9111	1
heterocycle biosynthetic process	47	1278	204	5604	1.01026	1	1
nucleoside monophosphate metabolic process	15	404	204	5604	1.01995	1	1
purine nucleoside monophosphate metabolic process	13	354	204	5604	1.00881	1	1
pyrimidine nucleoside monophosphate metabolic process	2	44	204	5604	1.24866	1	1
regulation of developmental process	4	87	204	5604	1.26302	1	1
cellular response to stimulus	18	488	204	5604	1.01326	1	1
cell wall biogenesis	4	84	204	5604	1.30812	1	1
regulation of biological process	26	690	204	5604	1.03512	1	1
negative regulation of cellular metabolic process	2	43	204	5604	1.2777	1	1
regulation of cellular metabolic process	14	358	204	5604	1.07427	1	1
negative regulation of cellular biosynthetic process	2	43	204	5604	1.2777	1	1
pyrimidine ribonucleoside monophosphate metabolic process	2	35	204	5604	1.56975	1	1
pyrimidine ribonucleoside monophosphate biosynthetic process	2	35	204	5604	1.56975	1	1
cellular aldehyde metabolic process	2	29	204	5604	1.89452	1	1
thiamine-containing compound metabolic process	2	32	204	5604	1.71691	1	1
thiamine-containing compound biosynthetic process	2	29	204	5604	1.89452	1	1
ribonucleoside triphosphate metabolic process	13	335	204	5604	1.06602	1	1
DNA topological change	5	129	204	5604	1.06475	1	1
purine nucleoside triphosphate metabolic process	12	327	204	5604	1.00809	1	1
nucleoside triphosphate metabolic process	13	351	204	5604	1.01743	1	1
organophosphate catabolic process	12	311	204	5604	1.05996	1	1
regulation of nucleobase-containing compound metabolic process	13	340	204	5604	1.05035	1	1
rRNA metabolic process	2	48	204	5604	1.14461	1	1
amino sugar metabolic process	2	31	204	5604	1.7723	1	1
biological regulation	26	703	204	5604	1.01598	1	1
regulation of biological quality	6	139	204	5604	1.18578	1	1
pyrimidine nucleoside monophosphate biosynthetic process	2	44	204	5604	1.24866	1	1
ribonucleoside monophosphate metabolic process	15	391	204	5604	1.05386	1	1
purine ribonucleoside monophosphate metabolic process	13	352	204	5604	1.01454	1	1
nucleotide catabolic process	12	303	204	5604	1.08794	1	1
cell communication	13	333	204	5604	1.07243	1	1
GTP metabolic process	2	48	204	5604	1.14461	1	1
nucleoside bisphosphate metabolic process	2	30	204	5604	1.83137	1	1
purine ribonucleotide biosynthetic process	5	136	204	5604	1.00995	1	1
aminoglycan metabolic process	5	116	204	5604	1.18408	1	1
UMP metabolic process	2	35	204	5604	1.56975	1	1
ribonucleoside bisphosphate metabolic process	2	30	204	5604	1.83137	1	1
DNA recombination	4	94	204	5604	1.16896	1	1
organic cyclic compound biosynthetic process	49	1319	204	5604	1.02051	1	1
rRNA processing	2	48	204	5604	1.14461	1	1
cell division	5	114	204	5604	1.20485	1	1
DNA-dependent transcription, initiation	3	67	204	5604	1.23003	1	1
regulation of transcription, DNA-dependent	13	334	204	5604	1.06921	1	1
macromolecule methylation	2	50	204	5604	1.09882	1	1
cellular component morphogenesis	4	84	204	5604	1.30812	1	1
cellular macromolecule localization	2	33	204	5604	1.66488	1	1
single-organism carbohydrate catabolic process	4	92	204	5604	1.19437	1	1
carbohydrate derivative biosynthetic process	13	335	204	5604	1.06602	1	1
carbohydrate derivative catabolic process	13	350	204	5604	1.02034	1	1
regulation of nitrogen compound metabolic process	13	340	204	5604	1.05035	1	1
negative regulation of nitrogen compound metabolic process	2	43	204	5604	1.2777	1	1
purine ribonucleoside triphosphate metabolic process	12	327	204	5604	1.00809	1	1
thiamine metabolic process	2	32	204	5604	1.71691	1	1
negative regulation of cellular macromolecule biosynthetic process	2	43	204	5604	1.2777	1	1
lipid biosynthetic process	7	167	204	5604	1.15146	1	1
negative regulation of macromolecule metabolic process	2	43	204	5604	1.2777	1	1
negative regulation of transcription, DNA-dependent	2	43	204	5604	1.2777	1	1
thiamine biosynthetic process	2	29	204	5604	1.89452	1	1
arginine metabolic process	2	46	204	5604	1.19437	1	1
negative regulation of gene expression	2	43	204	5604	1.2777	1	1
glutamine family amino acid biosynthetic process	3	79	204	5604	1.04319	1	1
chemotaxis	2	52	204	5604	1.05656	1	1
branched-chain amino acid metabolic process	2	42	204	5604	1.30812	1	1
glutamate metabolic process	2	30	204	5604	1.83137	1	1
peptidoglycan-based cell wall biogenesis	4	84	204	5604	1.30812	1	1
glutamine metabolic process	2	40	204	5604	1.37353	1	1
cellular amino acid catabolic process	3	57	204	5604	1.44582	1	1
glutamine family amino acid metabolic process	5	130	204	5604	1.05656	1	1
monosaccharide metabolic process	6	142	204	5604	1.16073	1	1
catabolic process	24	654	204	5604	1.00809	1	1
macromolecule catabolic process	4	87	204	5604	1.26302	1	1
purine nucleotide metabolic process	17	446	204	5604	1.04709	1	1
monocarboxylic acid metabolic process	7	184	204	5604	1.04508	1	1
GTP catabolic process	2	45	204	5604	1.22092	1	1
negative regulation of biological process	2	53	204	5604	1.03663	1	1
chromosome segregation	2	29	204	5604	1.89452	1	1
regulation of anatomical structure morphogenesis	4	84	204	5604	1.30812	1	1
negative regulation of cellular process	2	52	204	5604	1.05656	1	1
cellular protein localization	2	33	204	5604	1.66488	1	1
carbohydrate catabolic process	5	130	204	5604	1.05656	1	1
DNA conformation change	6	157	204	5604	1.04983	1	1
cellular modified amino acid biosynthetic process	2	48	204	5604	1.14461	1	1
nucleoside phosphate catabolic process	12	308	204	5604	1.07028	1	1
cellular component organization	8	205	204	5604	1.07202	1	1
guanosine-containing compound catabolic process	2	45	204	5604	1.22092	1	1
regulation of RNA biosynthetic process	13	334	204	5604	1.06921	1	1
cellular carbohydrate metabolic process	5	121	204	5604	1.13515	1	1
UMP biosynthetic process	2	35	204	5604	1.56975	1	1
pyrimidine nucleotide biosynthetic process	3	56	204	5604	1.47164	1	1
pyrimidine nucleotide metabolic process	3	64	204	5604	1.28768	1	1
monosaccharide catabolic process	4	86	204	5604	1.2777	1	1
alditol metabolic process	2	28	204	5604	1.96218	1	1
negative regulation of biosynthetic process	2	43	204	5604	1.2777	1	1
negative regulation of metabolic process	2	43	204	5604	1.2777	1	1
taxis	2	52	204	5604	1.05656	1	1
cell morphogenesis	4	84	204	5604	1.30812	1	1
'de novo' UMP biosynthetic process	2	30	204	5604	1.83137	1	1
regulation of RNA metabolic process	13	334	204	5604	1.06921	1	1
negative regulation of RNA metabolic process	2	43	204	5604	1.2777	1	1
purine nucleoside bisphosphate metabolic process	2	30	204	5604	1.83137	1	1
negative regulation of macromolecule biosynthetic process	2	43	204	5604	1.2777	1	1
negative regulation of nucleobase-containing compound metabolic = process	2	43	204	5604	1.2777	1	1
