# Supplementary material for: Acetylome analysis reveals the involvement of lysine acetylation in biosynthesis of antibiotics in Bacillus amyloliquefaciens
Source: Sci Rep. 2016 Jan 29;6:20108. doi: 10.1038/srep20108 (PMC4731788; doi:10.1038/srep20108)
Supplement: Supplementary Table S5 [file srep20108-s6.xls]

## Sheet: Regulated
Table S5. A GO-based enrichment analysis of the acetylated proteins in terms of molecular function.
GO Terms	Mapping	Background	All mapping	All background	Fold enrichment	Fisher' exact Test P value	Benjamini	Protein IDs
ion binding	131	2564	261	7470	1.46229	1.231e-07	2.8313e-05	A7Z8S7;A7Z171;A7Z0V3;A7Z7R1;A8QLM7;D0EZA5;F2YQ17;H9TE67;I2C0C8;I2C0D0;I2C0E2;I2C0J4;I2C0Q9;I2C187;I2C1K4;I2C1L0;I2C1M5;I2C1V8;I2C1Z6;I2C239;I2C287;I2C288;I2C2C0;I2C2D4;I2C2D8;I2C2K8;I2C2W1;I2C2Y4;I2C359;I2C3L9;I2C4F2;I2C4H9;I2C4I5;I2C4I6;I2C4S6;I2C4X5;I2C4Y0;I2C4Z7;I2C519;I2C540;I2C580;I2C584;I2C586;I2C592;I2C599;I2C5C1;I2C5C4;I2C5E8;I2C5E9;I2C5F0;I2C5F1;I2C5F3;I2C5H1;I2C603;I2C662;I2C667;I2C6B5;…
modified amino acid binding	14	69	261	7470	5.8071	5.522e-07	3.73232e-05	H9TE67;I2C187;I2C4I5;I2C4I6;I2C5E8;I2C5E9;I2C5F0;I2C5F1;Q1RS52;Q1RS54;Q1RS63;Q1RS66;Q1RS69;Q1RS73
phosphopantetheine binding	14	69	261	7470	5.8071	5.522e-07	3.73232e-05	H9TE67;I2C187;I2C4I5;I2C4I6;I2C5E8;I2C5E9;I2C5F0;I2C5F1;Q1RS52;Q1RS54;Q1RS63;Q1RS66;Q1RS69;Q1RS73
amino acid binding	17	106	261	7470	4.59011	6.491e-07	3.73232e-05	H9TE67;I2C187;I2C4I5;I2C4I6;I2C5E8;I2C5E9;I2C5F0;I2C5F1;I2C762;I2C8G7;I2C9S3;Q1RS52;Q1RS54;Q1RS63;Q1RS66;Q1RS69;Q1RS73
carboxylic acid binding	19	139	261	7470	3.91218	1.321e-06	5.06383e-05	H9TE67;I2C187;I2C4I5;I2C4I6;I2C5E8;I2C5E9;I2C5F0;I2C5F1;I2C6Y2;I2C762;I2C8G7;I2C9I8;I2C9S3;Q1RS52;Q1RS54;Q1RS63;Q1RS66;Q1RS69;Q1RS73
organic acid binding	19	139	261	7470	3.91218	1.321e-06	5.06383e-05	H9TE67;I2C187;I2C4I5;I2C4I6;I2C5E8;I2C5E9;I2C5F0;I2C5F1;I2C6Y2;I2C762;I2C8G7;I2C9I8;I2C9S3;Q1RS52;Q1RS54;Q1RS63;Q1RS66;Q1RS69;Q1RS73
amide binding	16	102	261	7470	4.48952	2.056e-06	6.75543e-05	H9TE67;I2C187;I2C4I5;I2C4I6;I2C5E8;I2C5E9;I2C5F0;I2C5F1;I2C6Y2;I2C9I8;Q1RS52;Q1RS54;Q1RS63;Q1RS66;Q1RS69;Q1RS73
vitamin binding	14	94	261	7470	4.26266	1.977e-05	0.000568388	H9TE67;I2C187;I2C4I5;I2C4I6;I2C5E8;I2C5E9;I2C5F0;I2C5F1;Q1RS52;Q1RS54;Q1RS63;Q1RS66;Q1RS69;Q1RS73
anion binding	92	1799	261	7470	1.46365	6.062e-05	0.00154918	A7Z8S7;A7Z171;A7Z7R1;F2YQ17;H9TE67;I2C0C8;I2C0E2;I2C0J4;I2C187;I2C1K4;I2C1L0;I2C1M5;I2C1V8;I2C239;I2C287;I2C288;I2C2C0;I2C2D4;I2C2D8;I2C2K8;I2C2W1;I2C359;I2C3L9;I2C4F2;I2C4I5;I2C4I6;I2C4S6;I2C4X5;I2C4Z7;I2C540;I2C580;I2C584;I2C586;I2C592;I2C5C1;I2C5E8;I2C5E9;I2C5F0;I2C5F1;I2C5H1;I2C667;I2C6Y2;I2C6Y7;I2C762;I2C789;I2C7X6;I2C8D5;I2C8G7;I2C8I6;I2C8L8;I2C981;I2C9I8;I2C9Q7;I2C9S2;I2C9S3;I2CA31;I2CA45;…
catalytic activity	217	5607	261	7470	1.10767	0.002109	0.048507	A7Z8S7;A7Z171;A7Z0V3;A7Z5U1;Q44680;A7Z7R1;A8QLM7;C5IFA3;D0EZA5;F2YQ17;G5D7Q7;H9TE67;H9TE68;H9TE69;I2C0C8;I2C0D0;I2C0E2;I2C0J4;I2C0K0;I2C0K1;I2C0N3;I2C0Q9;I2C122;I2C187;I2C1K4;I2C1L0;I2C1M5;I2C1M8;I2C1V8;I2C1Z6;I2C239;I2C287;I2C288;I2C2A6;I2C2C0;I2C2D4;I2C2D8;I2C2K8;I2C2W1;I2C2Y4;I2C305;I2C349;I2C359;I2C3B9;I2C3L9;I2C3N8;I2C3V8;I2C4G2;I2C4H9;I2C4I5;I2C4I6;I2C4S6;I2C4X5;I2C4Y0;I2C4Z7;I2C502;I2C510;…
binding	167	4107	261	7470	1.16378	0.003479	0.0727427	A7Z8S7;A7Z171;A7Z0V3;A7Z7R1;A8QLM7;D0EZA5;F2YQ17;H9TE67;I2C0C8;I2C0D0;I2C0E2;I2C0H0;I2C0I6;I2C0J4;I2C0M3;I2C0N3;I2C0P8;I2C0Q9;I2C187;I2C1K4;I2C1L0;I2C1M5;I2C1M6;I2C1M8;I2C1V8;I2C1Z6;I2C239;I2C268;I2C287;I2C288;I2C2C0;I2C2D4;I2C2D8;I2C2K8;I2C2W1;I2C2Y4;I2C359;I2C3L9;I2C462;I2C4F2;I2C4H9;I2C4I5;I2C4I6;I2C4S6;I2C4X5;I2C4Y0;I2C4Z7;I2C519;I2C540;I2C580;I2C584;I2C586;I2C587;I2C592;I2C597;I2C599;I2C5C1;…
small molecule binding	96	2116	261	7470	1.29848	0.003972	0.07613	A7Z8S7;A7Z171;A7Z7R1;F2YQ17;H9TE67;I2C0C8;I2C0D0;I2C0E2;I2C0J4;I2C187;I2C1K4;I2C1L0;I2C1M5;I2C1V8;I2C1Z6;I2C239;I2C287;I2C288;I2C2C0;I2C2D4;I2C2D8;I2C2K8;I2C2W1;I2C3L9;I2C4F2;I2C4I5;I2C4I6;I2C4S6;I2C4X5;I2C4Z7;I2C540;I2C580;I2C584;I2C586;I2C592;I2C5C1;I2C5E8;I2C5E9;I2C5F0;I2C5F1;I2C5H1;I2C667;I2C6Y2;I2C762;I2C7G6;I2C7X6;I2C8D5;I2C8G7;I2C8I6;I2C8L8;I2C8X3;I2C981;I2C9I8;I2C9Q7;I2C9S3;I2CA31;I2CA45;…
nucleotide binding	89	1965	261	7470	1.29631	0.006328	0.10396	A7Z8S7;A7Z171;A7Z7R1;F2YQ17;I2C0C8;I2C0D0;I2C0E2;I2C0J4;I2C1K4;I2C1L0;I2C1M5;I2C1V8;I2C1Z6;I2C239;I2C287;I2C288;I2C2C0;I2C2D4;I2C2D8;I2C2K8;I2C2W1;I2C3L9;I2C4F2;I2C4I5;I2C4I6;I2C4S6;I2C4X5;I2C4Z7;I2C540;I2C580;I2C584;I2C586;I2C592;I2C5C1;I2C5E8;I2C5E9;I2C5F0;I2C5H1;I2C667;I2C762;I2C7G6;I2C7X6;I2C8D5;I2C8I6;I2C8L8;I2C8X3;I2C981;I2C9Q7;I2C9S3;I2CA31;I2CA45;I2CA54;I2CAJ8;I2CAM1;I2CAS5;I2CBG4;I2CC74;…
nucleoside phosphate binding	89	1965	261	7470	1.29631	0.006328	0.10396	A7Z8S7;A7Z171;A7Z7R1;F2YQ17;I2C0C8;I2C0D0;I2C0E2;I2C0J4;I2C1K4;I2C1L0;I2C1M5;I2C1V8;I2C1Z6;I2C239;I2C287;I2C288;I2C2C0;I2C2D4;I2C2D8;I2C2K8;I2C2W1;I2C3L9;I2C4F2;I2C4I5;I2C4I6;I2C4S6;I2C4X5;I2C4Z7;I2C540;I2C580;I2C584;I2C586;I2C592;I2C5C1;I2C5E8;I2C5E9;I2C5F0;I2C5H1;I2C667;I2C762;I2C7G6;I2C7X6;I2C8D5;I2C8I6;I2C8L8;I2C8X3;I2C981;I2C9Q7;I2C9S3;I2CA31;I2CA45;I2CA54;I2CAJ8;I2CAM1;I2CAS5;I2CBG4;I2CC74;…
metal ion binding	48	948	261	7470	1.44915	0.01031	0.158087	A7Z0V3;D0EZA5;I2C0D0;I2C0J4;I2C0Q9;I2C1Z6;I2C2Y4;I2C4H9;I2C4Y0;I2C519;I2C584;I2C599;I2C5C4;I2C5F3;I2C603;I2C662;I2C667;I2C6B5;I2C6N3;I2C7N4;I2C7U2;I2C7U5;I2C841;I2C9T0;I2C9Z6;I2CA54;I2CAM1;I2CBA5;I2CBL8;I2CBN2;I2CBU8;Q1RS52;Q659K6;A7Z3E2;A7Z464;A7Z4U9;A7Z6U0;A7Z7K5;A7Z7U0;E1UJT5;E1ULI6;E1ULW9;E1UNC4;E1UQW4;E1URD8;E1USI1;E1UTG2;E1UU82
cation binding	50	1035	261	7470	1.38264	0.02203	0.300917	A7Z0V3;A8QLM7;D0EZA5;I2C0D0;I2C0J4;I2C0Q9;I2C1Z6;I2C2Y4;I2C4H9;I2C4Y0;I2C519;I2C584;I2C599;I2C5C4;I2C5F3;I2C603;I2C662;I2C667;I2C6B5;I2C6N3;I2C7N4;I2C7U2;I2C7U5;I2C841;I2C9T0;I2C9Z6;I2CA54;I2CAM1;I2CBA5;I2CBL8;I2CBN2;I2CBU8;Q1RS52;Q659K6;A7Z3E2;A7Z464;A7Z4U9;A7Z6U0;A7Z7K5;A7Z7U0;E1UJT5;E1ULI6;E1ULW9;E1UNC4;E1UQW4;E1URD8;E1USI1;E1UTG2;E1UTL1;E1UU82
metallopeptidase activity	8	84	261	7470	2.72578	0.02653	0.321153	I2C0Q9;I2C599;I2C6W4;I2C9Z6;I2CBU8;A7Z3E2;A7Z7U0;E1UNC4
transferase activity, transferring pentosyl groups	7	67	261	7470	2.99022	0.02848	0.32752	I2C4Y0;I2C6W3;I2C6Y2;I2C7A1;I2C8G3;I2C9L5;I2CBZ2
aminoacyl-tRNA ligase activity	7	71	261	7470	2.82176	0.03648	0.365949	A7Z7R1;I2C586;I2C8D5;I2C8I6;A7Z6U0;E1UJT5;E1ULW9
adenyl nucleotide binding	55	1197	261	7470	1.31507	0.03863	0.365949	A7Z7R1;F2YQ17;I2C0C8;I2C0E2;I2C0J4;I2C1L0;I2C1M5;I2C1V8;I2C239;I2C287;I2C288;I2C2C0;I2C2D4;I2C2D8;I2C2W1;I2C3L9;I2C4S6;I2C4X5;I2C4Z7;I2C540;I2C580;I2C586;I2C5C1;I2C5H1;I2C667;I2C7X6;I2C8D5;I2C8I6;I2C8L8;I2C981;I2C9Q7;I2CA31;I2CA45;I2CAJ8;I2CAM1;I2CAS5;I2CC74;Q659K6;Q93U27;A7Z4L4;A7Z6U0;E1UJT5;E1UL78;E1ULG8;E1ULW9;E1UNJ2;E1UNJ5;E1UQW4;E1URS6;E1UST1;E1UTB9;E1UU26;E1UU64;E1UU88;E1UUQ1
transferase activity	77	1783	261	7470	1.236	0.04528	0.365949	A7Z5U1;Q44680;G5D7Q7;I2C0E2;I2C0J4;I2C0K1;I2C0N3;I2C1M5;I2C1V8;I2C305;I2C359;I2C3L9;I2C4G2;I2C4I5;I2C4I6;I2C4S6;I2C4Y0;I2C510;I2C580;I2C587;I2C597;I2C5E8;I2C5E9;I2C5F0;I2C5F1;I2C603;I2C6G5;I2C6W3;I2C6Y2;I2C6Y7;I2C7A1;I2C7W1;I2C844;I2C8G3;I2C8L7;I2C8P6;I2C8X3;I2C9L5;I2C9T0;I2CA45;I2CAM1;I2CAS5;I2CAU5;I2CBK7;I2CBN2;I2CBR1;I2CBR2;I2CBZ2;Q1RS50;Q1RS52;Q1RS54;Q1RS63;Q1RS66;Q1RS69;Q1RS73;A7Z0J6;A7Z1D8;…
purine nucleotide binding	59	1308	261	7470	1.29099	0.04577	0.365949	A7Z7R1;F2YQ17;I2C0C8;I2C0E2;I2C0J4;I2C1L0;I2C1M5;I2C1V8;I2C239;I2C287;I2C288;I2C2C0;I2C2D4;I2C2D8;I2C2W1;I2C3L9;I2C4F2;I2C4S6;I2C4X5;I2C4Z7;I2C540;I2C580;I2C586;I2C592;I2C5C1;I2C5H1;I2C667;I2C7X6;I2C8D5;I2C8I6;I2C8L8;I2C981;I2C9Q7;I2CA31;I2CA45;I2CAJ8;I2CAM1;I2CAS5;I2CC74;Q659K6;Q93U27;A7Z4L4;A7Z6U0;E1UJT5;E1UJW7;E1UL78;E1ULG8;E1ULN5;E1ULW9;E1UNJ2;E1UNJ5;E1UQW4;E1URS6;E1UST1;E1UTB9;E1UU26;E1UU64;…
hydrolase activity, acting on ester bonds	22	393	261	7470	1.60218	0.0466	0.365949	I2C1M8;I2C3B9;I2C502;I2C519;I2C587;I2C597;I2C5C4;I2C5F1;I2C7U2;I2C8I6;I2C8L8;I2CBA5;Q1RS52;Q1RS69;A7Z464;A7Z4U9;A7Z6U0;A7Z7X9;E1UJC1;E1UQW4;E1USC7;E1UU25
ligase activity, forming carbon-oxygen bonds	7	78	261	7470	2.56852	0.05369	0.365949	A7Z7R1;I2C586;I2C8D5;I2C8I6;A7Z6U0;E1UJT5;E1ULW9
ligase activity, forming aminoacyl-tRNA and related compounds	7	78	261	7470	2.56852	0.05369	0.365949	A7Z7R1;I2C586;I2C8D5;I2C8I6;A7Z6U0;E1UJT5;E1ULW9
purine ribonucleoside triphosphate binding	58	1300	261	7470	1.27692	0.05531	0.365949	A7Z7R1;F2YQ17;I2C0C8;I2C0E2;I2C0J4;I2C1L0;I2C1M5;I2C1V8;I2C239;I2C287;I2C288;I2C2C0;I2C2D4;I2C2D8;I2C2W1;I2C3L9;I2C4F2;I2C4S6;I2C4X5;I2C4Z7;I2C540;I2C580;I2C586;I2C592;I2C5C1;I2C5H1;I2C667;I2C7X6;I2C8D5;I2C8I6;I2C8L8;I2C981;I2C9Q7;I2CA31;I2CA45;I2CAJ8;I2CAM1;I2CAS5;I2CC74;Q659K6;Q93U27;A7Z4L4;A7Z6U0;E1UJT5;E1UJW7;E1ULG8;E1ULN5;E1ULW9;E1UNJ2;E1UNJ5;E1UQW4;E1URS6;E1UST1;E1UTB9;E1UU26;E1UU64;E1UU88;…
purine ribonucleoside binding	58	1303	261	7470	1.27398	0.05579	0.365949	A7Z7R1;F2YQ17;I2C0C8;I2C0E2;I2C0J4;I2C1L0;I2C1M5;I2C1V8;I2C239;I2C287;I2C288;I2C2C0;I2C2D4;I2C2D8;I2C2W1;I2C3L9;I2C4F2;I2C4S6;I2C4X5;I2C4Z7;I2C540;I2C580;I2C586;I2C592;I2C5C1;I2C5H1;I2C667;I2C7X6;I2C8D5;I2C8I6;I2C8L8;I2C981;I2C9Q7;I2CA31;I2CA45;I2CAJ8;I2CAM1;I2CAS5;I2CC74;Q659K6;Q93U27;A7Z4L4;A7Z6U0;E1UJT5;E1UJW7;E1ULG8;E1ULN5;E1ULW9;E1UNJ2;E1UNJ5;E1UQW4;E1URS6;E1UST1;E1UTB9;E1UU26;E1UU64;E1UU88;…
purine nucleoside binding	58	1303	261	7470	1.27398	0.05579	0.365949	A7Z7R1;F2YQ17;I2C0C8;I2C0E2;I2C0J4;I2C1L0;I2C1M5;I2C1V8;I2C239;I2C287;I2C288;I2C2C0;I2C2D4;I2C2D8;I2C2W1;I2C3L9;I2C4F2;I2C4S6;I2C4X5;I2C4Z7;I2C540;I2C580;I2C586;I2C592;I2C5C1;I2C5H1;I2C667;I2C7X6;I2C8D5;I2C8I6;I2C8L8;I2C981;I2C9Q7;I2CA31;I2CA45;I2CAJ8;I2CAM1;I2CAS5;I2CC74;Q659K6;Q93U27;A7Z4L4;A7Z6U0;E1UJT5;E1UJW7;E1ULG8;E1ULN5;E1ULW9;E1UNJ2;E1UNJ5;E1UQW4;E1URS6;E1UST1;E1UTB9;E1UU26;E1UU64;E1UU88;…
heterocyclic compound binding	130	3265	261	7470	1.13957	0.05611	0.365949	A7Z8S7;A7Z171;A7Z7R1;F2YQ17;I2C0C8;I2C0D0;I2C0E2;I2C0H0;I2C0I6;I2C0J4;I2C0M3;I2C0N3;I2C0P8;I2C1K4;I2C1L0;I2C1M5;I2C1M6;I2C1M8;I2C1V8;I2C1Z6;I2C239;I2C268;I2C287;I2C288;I2C2C0;I2C2D4;I2C2D8;I2C2K8;I2C2W1;I2C3L9;I2C462;I2C4F2;I2C4I5;I2C4I6;I2C4S6;I2C4X5;I2C4Z7;I2C519;I2C540;I2C580;I2C584;I2C586;I2C587;I2C592;I2C597;I2C5C1;I2C5C4;I2C5E8;I2C5E9;I2C5F0;I2C5F3;I2C5H1;I2C662;I2C667;I2C6A8;I2C6Y2;I2C762;…
purine ribonucleotide binding	58	1305	261	7470	1.27203	0.05615	0.365949	A7Z7R1;F2YQ17;I2C0C8;I2C0E2;I2C0J4;I2C1L0;I2C1M5;I2C1V8;I2C239;I2C287;I2C288;I2C2C0;I2C2D4;I2C2D8;I2C2W1;I2C3L9;I2C4F2;I2C4S6;I2C4X5;I2C4Z7;I2C540;I2C580;I2C586;I2C592;I2C5C1;I2C5H1;I2C667;I2C7X6;I2C8D5;I2C8I6;I2C8L8;I2C981;I2C9Q7;I2CA31;I2CA45;I2CAJ8;I2CAM1;I2CAS5;I2CC74;Q659K6;Q93U27;A7Z4L4;A7Z6U0;E1UJT5;E1UJW7;E1ULG8;E1ULN5;E1ULW9;E1UNJ2;E1UNJ5;E1UQW4;E1URS6;E1UST1;E1UTB9;E1UU26;E1UU64;E1UU88;…
organic cyclic compound binding	130	3268	261	7470	1.13852	0.05623	0.365949	A7Z8S7;A7Z171;A7Z7R1;F2YQ17;I2C0C8;I2C0D0;I2C0E2;I2C0H0;I2C0I6;I2C0J4;I2C0M3;I2C0N3;I2C0P8;I2C1K4;I2C1L0;I2C1M5;I2C1M6;I2C1M8;I2C1V8;I2C1Z6;I2C239;I2C268;I2C287;I2C288;I2C2C0;I2C2D4;I2C2D8;I2C2K8;I2C2W1;I2C3L9;I2C462;I2C4F2;I2C4I5;I2C4I6;I2C4S6;I2C4X5;I2C4Z7;I2C519;I2C540;I2C580;I2C584;I2C586;I2C587;I2C592;I2C597;I2C5C1;I2C5C4;I2C5E8;I2C5E9;I2C5F0;I2C5F3;I2C5H1;I2C662;I2C667;I2C6A8;I2C6Y2;I2C762;…
ATP binding	54	1191	261	7470	1.29766	0.05723	0.365949	A7Z7R1;F2YQ17;I2C0C8;I2C0E2;I2C0J4;I2C1L0;I2C1M5;I2C1V8;I2C239;I2C287;I2C288;I2C2C0;I2C2D4;I2C2D8;I2C2W1;I2C3L9;I2C4S6;I2C4X5;I2C4Z7;I2C540;I2C580;I2C586;I2C5C1;I2C5H1;I2C667;I2C7X6;I2C8D5;I2C8I6;I2C8L8;I2C981;I2C9Q7;I2CA31;I2CA45;I2CAJ8;I2CAM1;I2CAS5;I2CC74;Q659K6;Q93U27;A7Z4L4;A7Z6U0;E1UJT5;E1ULG8;E1ULW9;E1UNJ2;E1UNJ5;E1UQW4;E1URS6;E1UST1;E1UTB9;E1UU26;E1UU64;E1UU88;E1UUQ1
adenyl ribonucleotide binding	54	1194	261	7470	1.2944	0.05754	0.365949	A7Z7R1;F2YQ17;I2C0C8;I2C0E2;I2C0J4;I2C1L0;I2C1M5;I2C1V8;I2C239;I2C287;I2C288;I2C2C0;I2C2D4;I2C2D8;I2C2W1;I2C3L9;I2C4S6;I2C4X5;I2C4Z7;I2C540;I2C580;I2C586;I2C5C1;I2C5H1;I2C667;I2C7X6;I2C8D5;I2C8I6;I2C8L8;I2C981;I2C9Q7;I2CA31;I2CA45;I2CAJ8;I2CAM1;I2CAS5;I2CC74;Q659K6;Q93U27;A7Z4L4;A7Z6U0;E1UJT5;E1ULG8;E1ULW9;E1UNJ2;E1UNJ5;E1UQW4;E1URS6;E1UST1;E1UTB9;E1UU26;E1UU64;E1UU88;E1UUQ1
ribonucleotide binding	60	1352	261	7470	1.27015	0.05887	0.365949	A7Z8S7;A7Z7R1;F2YQ17;I2C0C8;I2C0E2;I2C0J4;I2C1L0;I2C1M5;I2C1V8;I2C239;I2C287;I2C288;I2C2C0;I2C2D4;I2C2D8;I2C2W1;I2C3L9;I2C4F2;I2C4S6;I2C4X5;I2C4Z7;I2C540;I2C580;I2C586;I2C592;I2C5C1;I2C5H1;I2C667;I2C7X6;I2C8D5;I2C8I6;I2C8L8;I2C981;I2C9Q7;I2CA31;I2CA45;I2CA54;I2CAJ8;I2CAM1;I2CAS5;I2CC74;Q659K6;Q93U27;A7Z4L4;A7Z6U0;E1UJT5;E1UJW7;E1ULG8;E1ULN5;E1ULW9;E1UNJ2;E1UNJ5;E1UQW4;E1URS6;E1UST1;E1UTB9;E1UU26;…
exopeptidase activity	7	85	261	7470	2.357	0.0751	0.411919	I2C0Q9;I2C6J1;I2C6W4;I2CBU8;A7Z0D2;A7Z7U0;E1UNC4
ligase activity	17	298	261	7470	1.63272	0.07522	0.411919	A7Z7R1;I2C1L0;I2C239;I2C3N8;I2C4X5;I2C586;I2C5F1;I2C667;I2C8D5;I2C8I6;I2C9T0;Q659K6;A7Z6U0;E1UJT5;E1ULW9;E1UMY7;E1UTB9
transition metal ion binding	23	445	261	7470	1.47927	0.08351	0.43653	I2C1Z6;I2C4H9;I2C599;I2C5F3;I2C662;I2C6B5;I2C6N3;I2C7N4;I2C7U2;I2C841;I2C9Z6;I2CA54;I2CBL8;I2CBU8;Q1RS52;A7Z3E2;A7Z7U0;E1ULW9;E1UNC4;E1URD8;E1USI1;E1UTG2;E1UU82
ribonucleoside binding	58	1333	261	7470	1.24531	0.08351	0.43653	A7Z7R1;F2YQ17;I2C0C8;I2C0E2;I2C0J4;I2C1L0;I2C1M5;I2C1V8;I2C239;I2C287;I2C288;I2C2C0;I2C2D4;I2C2D8;I2C2W1;I2C3L9;I2C4F2;I2C4S6;I2C4X5;I2C4Z7;I2C540;I2C580;I2C586;I2C592;I2C5C1;I2C5H1;I2C667;I2C7X6;I2C8D5;I2C8I6;I2C8L8;I2C981;I2C9Q7;I2CA31;I2CA45;I2CAJ8;I2CAM1;I2CAS5;I2CC74;Q659K6;Q93U27;A7Z4L4;A7Z6U0;E1UJT5;E1UJW7;E1ULG8;E1ULN5;E1ULW9;E1UNJ2;E1UNJ5;E1UQW4;E1URS6;E1UST1;E1UTB9;E1UU26;E1UU64;E1UU88;…
carbohydrate derivative binding	60	1392	261	7470	1.23365	0.08897	0.45219	A7Z8S7;A7Z7R1;F2YQ17;I2C0C8;I2C0E2;I2C0J4;I2C1L0;I2C1M5;I2C1V8;I2C239;I2C287;I2C288;I2C2C0;I2C2D4;I2C2D8;I2C2W1;I2C3L9;I2C4F2;I2C4S6;I2C4X5;I2C4Z7;I2C540;I2C580;I2C586;I2C592;I2C5C1;I2C5H1;I2C667;I2C7X6;I2C8D5;I2C8I6;I2C8L8;I2C981;I2C9Q7;I2CA31;I2CA45;I2CA54;I2CAJ8;I2CAM1;I2CAS5;I2CC74;Q659K6;Q93U27;A7Z4L4;A7Z6U0;E1UJT5;E1UJW7;E1ULG8;E1ULN5;E1ULW9;E1UNJ2;E1UNJ5;E1UQW4;E1URS6;E1UST1;E1UTB9;E1UU26;…
peptidyl-prolyl cis-trans isomerase activity	3	15	261	7470	5.72414	0.09411	0.45219	I2C349;I2C8K2;E1UQB7
cis-trans isomerase activity	3	15	261	7470	5.72414	0.09411	0.45219	I2C349;I2C8K2;E1UQB7
nucleoside binding	58	1343	261	7470	1.23604	0.09983	0.46859	A7Z7R1;F2YQ17;I2C0C8;I2C0E2;I2C0J4;I2C1L0;I2C1M5;I2C1V8;I2C239;I2C287;I2C288;I2C2C0;I2C2D4;I2C2D8;I2C2W1;I2C3L9;I2C4F2;I2C4S6;I2C4X5;I2C4Z7;I2C540;I2C580;I2C586;I2C592;I2C5C1;I2C5H1;I2C667;I2C7X6;I2C8D5;I2C8I6;I2C8L8;I2C981;I2C9Q7;I2CA31;I2CA45;I2CAJ8;I2CAM1;I2CAS5;I2CC74;Q659K6;Q93U27;A7Z4L4;A7Z6U0;E1UJT5;E1UJW7;E1ULG8;E1ULN5;E1ULW9;E1UNJ2;E1UNJ5;E1UQW4;E1URS6;E1UST1;E1UTB9;E1UU26;E1UU64;E1UU88;…
oxo-acid-lyase activity	3	17	261	7470	5.05071	0.1166	0.526294	I2C0K0;I2C9C6;E1UJS8
carbon-carbon lyase activity	8	115	261	7470	1.991	0.1221	0.531339	I2C0K0;I2C6Z1;I2C789;I2C9C6;Q8VSR6;E1UJS8;E1UNA2;E1UQS1
2,3-dihydro-2,3-dihydroxybenzoate dehydrogenase activity	2	4	261	7470	14.3103	0.1321	0.531339	I2CBG4;A7Z8B0
dipeptidase activity	2	5	261	7470	11.4483	0.1624	0.622533	A7Z7U0;E1UNC4
zinc ion binding	12	210	261	7470	1.63547	0.1761	0.653274	I2C1Z6;I2C599;I2C7U2;I2C9Z6;I2CBU8;Q1RS52;A7Z3E2;A7Z7U0;E1ULW9;E1UNC4;E1URD8;E1UU82
nicotinate-nucleotide diphosphorylase (carboxylating) activity	2	6	261	7470	9.54023	0.1915	0.675364	I2C8G3;I2C9L5
DNA topoisomerase type I activity	2	6	261	7470	9.54023	0.1915	0.675364	I2C540;E1ULG8
phosphotransferase activity, alcohol group as acceptor	19	381	261	7470	1.42728	0.1938	0.675364	G5D7Q7;I2C0J4;I2C1M5;I2C1V8;I2C3L9;I2C4G2;I2C510;I2C7W1;I2CA45;I2CAM1;I2CAS5;I2CBK7;I2CBR1;I2CBR2;A7Z7K5;E1UNE3;E1URS6;E1UT10;E1UU26
carboxylic ester hydrolase activity	4	46	261	7470	2.48876	0.2147	0.73703	I2C8I6;E1UJC1;E1USC7;E1UU25
oxidoreductase activity, acting on CH or CH2 groups	3	26	261	7470	3.30239	0.2286	0.765	I2C5H1;I2C7U5;E1UUQ1
cysteine synthase activity	2	9	261	7470	6.36015	0.2731	0.872403	I2C844;A7Z0J6
formate dehydrogenase (NAD+) activity	2	9	261	7470	6.36015	0.2731	0.872403	I2C6B5;I2C841
oxidoreductase activity, acting on diphenols and related = substances as donors, oxygen as acceptor	2	9	261	7470	6.36015	0.2731	0.872403	I2CBL8;E1UTG2
electron carrier activity	7	113	261	7470	1.77296	0.2912	0.911107	A7Z8S7;I2C5F3;I2C662;I2C6B5;I2C841;I2CBL8;E1UTG2
RNA binding	17	353	261	7470	1.37833	0.2947	0.911107	A7Z7R1;I2C0I6;I2C0P8;I2C1M8;I2C519;I2C592;I2C597;I2C5C4;A7Z464;A7Z4U9;A7Z5W8;E1UJW7;E1UJX0;E1UJX1;E1UJY9;E1ULW9;E1UNQ9
iron ion binding	7	115	261	7470	1.74213	0.2971	0.911107	I2C4H9;I2C5F3;I2C662;I2C6N3;I2CA54;I2CBL8;E1USI1
protein-N(PI)-phosphohistidine-sugar phosphotransferase activity	5	71	261	7470	2.01554	0.3135	0.94875	I2C4G2;I2CBK7;I2CBR1;I2CBR2;E1UT10
oxidoreductase activity, acting on CH or CH2 groups, disulfide as = acceptor	2	11	261	7470	5.20376	0.3229	0.952141	I2C5H1;E1UUQ1
ribonucleoside-diphosphate reductase activity, thioredoxin = disulfide as acceptor	2	11	261	7470	5.20376	0.3229	0.952141	I2C5H1;E1UUQ1
transferase activity, transferring glycosyl groups	8	141	261	7470	1.62387	0.3458	0.97189	I2C4Y0;I2C6G5;I2C6W3;I2C6Y2;I2C7A1;I2C8G3;I2C9L5;I2CBZ2
O-acyltransferase activity	2	12	261	7470	4.77011	0.3465	0.97189	A7Z5U1;I2C305
phosphogluconate dehydrogenase (decarboxylating) activity	2	12	261	7470	4.77011	0.3465	0.97189	I2C7G6;E1USL0
oxidoreductase activity, acting on the aldehyde or oxo group of = donors	5	79	261	7470	1.81144	0.3555	0.977629	I2C6B5;I2C7I0;I2C841;A7Z168;E1UTU7
phosphorelay sensor kinase activity	8	149	261	7470	1.53668	0.3652	0.977629	G5D7Q7;I2C1V8;I2CA45;I2CAM1;I2CAS5;E1UNE3;E1URS6;E1UU26
carboxypeptidase activity	3	37	261	7470	2.3206	0.3709	0.977629	I2C6J1;I2C6W4;A7Z0D2
protein histidine kinase activity	8	151	261	7470	1.51633	0.371	0.977629	G5D7Q7;I2C1V8;I2CA45;I2CAM1;I2CAS5;E1UNE3;E1URS6;E1UU26
oxidoreductase activity, acting on diphenols and related = substances as donors	2	14	261	7470	4.08867	0.3913	0.982801	I2CBL8;E1UTG2
transferase activity, transferring phosphorus-containing groups	30	723	261	7470	1.18758	0.3936	0.982801	G5D7Q7;I2C0E2;I2C0J4;I2C0N3;I2C1M5;I2C1V8;I2C3L9;I2C4G2;I2C4S6;I2C510;I2C580;I2C587;I2C597;I2C7W1;I2C8P6;I2CA45;I2CAM1;I2CAS5;I2CAU5;I2CBK7;I2CBR1;I2CBR2;A7Z4L6;A7Z7K5;E1UNE3;E1URS6;E1UT10;E1UTG4;E1UU26;E1UU37
endodeoxyribonuclease activity, producing 5'-phosphomonoesters	2	15	261	7470	3.81609	0.4125	0.982801	I2C7U2;I2C8L8
serine-type D-Ala-D-Ala carboxypeptidase activity	2	16	261	7470	3.57759	0.433	0.982801	I2C6J1;A7Z0D2
oxidoreductase activity, acting on the aldehyde or oxo group of = donors, NAD or NADP as acceptor	4	56	261	7470	2.04433	0.4457	0.982801	I2C6B5;I2C841;A7Z168;E1UTU7
isomerase activity	15	340	261	7470	1.26268	0.4513	0.982801	A7Z0V3;F2YQ17;I2C0C8;I2C2Y4;I2C349;I2C540;I2C584;I2C5F0;I2C722;I2C8K2;I2CAU1;Q93U27;A7Z813;E1ULG8;E1UQB7
peptidase activity, acting on L-amino acid peptides	11	231	261	7470	1.36289	0.4627	0.982801	I2C0Q9;I2C599;I2C6J1;I2C6W4;I2C9Z6;I2CBU8;A7Z0D2;A7Z3E2;A7Z4W2;A7Z7U0;E1UNC4
serine-type carboxypeptidase activity	2	18	261	7470	3.18008	0.4719	0.982801	I2C6J1;A7Z0D2
intramolecular transferase activity, phosphotransferases	2	18	261	7470	3.18008	0.4719	0.982801	A7Z0V3;I2C2Y4
tRNA methyltransferase activity	2	19	261	7470	3.0127	0.4903	0.982801	A7Z6T3;E1UTZ5
exonuclease activity	4	65	261	7470	1.76127	0.4944	0.982801	I2C3B9;I2C587;I2C597;E1UQW4
monooxygenase activity	4	65	261	7470	1.76127	0.4944	0.982801	I2C2A6;I2C5F3;I2C662;I2C6N3
phosphotransferase activity, nitrogenous group as acceptor	8	157	261	7470	1.45838	0.5037	0.982801	G5D7Q7;I2C1V8;I2CA45;I2CAM1;I2CAS5;E1UNE3;E1URS6;E1UU26
peptidase activity	13	289	261	7470	1.28744	0.5106	0.982801	I2C0Q9;I2C599;I2C6J1;I2C6W4;I2C6Y2;I2C8Y4;I2C9Z6;I2CBU8;A7Z0D2;A7Z3E2;A7Z4W2;A7Z7U0;E1UNC4
structural constituent of ribosome	8	161	261	7470	1.42215	0.5107	0.982801	I2C0P8;I2C525;E1UJX0;E1UJX1;E1UJY9;E1UJZ4;E1UL24;E1UTA7
NADP binding	4	68	261	7470	1.68357	0.5126	0.982801	A7Z171;I2C584;I2C7G6;I2C9S3
receptor activity	8	163	261	7470	1.4047	0.5146	0.982801	G5D7Q7;I2C1V8;I2CA45;I2CAM1;I2CAS5;E1UNE3;E1URS6;E1UU26
signaling receptor activity	8	163	261	7470	1.4047	0.5146	0.982801	G5D7Q7;I2C1V8;I2CA45;I2CAM1;I2CAS5;E1UNE3;E1URS6;E1UU26
carboxy-lyase activity	4	69	261	7470	1.65917	0.5188	0.982801	I2C6Z1;I2C789;Q8VSR6;E1UQS1
nuclease activity	8	167	261	7470	1.37105	0.5235	0.982801	I2C3B9;I2C519;I2C587;I2C597;I2C5C4;I2C7U2;I2C8L8;E1UQW4
transferase activity, transferring aldehyde or ketonic groups	2	21	261	7470	2.72578	0.5252	0.982801	I2C603;E1USS1
metalloexopeptidase activity	2	21	261	7470	2.72578	0.5252	0.982801	I2C0Q9;I2C6W4
protein kinase activity	9	189	261	7470	1.36289	0.5433	0.982801	G5D7Q7;I2C1M5;I2C1V8;I2CA45;I2CAM1;I2CAS5;E1UNE3;E1URS6;E1UU26
transferase activity, transferring nitrogenous groups	5	90	261	7470	1.59004	0.5564	0.982801	I2C359;I2C6Y7;A7Z1D8;A7ZAM8;E1UJS8
transaminase activity	5	90	261	7470	1.59004	0.5564	0.982801	I2C359;I2C6Y7;A7Z1D8;A7ZAM8;E1UJS8
cytochrome-c oxidase activity	2	23	261	7470	2.48876	0.5578	0.982801	I2CBL8;E1UTG2
molybdenum ion binding	2	23	261	7470	2.48876	0.5578	0.982801	I2C6B5;I2C841
oxidoreductase activity, acting on a heme group of donors	2	23	261	7470	2.48876	0.5578	0.982801	I2CBL8;E1UTG2
oxidoreductase activity, acting on a heme group of donors, oxygen = as acceptor	2	23	261	7470	2.48876	0.5578	0.982801	I2CBL8;E1UTG2
heme-copper terminal oxidase activity	2	23	261	7470	2.48876	0.5578	0.982801	I2CBL8;E1UTG2
carbohydrate transmembrane transporter activity	5	94	261	7470	1.52238	0.5702	0.982801	I2C4G2;I2CBK7;I2CBR1;I2CBR2;E1UT10
carbohydrate transporter activity	5	94	261	7470	1.52238	0.5702	0.982801	I2C4G2;I2CBK7;I2CBR1;I2CBR2;E1UT10
serine-type exopeptidase activity	2	24	261	7470	2.38506	0.5733	0.982801	I2C6J1;A7Z0D2
flavin adenine dinucleotide binding	6	114	261	7470	1.50635	0.6001	0.982801	A7Z171;I2C1K4;I2C2K8;I2CA54;A7Z2W6;E1UTZ5
phosphotransferase activity, phosphate group as acceptor	2	26	261	7470	2.20159	0.6025	0.982801	I2C3L9;I2C580
protein serine/threonine kinase activity	2	26	261	7470	2.20159	0.6025	0.982801	I2C1M5;I2CAM1
copper ion binding	2	26	261	7470	2.20159	0.6025	0.982801	I2CBL8;E1UTG2
endodeoxyribonuclease activity	2	27	261	7470	2.12005	0.6164	0.998394	I2C7U2;I2C8L8
endonuclease activity, active with either ribo- or = deoxyribonucleic acids and producing 5'-phosphomonoesters	3	42	261	7470	2.04433	0.6574	1	I2C519;I2C7U2;I2C8L8
nucleotidyltransferase activity	8	175	261	7470	1.30837	0.6737	1	I2C0E2;I2C0N3;I2C4S6;I2C587;I2C597;I2C8P6;E1UTG4;E1UU37
magnesium ion binding	8	179	261	7470	1.27914	0.6789	1	A7Z0V3;I2C2Y4;I2C4Y0;I2C667;I2CAM1;I2CBN2;A7Z7K5;E1UJT5
ribonuclease activity	3	49	261	7470	1.75229	0.6883	1	I2C519;I2C597;I2C5C4
metalloendopeptidase activity	3	50	261	7470	1.71724	0.693	1	I2C599;I2C9Z6;A7Z3E2
DNA-directed DNA polymerase activity	3	52	261	7470	1.65119	0.7026	1	I2C0E2;I2C587;I2C8P6
DNA polymerase activity	3	52	261	7470	1.65119	0.7026	1	I2C0E2;I2C587;I2C8P6
RNA methyltransferase activity	3	54	261	7470	1.59004	0.7124	1	A7Z6T3;E1UNQ9;E1UTZ5
intramolecular transferase activity	4	71	261	7470	1.61243	0.7379	1	A7Z0V3;I2C2Y4;I2C722;A7Z813
protein binding transcription factor activity	4	72	261	7470	1.59004	0.7398	1	I2C0M3;I2C1M5;I2C1M6;I2C462
oxidoreductase activity, acting on the CH-CH group of donors	4	75	261	7470	1.52644	0.746	1	I2C1K4;I2C2K8;I2CBG4;A7Z8B0
molecular transducer activity	12	296	261	7470	1.1603	0.7467	1	G5D7Q7;I2C1V8;I2C9J2;I2CA45;I2CAM1;I2CAS5;I2CC74;Q0VKH0;E1UNE3;E1URS6;E1UU25;E1UU26
signal transducer activity	12	296	261	7470	1.1603	0.7467	1	G5D7Q7;I2C1V8;I2C9J2;I2CA45;I2CAM1;I2CAS5;I2CC74;Q0VKH0;E1UNE3;E1URS6;E1UU25;E1UU26
cation:sugar symporter activity	4	76	261	7470	1.50635	0.7483	1	I2C4G2;I2CBK7;I2CBR2;E1UT10
sugar:hydrogen symporter activity	4	76	261	7470	1.50635	0.7483	1	I2C4G2;I2CBK7;I2CBR2;E1UT10
solute:hydrogen symporter activity	4	76	261	7470	1.50635	0.7483	1	I2C4G2;I2CBK7;I2CBR2;E1UT10
tetrapyrrole binding	4	83	261	7470	1.37931	0.7656	1	I2C5F3;I2C662;I2CBL8;E1UTG2
sugar transmembrane transporter activity	4	83	261	7470	1.37931	0.7656	1	I2C4G2;I2CBK7;I2CBR2;E1UT10
heme binding	4	83	261	7470	1.37931	0.7656	1	I2C5F3;I2C662;I2CBL8;E1UTG2
kinase activity	17	437	261	7470	1.11339	0.7879	1	G5D7Q7;I2C0J4;I2C1M5;I2C1V8;I2C3L9;I2C510;I2C580;I2C7W1;I2CA45;I2CAM1;I2CAS5;I2CBK7;A7Z7K5;E1UNE3;E1URS6;E1UT10;E1UU26
rRNA binding	5	108	261	7470	1.32503	0.7903	1	I2C0P8;I2C519;E1UJX0;E1UJX1;E1UJY9
GTP binding	5	112	261	7470	1.27771	0.797	1	I2C4F2;I2C592;I2CAJ8;E1UJW7;E1ULN5
cofactor binding	20	519	261	7470	1.10292	0.8035	1	A7Z8S7;A7Z171;I2C1K4;I2C2K8;I2C359;I2C584;I2C6Y7;I2C762;I2C789;I2C7G6;I2C9S2;I2C9S3;I2CA54;A7Z1D8;A7Z2W6;A7ZAM8;E1ULV3;E1URD8;E1USL0;E1UTZ5
ligase activity, forming carbon-nitrogen bonds	6	135	261	7470	1.27203	0.8113	1	I2C1L0;I2C239;I2C4X5;I2C9T0;E1UMY7;E1UTB9
structural molecule activity	8	191	261	7470	1.19877	0.8405	1	I2C0P8;I2C525;E1UJX0;E1UJX1;E1UJY9;E1UJZ4;E1UL24;E1UTA7
oxidoreductase activity, acting on the CH-OH group of donors, NAD = or NADP as acceptor	9	217	261	7470	1.18703	0.8498	1	I2C0D0;I2C584;I2C762;I2C7G6;I2C8X3;I2C9S3;E1URD8;E1USL0;E1UU82
oxidoreductase activity, acting on CH-OH group of donors	9	225	261	7470	1.14483	0.8538	1	I2C0D0;I2C584;I2C762;I2C7G6;I2C8X3;I2C9S3;E1URD8;E1USL0;E1UU82
coenzyme binding	13	330	261	7470	1.12748	0.8773	1	A7Z8S7;A7Z171;I2C1K4;I2C2K8;I2C584;I2C762;I2C7G6;I2C9S3;I2CA54;A7Z2W6;E1URD8;E1USL0;E1UTZ5
lyase activity	15	393	261	7470	1.09239	0.8874	1	I2C0K0;I2C3V8;I2C6Z1;I2C789;I2C844;I2C8G7;I2C9C6;I2C9S2;Q8VSR6;A7Z0J6;E1UJS8;E1ULV3;E1UN84;E1UNA2;E1UQS1
oxidoreductase activity	37	1022	261	7470	1.03617	0.9268	1	A7Z8S7;A7Z171;Q44680;D0EZA5;I2C0D0;I2C1K4;I2C1Z6;I2C2A6;I2C2K8;I2C584;I2C5F3;I2C5H1;I2C662;I2C6A4;I2C6B5;I2C6N3;I2C762;I2C7G6;I2C7I0;I2C7U5;I2C841;I2C8X3;I2C9S3;I2CA54;I2CBG4;I2CBL8;Q1RS52;A7Z168;A7Z7X8;A7Z8B0;E1URD8;E1USI1;E1USL0;E1UTG2;E1UTU7;E1UU82;E1UUQ1
nucleic acid binding	51	1421	261	7470	1.0272	0.9359	1	A7Z7R1;I2C0E2;I2C0H0;I2C0I6;I2C0M3;I2C0N3;I2C0P8;I2C1M6;I2C1M8;I2C268;I2C2D8;I2C462;I2C4Z7;I2C519;I2C587;I2C592;I2C597;I2C5C1;I2C5C4;I2C6A8;I2C7N4;I2C7U2;I2C810;I2C8D5;I2C8L7;I2C8L8;I2C8P6;I2C9J2;I2CAM4;I2CC74;Q0VKH0;Q659K6;A7Z464;A7Z4L4;A7Z4U9;A7Z4W2;A7Z5W8;A7Z7X5;A7Z904;A7ZAV6;E1UJT5;E1UJW7;E1UJX0;E1UJX1;E1UJY9;E1ULW9;E1UM21;E1UNQ9;E1UQW4;E1USW9;E1UU64
guanyl nucleotide binding	5	114	261	7470	1.25529	1	1	I2C4F2;I2C592;I2CAJ8;E1UJW7;E1ULN5
primary active transmembrane transporter activity	5	133	261	7470	1.07597	1	1	I2C288;I2C2D4;I2CA31;A7Z760;E1UST1
phosphoric diester hydrolase activity	2	44	261	7470	1.30094	1	1	I2C5C4;A7Z6U0
S-adenosylmethionine-dependent methyltransferase activity	3	74	261	7470	1.1603	1	1	I2C8L7;A7Z624;A7Z6T3
transferase activity, transferring hexosyl groups	2	39	261	7470	1.46773	1	1	I2C6G5;I2CBZ2
transferase activity, transferring alkyl or aryl (other than = methyl) groups	3	74	261	7470	1.1603	1	1	Q44680;I2C0K1;I2CBN2
core DNA-dependent RNA polymerase binding promoter specificity = activity	3	64	261	7470	1.34159	1	1	I2C0M3;I2C1M6;I2C462
core RNA polymerase binding transcription factor activity	3	64	261	7470	1.34159	1	1	I2C0M3;I2C1M6;I2C462
monocarboxylic acid binding	2	33	261	7470	1.73459	1	1	I2C6Y2;I2C9I8
sigma factor activity	3	64	261	7470	1.34159	1	1	I2C0M3;I2C1M6;I2C462
ATP-dependent helicase activity	2	52	261	7470	1.1008	1	1	I2C2D8;I2C4Z7
structure-specific DNA binding	2	45	261	7470	1.27203	1	1	I2C5C1;E1UQW4
helicase activity	4	106	261	7470	1.08003	1	1	I2C2D8;I2C4Z7;I2C8L8;E1UQW4
guanyl ribonucleotide binding	5	114	261	7470	1.25529	1	1	I2C4F2;I2C592;I2CAJ8;E1UJW7;E1ULN5
oxidoreductase activity, acting on paired donors, with = incorporation or reduction of molecular oxygen	3	74	261	7470	1.1603	1	1	I2C5F3;I2C662;I2C6N3
aminopeptidase activity	2	34	261	7470	1.68357	1	1	I2C0Q9;I2CBU8
pyridoxal phosphate binding	7	171	261	7470	1.17161	1	1	I2C359;I2C6Y7;I2C789;I2C9S2;A7Z1D8;A7ZAM8;E1ULV3
endoribonuclease activity	2	37	261	7470	1.54706	1	1	I2C519;I2C5C4
endonuclease activity	4	88	261	7470	1.30094	1	1	I2C519;I2C5C4;I2C7U2;I2C8L8
molecular_function	261	7464	261	7470	1.0008	1	1	A7Z8S7;A7Z171;A7Z0V3;A7Z5U1;Q44680;A7Z7R1;A8QLM7;C5IFA3;D0EZA5;F2YQ17;G5D7Q7;H9TE67;H9TE68;H9TE69;I2C0C8;I2C0D0;I2C0E2;I2C0H0;I2C0I6;I2C0J4;I2C0K0;I2C0K1;I2C0M3;I2C0N3;I2C0P8;I2C0Q9;I2C122;I2C187;I2C1K4;I2C1L0;I2C1M5;I2C1M6;I2C1M8;I2C1N2;I2C1V8;I2C1Z6;I2C239;I2C268;I2C287;I2C288;I2C2A6;I2C2C0;I2C2D4;I2C2D8;I2C2K8;I2C2W1;I2C2Y4;I2C305;I2C349;I2C359;I2C3B9;I2C3L9;I2C3N8;I2C3V8;I2C462;I2C4F2;I2C4G2;…
deoxyribonuclease activity	2	37	261	7470	1.54706	1	1	I2C7U2;I2C8L8
DNA topoisomerase activity	5	117	261	7470	1.22311	1	1	F2YQ17;I2C0C8;I2C540;Q93U27;E1ULG8
penicillin binding	2	33	261	7470	1.73459	1	1	I2C6Y2;I2C9I8
GTPase activity	2	55	261	7470	1.04075	1	1	I2C592;E1UJW7
oxidoreductase activity, acting on the CH-CH group of donors, NAD = or NADP as acceptor	2	31	261	7470	1.8465	1	1	I2CBG4;A7Z8B0
oxidoreductase activity, acting on the CH-NH group of donors, NAD = or NADP as acceptor	2	47	261	7470	1.2179	1	1	A7Z8S7;A7Z168
oxidoreductase activity, acting on the CH-NH group of donors	2	53	261	7470	1.08003	1	1	A7Z8S7;A7Z168
oxidoreductase activity, acting on NAD(P)H	3	63	261	7470	1.36289	1	1	A7Z8S7;I2C1Z6;I2CA54
3'-5' exonuclease activity	2	29	261	7470	1.97384	1	1	I2C587;I2C597
FMN binding	2	47	261	7470	1.2179	1	1	A7Z8S7;I2CA54
P-P-bond-hydrolysis-driven transmembrane transporter activity	5	133	261	7470	1.07597	1	1	I2C288;I2C2D4;I2CA31;A7Z760;E1UST1
oxidoreductase activity, acting on other nitrogenous compounds as = donors	2	37	261	7470	1.54706	1	1	A7Z8S7;I2C6B5
carbon-nitrogen ligase activity, with glutamine as amido-N-donor	2	46	261	7470	1.24438	1	1	I2C239;I2C4X5
acid-amino acid ligase activity	2	39	261	7470	1.46773	1	1	I2C1L0;E1UTB9
ligase activity, forming carbon-sulfur bonds	2	29	261	7470	1.97384	1	1	I2C5F1;I2C667
hydrolase activity, acting on acid anhydrides	26	731	261	7470	1.01797	1	1	F2YQ17;I2C0C8;I2C0E2;I2C239;I2C287;I2C288;I2C2C0;I2C2D4;I2C2D8;I2C2W1;I2C4Z7;I2C549;I2C592;I2C5C1;I2C8L8;I2C981;I2C9Q7;I2CA31;I2CC74;Q93U27;E1UJW7;E1UNJ2;E1UNJ5;E1UQW4;E1UST1;E1UU64
hydrolase activity, acting on acid anhydrides, in = phosphorus-containing anhydrides	26	731	261	7470	1.01797	1	1	F2YQ17;I2C0C8;I2C0E2;I2C239;I2C287;I2C288;I2C2C0;I2C2D4;I2C2D8;I2C2W1;I2C4Z7;I2C549;I2C592;I2C5C1;I2C8L8;I2C981;I2C9Q7;I2CA31;I2CC74;Q93U27;E1UJW7;E1UNJ2;E1UNJ5;E1UQW4;E1UST1;E1UU64
translation factor activity, nucleic acid binding	2	42	261	7470	1.36289	1	1	I2C592;E1UJW7
drug binding	2	33	261	7470	1.73459	1	1	I2C6Y2;I2C9I8
purine NTP-dependent helicase activity	2	52	261	7470	1.1008	1	1	I2C2D8;I2C4Z7
methyltransferase activity	7	194	261	7470	1.03271	1	1	I2C8L7;A7Z5W8;A7Z624;A7Z6T3;A7ZAB5;E1UNQ9;E1UTZ5
pyrophosphatase activity	26	728	261	7470	1.02217	1	1	F2YQ17;I2C0C8;I2C0E2;I2C239;I2C287;I2C288;I2C2C0;I2C2D4;I2C2D8;I2C2W1;I2C4Z7;I2C549;I2C592;I2C5C1;I2C8L8;I2C981;I2C9Q7;I2CA31;I2CC74;Q93U27;E1UJW7;E1UNJ2;E1UNJ5;E1UQW4;E1UST1;E1UU64
symporter activity	5	127	261	7470	1.1268	1	1	I2C4G2;I2CBK7;I2CBR2;E1ULI6;E1UT10
nucleoside-triphosphatase activity	25	699	261	7470	1.02363	1	1	F2YQ17;I2C0C8;I2C0E2;I2C287;I2C288;I2C2C0;I2C2D4;I2C2D8;I2C2W1;I2C4Z7;I2C549;I2C592;I2C5C1;I2C8L8;I2C981;I2C9Q7;I2CA31;I2CC74;Q93U27;E1UJW7;E1UNJ2;E1UNJ5;E1UQW4;E1UST1;E1UU64
