# Supplementary material for: Acetylome analysis reveals the involvement of lysine acetylation in biosynthesis of antibiotics in Bacillus amyloliquefaciens
Source: Sci Rep. 2016 Jan 29;6:20108. doi: 10.1038/srep20108 (PMC4731788; doi:10.1038/srep20108)
Supplement: Supplementary Table S6 [file srep20108-s7.xls]

## Sheet: Regulated
Table S6. A GO-based enrichment analysis of the acetylated proteins in terms of cellular component.
GO Terms	Mapping	Background	All mapping	All background	Fold enrichment	Fisher' exact Test P value	Benjamini	Protein IDs
cytoplasm	52	1129	105	3372	1.47913	0.0009803	0.0171552	A7Z5U1;A7Z7R1;I2C0C8;I2C0J4;I2C0P8;I2C1L0;I2C359;I2C4S6;I2C519;I2C525;I2C580;I2C586;I2C587;I2C592;I2C594;I2C597;I2C5C1;I2C5H1;I2C6W3;I2C6Z1;I2C7N4;I2C8D5;I2C8I6;I2C8K2;I2C9J2;I2C9L5;I2C9T0;I2CBU8;A7Z4L4;A7Z6U0;E1UJC1;E1UJT5;E1UJW7;E1UJX0;E1UJX1;E1UJY9;E1UJZ4;E1UL24;E1UL78;E1ULW9;E1UM21;E1UQS1;E1USS1;E1UTA7;E1UTB9;E1UTG4;E1UTZ5;E1UU25;E1UU26;E1UU82;E1UU88;E1UUQ1
intracellular part	58	1350	105	3372	1.37972	0.002194	0.0255967	A7Z5U1;A7Z7R1;F2YQ17;I2C0C8;I2C0E2;I2C0J4;I2C0P8;I2C1L0;I2C359;I2C4S6;I2C519;I2C525;I2C540;I2C549;I2C580;I2C586;I2C587;I2C592;I2C594;I2C597;I2C5C1;I2C5H1;I2C6W3;I2C6Z1;I2C7N4;I2C8D5;I2C8I6;I2C8K2;I2C9J2;I2C9L5;I2C9T0;I2CBU8;Q93U27;A7Z4L4;A7Z6U0;E1UJC1;E1UJT5;E1UJW7;E1UJX0;E1UJX1;E1UJY9;E1UJZ4;E1UL24;E1UL78;E1ULG8;E1ULW9;E1UM21;E1UQS1;E1USS1;E1UTA7;E1UTB9;E1UTG4;E1UTZ5;E1UU25;E1UU26;E1UU82;E1UU88;…
intracellular	67	1667	105	3372	1.29074	0.003796	0.033215	A7Z5U1;A7Z7R1;F2YQ17;I2C0C8;I2C0E2;I2C0J4;I2C0M3;I2C0P8;I2C1L0;I2C268;I2C359;I2C3N8;I2C4S6;I2C519;I2C525;I2C540;I2C549;I2C580;I2C586;I2C587;I2C592;I2C594;I2C597;I2C5C1;I2C5H1;I2C6W3;I2C6Z1;I2C7N4;I2C7U2;I2C7V4;I2C8D5;I2C8I6;I2C8K2;I2C9J2;I2C9L5;I2C9T0;I2CAM4;I2CBU8;Q0VKH0;Q93U27;A7Z4L4;A7Z6U0;A7Z7X5;A7Z904;E1UJC1;E1UJT5;E1UJW7;E1UJX0;E1UJX1;E1UJY9;E1UJZ4;E1UL24;E1UL78;E1ULG8;E1ULW9;E1UM21;E1UQS1;…
cell	80	2252	105	3372	1.14083	0.04467	0.156345	A7Z5U1;A7Z7R1;F2YQ17;I2C0C8;I2C0E2;I2C0J4;I2C0M3;I2C0P8;I2C1L0;I2C268;I2C349;I2C359;I2C3N8;I2C4S6;I2C519;I2C525;I2C540;I2C549;I2C580;I2C586;I2C587;I2C592;I2C594;I2C597;I2C5C1;I2C5C4;I2C5H1;I2C6W3;I2C6Y2;I2C6Z1;I2C7N4;I2C7U2;I2C7V4;I2C841;I2C8D5;I2C8I6;I2C8K2;I2C9I8;I2C9J2;I2C9L5;I2C9T0;I2CAM4;I2CBK7;I2CBU8;I2CCF7;Q0VKH0;Q93U27;A7Z4L4;A7Z4W2;A7Z6U0;A7Z760;A7Z7X5;A7Z904;E1UJC1;E1UJT5;E1UJW7;E1UJX0;…
cell part	80	2252	105	3372	1.14083	0.04467	0.156345	A7Z5U1;A7Z7R1;F2YQ17;I2C0C8;I2C0E2;I2C0J4;I2C0M3;I2C0P8;I2C1L0;I2C268;I2C349;I2C359;I2C3N8;I2C4S6;I2C519;I2C525;I2C540;I2C549;I2C580;I2C586;I2C587;I2C592;I2C594;I2C597;I2C5C1;I2C5C4;I2C5H1;I2C6W3;I2C6Y2;I2C6Z1;I2C7N4;I2C7U2;I2C7V4;I2C841;I2C8D5;I2C8I6;I2C8K2;I2C9I8;I2C9J2;I2C9L5;I2C9T0;I2CAM4;I2CBK7;I2CBU8;I2CCF7;Q0VKH0;Q93U27;A7Z4L4;A7Z4W2;A7Z6U0;A7Z760;A7Z7X5;A7Z904;E1UJC1;E1UJT5;E1UJW7;E1UJX0;…
extracellular space	2	8	105	3372	8.02857	0.2219	0.604692	I2C856;I2CBU6
extracellular region	3	29	105	3372	3.32217	0.2246	0.604692	A8QLM7;I2C856;I2CBU6
ribonucleoside-diphosphate reductase complex	2	11	105	3372	5.83896	0.2919	0.651389	I2C5H1;E1UUQ1
extracellular region part	2	12	105	3372	5.35238	0.3138	0.651389	I2C856;I2CBU6
non-membrane-bounded organelle	15	355	105	3372	1.35694	0.3285	0.651389	F2YQ17;I2C0C8;I2C0P8;I2C525;I2C540;I2C549;Q93U27;A7Z4L4;E1UJX0;E1UJX1;E1UJY9;E1UJZ4;E1UL24;E1ULG8;E1UTA7
intracellular non-membrane-bounded organelle	15	355	105	3372	1.35694	0.3285	0.651389	F2YQ17;I2C0C8;I2C0P8;I2C525;I2C540;I2C549;Q93U27;A7Z4L4;E1UJX0;E1UJX1;E1UJY9;E1UJZ4;E1UL24;E1ULG8;E1UTA7
peptidoglycan-based cell wall	2	13	105	3372	4.94066	0.335	0.651389	I2C6Y2;I2C9I8
ribosome	8	170	105	3372	1.51126	0.3652	0.653283	I2C0P8;I2C525;E1UJX0;E1UJX1;E1UJY9;E1UJZ4;E1UL24;E1UTA7
oxidoreductase complex	3	43	105	3372	2.24053	0.3849	0.653283	I2C5H1;I2C841;E1UUQ1
organelle	15	372	105	3372	1.29493	0.4253	0.653283	F2YQ17;I2C0C8;I2C0P8;I2C525;I2C540;I2C549;Q93U27;A7Z4L4;E1UJX0;E1UJX1;E1UJY9;E1UJZ4;E1UL24;E1ULG8;E1UTA7
intracellular organelle	15	372	105	3372	1.29493	0.4253	0.653283	F2YQ17;I2C0C8;I2C0P8;I2C525;I2C540;I2C549;Q93U27;A7Z4L4;E1UJX0;E1UJX1;E1UJY9;E1UJZ4;E1UL24;E1ULG8;E1UTA7
chromosome	6	123	105	3372	1.56655	0.4293	0.653283	F2YQ17;I2C0C8;I2C540;Q93U27;A7Z4L4;E1ULG8
large ribosomal subunit	2	19	105	3372	3.38045	0.4495	0.655521	E1UJY9;E1UTA7
ribonucleoprotein complex	8	174	105	3372	1.47652	0.4941	0.665135	I2C0P8;I2C525;E1UJX0;E1UJX1;E1UJY9;E1UJZ4;E1UL24;E1UTA7
cytoplasmic part	10	246	105	3372	1.30546	0.5641	0.731241	I2C0P8;I2C525;I2C5H1;E1UJX0;E1UJX1;E1UJY9;E1UJZ4;E1UL24;E1UTA7;E1UUQ1
macromolecular complex	12	338	105	3372	1.14015	0.8677	1	I2C0E2;I2C0P8;I2C525;I2C5H1;I2C841;E1UJX0;E1UJX1;E1UJY9;E1UJZ4;E1UL24;E1UTA7;E1UUQ1
cell wall	2	34	105	3372	1.88908	1	1	I2C6Y2;I2C9I8
organelle part	3	84	105	3372	1.14694	1	1	I2C549;E1UJY9;E1UTA7
catalytic complex	4	97	105	3372	1.3243	1	1	I2C0E2;I2C5H1;I2C841;E1UUQ1
external encapsulating structure	3	73	105	3372	1.31977	1	1	I2C6Y2;I2C9I8;E1UL97
ribosomal subunit	2	38	105	3372	1.69023	1	1	E1UJY9;E1UTA7
intracellular organelle part	2	52	105	3372	1.23516	1	1	E1UJY9;E1UTA7
