# Supplementary material for: Acetylome analysis reveals the involvement of lysine acetylation in biosynthesis of antibiotics in Bacillus amyloliquefaciens
Source: Sci Rep. 2016 Jan 29;6:20108. doi: 10.1038/srep20108 (PMC4731788; doi:10.1038/srep20108)
Supplement: Supplementary Table S7 [file srep20108-s8.xls]

## Sheet: Protein_Pathway_enrichment
Table S7. KEGG pathway enrichment analysis
KEGG Pathway	Mapping	Background	All Mapping	All Background	Fold enrichment	Fisher' exact Test P value	Benjamini
Ribosome	50	325	496	5784	1.79404	4.778e-05	0.00535136
Metabolic pathways	281	2904	496	5784	1.12838	0.001778	0.07056
Biosynthesis of secondary metabolites	147	1387	496	5784	1.23591	0.00189	0.07056
Purine metabolism	47	357	496	5784	1.53524	0.002772	0.0761152
Aminoacyl-tRNA biosynthesis	24	148	496	5784	1.89102	0.003398	0.0761152
Pyrimidine metabolism	35	279	496	5784	1.46289	0.02108	0.3608
Biosynthesis of antibiotics	103	995	496	5784	1.20715	0.02255	0.3608
Carbon metabolism	53	502	496	5784	1.23117	0.07954	1
Carbon fixation pathways in prokaryotes	17	133	496	5784	1.49054	0.102	1
Biosynthesis of amino acids	63	622	496	5784	1.18113	0.1063	1
RNA degradation	11	82	496	5784	1.56432	0.1606	1
Pentose phosphate pathway	16	133	496	5784	1.40286	0.1631	1
Microbial metabolism in diverse environments	74	782	496	5784	1.1035	0.22	1
One carbon pool by folate	8	58	496	5784	1.60845	0.2247	1
RNA polymerase	5	30	496	5784	1.94355	0.2522	1
Alanine, aspartate and glutamate metabolism	19	177	496	5784	1.25178	0.2537	1
Valine, leucine and isoleucine biosynthesis	9	71	496	5784	1.47819	0.2597	1
Citrate cycle (TCA cycle)	15	136	496	5784	1.28617	0.2728	1
C5-Branched dibasic acid metabolism	7	52	496	5784	1.56979	0.2837	1
Porphyrin and chlorophyll metabolism	10	87	496	5784	1.34038	0.3263	1
Methane metabolism	13	121	496	5784	1.25287	0.3398	1
beta-Lactam resistance	7	56	496	5784	1.45766	0.3456	1
Selenocompound metabolism	8	67	496	5784	1.39239	0.3486	1
Lysine biosynthesis	10	89	496	5784	1.31026	0.3511	1
Glycine, serine and threonine metabolism	17	168	496	5784	1.18001	0.3644	1
Pantothenate and CoA biosynthesis	10	91	496	5784	1.28146	0.3761	1
Cysteine and methionine metabolism	20	207	496	5784	1.12669	0.4092	1
Carbon fixation in photosynthetic organisms	8	72	496	5784	1.2957	0.4208	1
Nicotinate and nicotinamide metabolism	7	61	496	5784	1.33818	0.4244	1
Peptidoglycan biosynthesis	11	107	496	5784	1.19882	0.4342	1
Nucleotide excision repair	6	52	496	5784	1.34553	0.4626	1
Lipoic acid metabolism	3	18	496	5784	1.94355	0.4638	1
Glutathione metabolism	5	41	496	5784	1.42211	0.4705	1
Vitamin B6 metabolism	4	30	496	5784	1.55484	0.4801	1
2-Oxocarboxylic acid metabolism	14	148	496	5784	1.1031	0.504	1
Glycolysis / Gluconeogenesis	21	230	496	5784	1.06473	0.5053	1
Sulfur metabolism	8	78	496	5784	1.19603	0.5062	1
beta-Alanine metabolism	6	55	496	5784	1.27214	0.5131	1
Homologous recombination	11	114	496	5784	1.12521	0.5165	1
Legionellosis	3	20	496	5784	1.74919	0.5206	1
Monobactam biosynthesis	5	44	496	5784	1.32515	0.5271	1
Folate biosynthesis	9	92	496	5784	1.14078	0.5357	1
Tetracycline biosynthesis	4	33	496	5784	1.41349	0.5456	1
Pyruvate metabolism	19	213	496	5784	1.04021	0.5598	1
Biotin metabolism	8	82	496	5784	1.13769	0.5608	1
Thiamine metabolism	6	58	496	5784	1.20634	0.5616	1
Fatty acid biosynthesis	12	130	496	5784	1.07643	0.5624	1
Glyoxylate and dicarboxylate metabolism	14	154	496	5784	1.06012	0.5639	1
D-Alanine metabolism	4	34	496	5784	1.37192	0.5663	1
Riboflavin metabolism	5	47	496	5784	1.24056	0.5806	1
Isoquinoline alkaloid biosynthesis	2	10	496	5784	2.33226	0.5916	1
Glycerolipid metabolism	8	85	496	5784	1.09753	0.5998	1
Photosynthesis	5	49	496	5784	1.18993	0.6142	1
Phenylalanine, tyrosine and tryptophan biosynthesis	9	99	496	5784	1.06012	0.6211	1
Glycerophospholipid metabolism	9	99	496	5784	1.06012	0.6211	1
Staphylococcus aureus infection	3	24	496	5784	1.45766	0.6214	1
Base excision repair	6	62	496	5784	1.12851	0.6222	1
Drug metabolism - other enzymes	4	37	496	5784	1.26068	0.6249	1
Taurine and hypotaurine metabolism	4	38	496	5784	1.2275	0.6432	1
D-Glutamine and D-glutamate metabolism	3	25	496	5784	1.39935	0.6439	1
Pathways in cancer	2	12	496	5784	1.94355	0.6586	1
Vancomycin resistance	4	39	496	5784	1.19603	0.6608	1
Propanoate metabolism	11	128	496	5784	1.00214	0.6665	1
Vibrio cholerae pathogenic cycle	2	13	496	5784	1.79404	0.6879	1
Plant-pathogen interaction	2	13	496	5784	1.79404	0.6879	1
Lysine degradation	6	68	496	5784	1.02894	0.7031	1
Ubiquinone and other terpenoid-quinone biosynthesis	5	56	496	5784	1.04119	0.7181	1
Central carbon metabolism in cancer	4	44	496	5784	1.06012	0.7395	1
Phenylalanine metabolism	3	30	496	5784	1.16613	0.7408	1
Glucagon signaling pathway	3	32	496	5784	1.09325	0.7727	1
Tropane, piperidine and pyridine alkaloid biosynthesis	2	17	496	5784	1.37192	0.782	1
Biosynthesis of siderophore group nonribosomal peptides	2	17	496	5784	1.37192	0.782	1
Limonene and pinene degradation	2	19	496	5784	1.2275	0.8178	1
Tuberculosis	2	19	496	5784	1.2275	0.8178	1
