# Supplementary material for: Acetylome analysis reveals the involvement of lysine acetylation in biosynthesis of antibiotics in Bacillus amyloliquefaciens
Source: Sci Rep. 2016 Jan 29;6:20108. doi: 10.1038/srep20108 (PMC4731788; doi:10.1038/srep20108)
Supplement: Supplementary Table S8 [file srep20108-s9.xls]

## Sheet: Protein_domain_enrichment
Table S8. Enrichment of protein domain analysis.
InterPro desc	Mapping	Background	All mapping	All background	Fold enrichment	Fisher' exact Test P value	Benjamini
Polyketide synthase, phosphopantetheine-binding domain	35	214	1231	24778	3.29202	1.874e-09	5.92536e-07
Polyketide synthase, beta-ketoacyl synthase domain	28	146	1231	24778	3.86023	3.02e-09	5.92536e-07
Beta-ketoacyl synthase, C-terminal	28	146	1231	24778	3.86023	3.02e-09	5.92536e-07
Beta-ketoacyl synthase, N-terminal	28	147	1231	24778	3.83397	3.527e-09	5.92536e-07
Acyl carrier protein-like	40	282	1231	24778	2.85509	7.331e-09	9.85286e-07
Beta-ketoacyl synthase, active site	22	104	1231	24778	4.25792	3.426e-08	3.83712e-06
Polyketide synthase, ketoreductase domain	26	145	1231	24778	3.60922	4.93e-08	4.7328e-06
Phosphopantetheine attachment site	32	212	1231	24778	3.03824	6.934e-08	5.19859e-06
Thiolase-like	32	213	1231	24778	3.02398	7.736e-08	5.19859e-06
Thiolase-like, subgroup	32	213	1231	24778	3.02398	7.736e-08	5.19859e-06
Polyketide synthase, dehydratase domain	15	60	1231	24778	5.03209	1.041e-06	6.35956e-05
NAD(P)-binding domain	80	972	1231	24778	1.65665	1.169e-05	0.00065464
Nucleic acid-binding, OB-fold	31	258	1231	24778	2.41852	1.404e-05	0.00072576
P-loop containing nucleoside triphosphate hydrolase	110	1470	1231	24778	1.5062	1.667e-05	0.00080016
Methyltransferase type 12	9	31	1231	24778	5.84371	0.0001022	0.00457856
Rossmann-like alpha/beta/alpha sandwich fold	22	218	1231	24778	2.0313	0.002919	0.122598
Ribosomal protein S1, RNA-binding domain	9	54	1231	24778	3.35473	0.004911	0.194129
RNA-binding domain, S1	9	59	1231	24778	3.07043	0.008424	0.314496
Aminoacyl-tRNA synthetase, class II	9	63	1231	24778	2.87548	0.01238	0.437861
Aldolase-type TIM barrel	31	401	1231	24778	1.55606	0.01719	0.577584
Amino acid adenylation domain	13	124	1231	24778	2.11023	0.02049	0.643311
S-adenosyl-L-methionine-dependent methyltransferase	24	296	1231	24778	1.63203	0.02306	0.643311
Phosphoribosyltransferase-like	9	71	1231	24778	2.55148	0.0241	0.643311
Aminoacyl-tRNA synthetase, class I, conserved site	8	58	1231	24778	2.77632	0.02417	0.643311
Translation protein, beta-barrel domain	8	58	1231	24778	2.77632	0.02417	0.643311
AAA+ ATPase domain	51	757	1231	24778	1.35607	0.02489	0.643311
Helicase, C-terminal	12	116	1231	24778	2.08224	0.02942	0.72576
AMP-binding enzyme C-terminal domain	18	208	1231	24778	1.74188	0.03054	0.72576
K homology domain, prokaryotic type	6	36	1231	24778	3.35473	0.0314	0.72576
AMP-dependent synthetase/ligase	20	242	1231	24778	1.6635	0.03321	0.72576
Aminoacyl-tRNA synthetase, class 1a, anticodon-binding	7	49	1231	24778	2.87548	0.03348	0.72576
Antibiotic biosynthesis monooxygenase-like domain	6	37	1231	24778	3.26406	0.03487	0.73227
Pseudouridine synthase, catalytic domain	7	50	1231	24778	2.81797	0.03651	0.73632
K Homology domain	5	26	1231	24778	3.87084	0.03779	0.73632
ATP-grasp fold, subdomain 2	12	121	1231	24778	1.9962	0.03835	0.73632
K Homology domain, type 1	5	27	1231	24778	3.72747	0.04268	0.796693
ABC transporter, conserved site	32	455	1231	24778	1.41562	0.04728	0.82919
ATPase, F1/V1/A1 complex, alpha/beta subunit, nucleotide-binding domain	5	28	1231	24778	3.59435	0.04791	0.82919
Translation protein SH3-like domain	6	41	1231	24778	2.94561	0.05107	0.82919
ATP-grasp fold	10	97	1231	24778	2.07509	0.05167	0.82919
ATP-grasp fold, subdomain 1	11	112	1231	24778	1.97689	0.05185	0.82919
Phosphoribosyltransferase domain	7	55	1231	24778	2.56179	0.05423	0.82919
Helicase superfamily 1/2, ATP-binding domain	11	113	1231	24778	1.9594	0.05448	0.82919
ACT domain	10	98	1231	24778	2.05391	0.0545	0.82919
Rudiment single hybrid motif	6	42	1231	24778	2.87548	0.0557	0.82919
Aldehyde/histidinol dehydrogenase	9	84	1231	24778	2.15661	0.05676	0.82919
AMP-binding, conserved site	17	212	1231	24778	1.61407	0.06355	0.894228
Pre-ATP-grasp domain	8	72	1231	24778	2.23648	0.06586	0.894228
Aldehyde dehydrogenase, C-terminal	8	72	1231	24778	2.23648	0.06586	0.894228
Elongator protein 3/MiaB/NifB	7	58	1231	24778	2.42928	0.06699	0.894228
Small GTP-binding protein domain	8	74	1231	24778	2.17604	0.07405	0.894228
ArgE/DapE/ACY1/CPG2/YscS, conserved site	4	20	1231	24778	4.02567	0.07413	0.894228
Radical SAM	9	89	1231	24778	2.03545	0.07446	0.894228
Aldehyde dehydrogenase domain	8	75	1231	24778	2.14702	0.07835	0.894228
Aldehyde dehydrogenase N-terminal domain	8	76	1231	24778	2.11877	0.0828	0.894228
ATPase, alpha/beta subunit, nucleotide-binding domain, active site	4	21	1231	24778	3.83397	0.08342	0.894228
RNA-binding S4 domain	8	77	1231	24778	2.09126	0.08739	0.894228
Pseudouridine synthase, RsuA/RluB/C/D/E/F	5	35	1231	24778	2.87548	0.09371	0.894228
Ribosomal protein L2 domain 2	5	35	1231	24778	2.87548	0.09371	0.894228
Mur ligase, C-terminal	5	35	1231	24778	2.87548	0.09371	0.894228
Peptidase M20	8	79	1231	24778	2.03831	0.097	0.894228
Glutamine amidotransferase type 2 domain	5	36	1231	24778	2.7956	0.1015	0.894228
Thioesterase	7	66	1231	24778	2.13483	0.1087	0.894228
GTP binding domain	7	66	1231	24778	2.13483	0.1087	0.894228
OB-fold nucleic acid binding domain, AA-tRNA synthetase-type	5	37	1231	24778	2.72005	0.1096	0.894228
Translation elongation factor EFTu/EF1A, domain 2	5	37	1231	24778	2.72005	0.1096	0.894228
Dimeric alpha-beta barrel	8	82	1231	24778	1.96374	0.1125	0.894228
Nitroreductase-like	6	52	1231	24778	2.3225	0.1146	0.894228
Nitroreductase	6	52	1231	24778	2.3225	0.1146	0.894228
Pyridine nucleotide-disulphide oxidoreductase, NAD-binding domain	8	83	1231	24778	1.94008	0.1179	0.894228
Alpha/Beta hydrolase fold	18	251	1231	24778	1.44347	0.1214	0.894228
Trigger factor, C-terminal domain	3	13	1231	24778	4.645	0.1338	0.894228
ATP-grasp fold, ATP-dependent carboxylate-amine ligase-type	3	13	1231	24778	4.645	0.1338	0.894228
2-oxo acid dehydrogenase, lipoyl-binding site	4	26	1231	24778	3.09667	0.1364	0.894228
RuvA domain 2-like	6	55	1231	24778	2.19582	0.1364	0.894228
Pyridine nucleotide-disulphide oxidoreductase, FAD/NAD(P)-binding domain	8	87	1231	24778	1.85088	0.1409	0.894228
ABC transporter-like	34	546	1231	24778	1.25341	0.1418	0.894228
K homology domain-like, alpha/beta	6	56	1231	24778	2.15661	0.1441	0.894228
Double-stranded RNA-binding domain	4	27	1231	24778	2.98198	0.1481	0.894228
YqgF/RNase H-like domain	3	14	1231	24778	4.31322	0.1512	0.894228
Alkaline shock protein Asp23	3	14	1231	24778	4.31322	0.1512	0.894228
PNPase/RNase PH domain	3	14	1231	24778	4.31322	0.1512	0.894228
Ribosomal protein S13-like, H2TH	3	14	1231	24778	4.31322	0.1512	0.894228
ATPase, F1/V1/A1 complex, alpha/beta subunit, C-terminal	3	14	1231	24778	4.31322	0.1512	0.894228
Exoribonuclease, phosphorolytic domain 1	3	14	1231	24778	4.31322	0.1512	0.894228
Exoribonuclease, phosphorolytic domain 2	3	14	1231	24778	4.31322	0.1512	0.894228
Transketolase-like, pyrimidine-binding domain	5	42	1231	24778	2.39623	0.1539	0.894228
Translation elongation factor EFG, V domain	4	28	1231	24778	2.87548	0.1601	0.894228
DNA methylase, N-6 adenine-specific, conserved site	4	28	1231	24778	2.87548	0.1601	0.894228
Elongation factor G, III-V domain	4	28	1231	24778	2.87548	0.1601	0.894228
Mur ligase, central	5	43	1231	24778	2.34051	0.1635	0.894228
Chloramphenicol acetyltransferase-like domain	5	43	1231	24778	2.34051	0.1635	0.894228
Single hybrid motif	6	59	1231	24778	2.04695	0.1681	0.894228
Domain of unknown function DUF4352	3	15	1231	24778	4.02567	0.169	0.894228
ATP synthase subunit alpha-like domain	3	15	1231	24778	4.02567	0.169	0.894228
Metalloenzyme, LuxS/M16 peptidase-like	4	29	1231	24778	2.77632	0.1724	0.894228
Methionyl/Valyl/Leucyl/Isoleucyl-tRNA synthetase, anticodon-binding	4	29	1231	24778	2.77632	0.1724	0.894228
FAD-dependent pyridine nucleotide-disulphide oxidoreductase	9	109	1231	24778	1.66197	0.1743	0.894228
Endoribonuclease L-PSP/chorismate mutase-like	3	16	1231	24778	3.77407	0.1871	0.894228
Aldehyde dehydrogenase, cysteine active site	5	46	1231	24778	2.18786	0.1934	0.894228
Biotin/lipoyl attachment	5	46	1231	24778	2.18786	0.1934	0.894228
Condensation domain	12	165	1231	24778	1.46388	0.198	0.894228
Ribonuclease H-like domain	8	96	1231	24778	1.67736	0.1996	0.894228
ClpP/crotonase-like domain	10	131	1231	24778	1.53652	0.2037	0.894228
Immunoprotective extracellular, immunoglobulin-like domain	3	17	1231	24778	3.55206	0.2055	0.894228
Aspartate decarboxylase-like domain	5	48	1231	24778	2.0967	0.2142	0.894228
Nucleophile aminohydrolases, N-terminal	6	65	1231	24778	1.858	0.2203	0.894228
Cytidyltransferase-like domain	4	33	1231	24778	2.4398	0.224	0.894228
Cold shock protein	4	33	1231	24778	2.4398	0.224	0.894228
Elongation factor, GTP-binding domain	5	49	1231	24778	2.05391	0.2248	0.894228
Stress induced protein	2	5	1231	24778	8.05134	0.2248	0.894228
Stress-induced protein, KGG, repeat	2	5	1231	24778	8.05134	0.2248	0.894228
Aldehyde dehydrogenase, glutamic acid active site	5	49	1231	24778	2.05391	0.2248	0.894228
Alpha/beta hydrolase fold-1	6	66	1231	24778	1.82985	0.2295	0.894228
Transketolase, C-terminal/Pyruvate-ferredoxin oxidoreductase, domain II	4	34	1231	24778	2.36804	0.2373	0.894228
Transketolase, C-terminal	4	34	1231	24778	2.36804	0.2373	0.894228
PfaD family protein	3	19	1231	24778	3.17816	0.2427	0.894228
Thiamin diphosphate-binding fold	8	102	1231	24778	1.57869	0.2432	0.894228
Beta-grasp domain	6	68	1231	24778	1.77603	0.2481	0.894228
DEAD/DEAH box helicase domain	6	68	1231	24778	1.77603	0.2481	0.894228
Cache domain	4	35	1231	24778	2.30038	0.2508	0.894228
Pseudouridine synthase, RluC/RluD, conserved site	3	20	1231	24778	3.01925	0.2614	0.894228
tRNA-binding arm	3	20	1231	24778	3.01925	0.2614	0.894228
Cold-shock protein, DNA-binding	3	20	1231	24778	3.01925	0.2614	0.894228
Pseudouridine synthase, RluC/RluD	3	20	1231	24778	3.01925	0.2614	0.894228
Aminoacyl-tRNA synthetase, class II (D/K/N)	3	20	1231	24778	3.01925	0.2614	0.894228
ATPase, F1 complex alpha/beta subunit, N-terminal domain	3	20	1231	24778	3.01925	0.2614	0.894228
Phosphoribosylglycinamide formyltransferase 2	2	6	1231	24778	6.70945	0.2633	0.894228
Protein of unknown function DUF1963	2	6	1231	24778	6.70945	0.2633	0.894228
Serine hydroxymethyltransferase, pyridoxal phosphate binding site	2	6	1231	24778	6.70945	0.2633	0.894228
Ribosomal protein S13, bacterial-type	2	6	1231	24778	6.70945	0.2633	0.894228
Pyridoxal phosphate-dependent transferase, major region, subdomain 2	17	269	1231	24778	1.27205	0.2636	0.894228
Radical SAM, alpha/beta horseshoe	4	36	1231	24778	2.23648	0.2643	0.894228
Non-ribosomal peptide synthase	6	71	1231	24778	1.70099	0.2767	0.894228
Flavodoxin-like fold	4	37	1231	24778	2.17604	0.278	0.894228
Peptidase M42, domain 2	3	21	1231	24778	2.87548	0.2802	0.894228
Protein of unknown function DUF964	3	21	1231	24778	2.87548	0.2802	0.894228
YheA/YmcA-like domain	3	21	1231	24778	2.87548	0.2802	0.894228
Mur ligase, N-terminal	3	21	1231	24778	2.87548	0.2802	0.894228
TerD domain	3	21	1231	24778	2.87548	0.2802	0.894228
Peptidase M16, C-terminal domain	3	21	1231	24778	2.87548	0.2802	0.894228
Circularly permuted (CP)-type guanine nucleotide-binding (G) domain	3	21	1231	24778	2.87548	0.2802	0.894228
Valyl/Leucyl/Isoleucyl-tRNA synthetase, editing domain	3	21	1231	24778	2.87548	0.2802	0.894228
Peptidase M42	3	21	1231	24778	2.87548	0.2802	0.894228
Aminoacyl-tRNA synthetase, class Ia	3	21	1231	24778	2.87548	0.2802	0.894228
D-isomer specific 2-hydroxyacid dehydrogenase, NAD-binding domain conserved site 1	3	21	1231	24778	2.87548	0.2802	0.894228
P-type ATPase	4	38	1231	24778	2.11877	0.2917	0.894228
DNA polymerase III, clamp loader complex, gamma/delta/delta subunit, C-terminal	3	22	1231	24778	2.74478	0.2989	0.894228
Polymerase/histidinol phosphatase, N-terminal	3	22	1231	24778	2.74478	0.2989	0.894228
Class II glutamine amidotransferase domain	3	22	1231	24778	2.74478	0.2989	0.894228
Trigger factor/SurA domain	3	22	1231	24778	2.74478	0.2989	0.894228
CoA-binding	3	22	1231	24778	2.74478	0.2989	0.894228
Peptidase M16 domain	3	22	1231	24778	2.74478	0.2989	0.894228
Ribosomal protein S7, bacterial/organellar-type	2	7	1231	24778	5.75096	0.2998	0.894228
D-alanyl transfer protein DltB	2	7	1231	24778	5.75096	0.2998	0.894228
Serine hydroxymethyltransferase	2	7	1231	24778	5.75096	0.2998	0.894228
Tex-like protein, N-terminal	2	7	1231	24778	5.75096	0.2998	0.894228
Foldase protein PrsA	2	7	1231	24778	5.75096	0.2998	0.894228
Tex-like domain	2	7	1231	24778	5.75096	0.2998	0.894228
Tex RuvX-like domain	2	7	1231	24778	5.75096	0.2998	0.894228
Polyribonucleotide nucleotidyltransferase, RNA-binding domain	2	7	1231	24778	5.75096	0.2998	0.894228
Ribosomal protein S7 domain	2	7	1231	24778	5.75096	0.2998	0.894228
Ribosomal protein S13	2	7	1231	24778	5.75096	0.2998	0.894228
D-3-phosphoglycerate dehydrogenase	2	7	1231	24778	5.75096	0.2998	0.894228
Tex-like protein, HTH domain	2	7	1231	24778	5.75096	0.2998	0.894228
Ribosomal protein S7, conserved site	2	7	1231	24778	5.75096	0.2998	0.894228
ATPase, F1 complex, alpha subunit	2	7	1231	24778	5.75096	0.2998	0.894228
Polyribonucleotide nucleotidyltransferase	2	7	1231	24778	5.75096	0.2998	0.894228
DNA helicase subunit AddB	2	7	1231	24778	5.75096	0.2998	0.894228
Ribosomal protein S13, conserved site	2	7	1231	24778	5.75096	0.2998	0.894228
Phosphoribosylformylglycinamidine synthase subunit PurS	2	7	1231	24778	5.75096	0.2998	0.894228
Ribonucleotide reductase, class 1b, subunit NrdE	2	7	1231	24778	5.75096	0.2998	0.894228
Membrane bound O-acyl transferase, MBOAT	2	7	1231	24778	5.75096	0.2998	0.894228
1,4-Dihydroxy-2-naphthoyl-CoA synthase	2	7	1231	24778	5.75096	0.2998	0.894228
Peptidase M20A, peptidase V-related	2	7	1231	24778	5.75096	0.2998	0.894228
30s ribosomal protein S13, C-terminal	2	7	1231	24778	5.75096	0.2998	0.894228
Pyridoxal phosphate-dependent transferase, major region, subdomain 1	20	335	1231	24778	1.20169	0.3078	0.894228
Enolpyruvate transferase domain	3	23	1231	24778	2.62544	0.3175	0.894228
RNA 3'-terminal phosphate cyclase/enolpyruvate transferase, alpha/beta	3	23	1231	24778	2.62544	0.3175	0.894228
D-isomer specific 2-hydroxyacid dehydrogenase, NAD-binding domain conserved site	3	23	1231	24778	2.62544	0.3175	0.894228
Pyridine nucleotide-disulphide oxidoreductase, class-II	4	40	1231	24778	2.01284	0.3193	0.894228
Molybdopterin oxidoreductase, 4Fe-4S domain	4	40	1231	24778	2.01284	0.3193	0.894228
HD/PDEase domain	5	58	1231	24778	1.7352	0.3249	0.894228
UbiC transcription regulator-associated	4	41	1231	24778	1.96374	0.3331	0.894228
Molybdopterin dinucleotide-binding domain	4	41	1231	24778	1.96374	0.3331	0.894228
YjgF/Yer057p/UK114 family	2	8	1231	24778	5.03209	0.3346	0.894228
YjgF-like protein, conserved site	2	8	1231	24778	5.03209	0.3346	0.894228
Ribonucleotide reductase, class I , alpha subunit	2	8	1231	24778	5.03209	0.3346	0.894228
Enamine/imine deaminase YjgF-like	2	8	1231	24778	5.03209	0.3346	0.894228
Phosphotransferase system, sucrose-specific IIBC component	2	8	1231	24778	5.03209	0.3346	0.894228
Helicase/UvrB domain	3	24	1231	24778	2.51604	0.336	0.894228
Ferric-uptake regulator	3	24	1231	24778	2.51604	0.336	0.894228
Aminoacyl-tRNA synthetase, class II (G/ H/ P/ S), conserved domain	3	24	1231	24778	2.51604	0.336	0.894228
Methyl-accepting chemotaxis protein (MCP) signalling domain	5	59	1231	24778	1.70579	0.3363	0.894228
HD domain	5	59	1231	24778	1.70579	0.3363	0.894228
Crotonase superfamily	5	59	1231	24778	1.70579	0.3363	0.894228
Pyridoxal phosphate-dependent transferase	20	342	1231	24778	1.1771	0.3399	0.894228
Chorismate pyruvate-lyase/UbiC transcription regulator-associated domain	4	42	1231	24778	1.91699	0.3468	0.894228
ABC transporter periplasmic binding domain	5	60	1231	24778	1.67736	0.3477	0.894228
E3-binding domain	3	25	1231	24778	2.4154	0.3543	0.894228
Inorganic polyphosphate/ATP-NAD kinase, domain 1	3	25	1231	24778	2.4154	0.3543	0.894228
TGS-like	3	25	1231	24778	2.4154	0.3543	0.894228
HAMP linker domain	7	98	1231	24778	1.43774	0.3596	0.894228
2,3-dihydro-2,3-dihydroxybenzoate dehydrogenase	2	9	1231	24778	4.47297	0.3677	0.894228
RNA polymerase sigma-70 region 2	7	99	1231	24778	1.42322	0.3686	0.894228
Chemotaxis methyl-accepting receptor, ligand-binding	3	26	1231	24778	2.3225	0.3725	0.894228
2-nitropropane dioxygenase, NPD	3	26	1231	24778	2.3225	0.3725	0.894228
Anticodon-binding	3	26	1231	24778	2.3225	0.3725	0.894228
Periplasmic sensor domain-like	6	81	1231	24778	1.49099	0.3753	0.894228
Molybdopterin oxidoreductase	4	45	1231	24778	1.78919	0.3879	0.894228
Molybdenum cofactor biosynthesis, MoeB	3	27	1231	24778	2.23648	0.3905	0.894228
Biotin/lipoate A/B protein ligase	3	27	1231	24778	2.23648	0.3905	0.894228
Clp ATPase, C-terminal	3	27	1231	24778	2.23648	0.3905	0.894228
Phosphotransferase system, maltose/glucose-specific subfamily IIC component	3	27	1231	24778	2.23648	0.3905	0.894228
UBA/THIF-type NAD/FAD binding fold	3	27	1231	24778	2.23648	0.3905	0.894228
tRNA-binding domain	3	27	1231	24778	2.23648	0.3905	0.894228
ATPase, AAA-type, core	5	64	1231	24778	1.57253	0.3934	0.894228
RNA polymerase sigma factor, region 2	7	102	1231	24778	1.38136	0.3954	0.894228
Ribonucleotide reductase R1 subunit, N-terminal	2	10	1231	24778	4.02567	0.3991	0.894228
Excalibur calcium-binding domain	2	10	1231	24778	4.02567	0.3991	0.894228
Ribonucleotide reductase N-terminal	2	10	1231	24778	4.02567	0.3991	0.894228
NAD/GMP synthase	2	10	1231	24778	4.02567	0.3991	0.894228
Ribonucleotide reductase large subunit, N-terminal	2	10	1231	24778	4.02567	0.3991	0.894228
Ribonucleotide reductase-related	2	10	1231	24778	4.02567	0.3991	0.894228
Flavoprotein-like	7	103	1231	24778	1.36795	0.4044	0.894228
GroES (chaperonin 10)-like	7	103	1231	24778	1.36795	0.4044	0.894228
Peptidase M24, structural domain	3	28	1231	24778	2.15661	0.4082	0.894228
DHHA1 domain	3	28	1231	24778	2.15661	0.4082	0.894228
Helix-hairpin-helix DNA-binding motif, class 1	3	28	1231	24778	2.15661	0.4082	0.894228
6-phosphogluconate dehydrogenase, NADP-binding	3	28	1231	24778	2.15661	0.4082	0.894228
Aminotransferase, class IV	3	28	1231	24778	2.15661	0.4082	0.894228
Peptidase M24, methionine aminopeptidase	3	28	1231	24778	2.15661	0.4082	0.894228
Aminotransferase, class IV, conserved site	3	28	1231	24778	2.15661	0.4082	0.894228
P-type ATPase, phosphorylation site	3	28	1231	24778	2.15661	0.4082	0.894228
Fumarate lyase, conserved site	3	28	1231	24778	2.15661	0.4082	0.894228
DDH domain	3	28	1231	24778	2.15661	0.4082	0.894228
P-type ATPase, A domain	3	28	1231	24778	2.15661	0.4082	0.894228
2-oxoacid dehydrogenase acyltransferase, catalytic domain	3	28	1231	24778	2.15661	0.4082	0.894228
D-isomer specific 2-hydroxyacid dehydrogenase, NAD-binding domain	3	29	1231	24778	2.08224	0.4256	0.894228
PLP-binding barrel	3	29	1231	24778	2.08224	0.4256	0.894228
Fumarate lyase family	3	29	1231	24778	2.08224	0.4256	0.894228
DNA helicase, UvrD-like, C-terminal	3	29	1231	24778	2.08224	0.4256	0.894228
P-type ATPase, cytoplasmic domain N	3	29	1231	24778	2.08224	0.4256	0.894228
Tetrapyrrole methylase, subdomain 1	3	29	1231	24778	2.08224	0.4256	0.894228
Fumarate lyase, N-terminal	3	29	1231	24778	2.08224	0.4256	0.894228
Riboflavin synthase-like beta-barrel	4	48	1231	24778	1.67736	0.4284	0.894228
LXG domain	3	30	1231	24778	2.01284	0.4428	0.894228
Tetrapyrrole methylase	3	30	1231	24778	2.01284	0.4428	0.894228
Ribonucleotide reductase large subunit, C-terminal	2	12	1231	24778	3.35473	0.4573	0.894228
Ribonuclease J	2	12	1231	24778	3.35473	0.4573	0.894228
NusG, N-terminal	2	12	1231	24778	3.35473	0.4573	0.894228
N6 adenine-specific DNA methyltransferase, N12 class	2	12	1231	24778	3.35473	0.4573	0.894228
Pyridine nucleotide-disulphide oxidoreductase, class-II, active site	2	12	1231	24778	3.35473	0.4573	0.894228
Transcription antitermination protein, NusG	2	12	1231	24778	3.35473	0.4573	0.894228
Flavodoxin	3	31	1231	24778	1.9479	0.4597	0.894228
Peptidase M20, dimerisation domain	5	70	1231	24778	1.43774	0.4607	0.894228
Cytochrome P450	4	51	1231	24778	1.57869	0.4679	0.894228
Tryptophan synthase beta subunit-like PLP-dependent enzyme	4	51	1231	24778	1.57869	0.4679	0.894228
Cytochrome P450, B-class	3	32	1231	24778	1.88703	0.4763	0.894228
Aminotransferases, class-I, pyridoxal-phosphate-binding site	3	32	1231	24778	1.88703	0.4763	0.894228
Chorismate-utilising enzyme, C-terminal	3	32	1231	24778	1.88703	0.4763	0.894228
Polyketide synthase, enoylreductase domain	5	72	1231	24778	1.3978	0.4826	0.894228
Hydroxymethylglutaryl-coenzyme A synthase C-terminal domain	2	13	1231	24778	3.09667	0.4842	0.894228
Helix-hairpin-helix motif, class 2	2	13	1231	24778	3.09667	0.4842	0.894228
Transketolase binding site	2	13	1231	24778	3.09667	0.4842	0.894228
DNA topoisomerase, type IA	2	13	1231	24778	3.09667	0.4842	0.894228
5'-3' exonuclease, C-terminal domain	2	13	1231	24778	3.09667	0.4842	0.894228
5'-3' exonuclease, N-terminal	2	13	1231	24778	3.09667	0.4842	0.894228
Chemotaxis methyl-accepting receptor	2	13	1231	24778	3.09667	0.4842	0.894228
Methylthiotransferase, N-terminal	2	13	1231	24778	3.09667	0.4842	0.894228
THUMP	2	13	1231	24778	3.09667	0.4842	0.894228
DNA topoisomerase, type IA, central region, subdomain 2	2	13	1231	24778	3.09667	0.4842	0.894228
ATP-dependent helicase, C-terminal	2	13	1231	24778	3.09667	0.4842	0.894228
Phosphoribulokinase/uridine kinase	2	13	1231	24778	3.09667	0.4842	0.894228
Signal recognition particle, SRP54 subunit, helical bundle	2	13	1231	24778	3.09667	0.4842	0.894228
Sigma-54 interaction domain, ATP-binding site 1	2	13	1231	24778	3.09667	0.4842	0.894228
Glutamine synthetase/guanido kinase, catalytic domain	2	13	1231	24778	3.09667	0.4842	0.894228
Fibronectin type III	2	13	1231	24778	3.09667	0.4842	0.894228
tRNA-dihydrouridine synthase	2	13	1231	24778	3.09667	0.4842	0.894228
Band 7 protein	2	13	1231	24778	3.09667	0.4842	0.894228
Putative 1-pyrroline-5-carboxylate dehydrogenase, Bacillales	2	13	1231	24778	3.09667	0.4842	0.894228
Tetrapyrrole biosynthesis, glutamate-1-semialdehyde aminotransferase	2	13	1231	24778	3.09667	0.4842	0.894228
tRNA-dihydrouridine synthase, conserved site	2	13	1231	24778	3.09667	0.4842	0.894228
Methylthiotransferase, conserved site	2	13	1231	24778	3.09667	0.4842	0.894228
DNA gyrase, subunit A	2	13	1231	24778	3.09667	0.4842	0.894228
Quinolinate phosphoribosyl transferase, C-terminal	2	13	1231	24778	3.09667	0.4842	0.894228
Aspartyl/glutamyl-tRNA amidotransferase subunit B-related	2	13	1231	24778	3.09667	0.4842	0.894228
MoeZ/MoeB	2	13	1231	24778	3.09667	0.4842	0.894228
Helicase, superfamily 1/2, ATP-binding domain, DinG/Rad3-type	2	13	1231	24778	3.09667	0.4842	0.894228
DNA topoisomerase, type IA, domain 2	2	13	1231	24778	3.09667	0.4842	0.894228
tRNA-dihydrouridine synthase, putative, C-terminal	2	13	1231	24778	3.09667	0.4842	0.894228
5'-3' exonuclease, alpha-helical arch, N-terminal	2	13	1231	24778	3.09667	0.4842	0.894228
MarR-type HTH domain	9	153	1231	24778	1.18402	0.4917	0.894228
ADC synthase	3	33	1231	24778	1.82985	0.4926	0.894228
TRAM domain	3	33	1231	24778	1.82985	0.4926	0.894228
Oligopeptide/dipeptide ABC transporter, C-terminal	4	54	1231	24778	1.49099	0.5061	0.894228
RNA polymerase sigma-70 region 3	3	34	1231	24778	1.77603	0.5086	0.894228
PEP-utilising enzyme, mobile domain	3	34	1231	24778	1.77603	0.5086	0.894228
Glucose-inhibited division protein A-related	2	14	1231	24778	2.87548	0.5098	0.894228
DNA topoisomerase, type IA, DNA-binding domain	2	14	1231	24778	2.87548	0.5098	0.894228
Aconitase/3-isopropylmalate dehydratase large subunit, alpha/beta/alpha, subdomain 2	2	14	1231	24778	2.87548	0.5098	0.894228
UDP-N-acetylglucosamine 1-carboxyvinyltransferase	2	14	1231	24778	2.87548	0.5098	0.894228
Peptidase M24A, methionine aminopeptidase, subfamily 1	2	14	1231	24778	2.87548	0.5098	0.894228
Alpha-D-phosphohexomutase, alpha/beta/alpha domain I	2	14	1231	24778	2.87548	0.5098	0.894228
3-Oxoacyl-[acyl-carrier-protein (ACP)] synthase III	2	14	1231	24778	2.87548	0.5098	0.894228
Aconitase family, 4Fe-4S cluster binding site	2	14	1231	24778	2.87548	0.5098	0.894228
PspA/IM30	2	14	1231	24778	2.87548	0.5098	0.894228
Inosine triphosphate pyrophosphatase-like	2	14	1231	24778	2.87548	0.5098	0.894228
Alpha-D-phosphohexomutase, C-terminal	2	14	1231	24778	2.87548	0.5098	0.894228
Ribonuclease III domain	2	14	1231	24778	2.87548	0.5098	0.894228
Isochorismate synthase	2	14	1231	24778	2.87548	0.5098	0.894228
Allosteric substrate binding domain	2	14	1231	24778	2.87548	0.5098	0.894228
Nitrogen regulatory PII-like, alpha/beta	2	14	1231	24778	2.87548	0.5098	0.894228
Thiamin phosphate synthase superfamily	2	14	1231	24778	2.87548	0.5098	0.894228
Lactate/malate dehydrogenase, N-terminal	2	14	1231	24778	2.87548	0.5098	0.894228
Peptide deformylase	2	14	1231	24778	2.87548	0.5098	0.894228
Peptidyl-prolyl cis-trans isomerase, PpiC-type	2	14	1231	24778	2.87548	0.5098	0.894228
Asparagine synthase, glutamine-hydrolyzing	2	14	1231	24778	2.87548	0.5098	0.894228
DNA gyrase/topoisomerase IV, subunit A, C-terminal beta-pinwheel	2	14	1231	24778	2.87548	0.5098	0.894228
Uncharacterised protein family YtxH	2	14	1231	24778	2.87548	0.5098	0.894228
DivIVA family	2	14	1231	24778	2.87548	0.5098	0.894228
Alpha-D-phosphohexomutase, alpha/beta/alpha domain II	2	14	1231	24778	2.87548	0.5098	0.894228
HPr(Ser) kinase/phosphorylase, N-terminal domain like	2	14	1231	24778	2.87548	0.5098	0.894228
Peptide chain release factor	2	14	1231	24778	2.87548	0.5098	0.894228
Alpha-D-phosphohexomutase, alpha/beta/alpha domain III	2	14	1231	24778	2.87548	0.5098	0.894228
Uncharacterised protein family UPF0755, YceG-like	2	14	1231	24778	2.87548	0.5098	0.894228
DNA topoisomerase, type IA, central region, subdomain 1	2	14	1231	24778	2.87548	0.5098	0.894228
Ferredoxin--NADP reductase, type 2	2	14	1231	24778	2.87548	0.5098	0.894228
Bacterial bifunctional deaminase-reductase, C-terminal	2	14	1231	24778	2.87548	0.5098	0.894228
Trp repressor/replication initiator	2	14	1231	24778	2.87548	0.5098	0.894228
Aconitase/3-isopropylmalate dehydratase large subunit, alpha/beta/alpha	2	14	1231	24778	2.87548	0.5098	0.894228
DNA topoisomerase, type IA, central	2	14	1231	24778	2.87548	0.5098	0.894228
Glycine-tRNA synthetase, heterodimeric	2	14	1231	24778	2.87548	0.5098	0.894228
DALR anticodon binding	2	14	1231	24778	2.87548	0.5098	0.894228
Aliphatic acid kinase, short-chain, conserved site	2	14	1231	24778	2.87548	0.5098	0.894228
Aliphatic acid kinase, short-chain	2	14	1231	24778	2.87548	0.5098	0.894228
Aspartyl/Asparaginyl-tRNA synthetase, class IIb	2	14	1231	24778	2.87548	0.5098	0.894228
Lactate/malate dehydrogenase, C-terminal	2	14	1231	24778	2.87548	0.5098	0.894228
Aconitase A/isopropylmalate dehydratase small subunit, swivel	2	14	1231	24778	2.87548	0.5098	0.894228
L-lactate/malate dehydrogenase	2	14	1231	24778	2.87548	0.5098	0.894228
Quinate/shikimate 5-dehydrogenase/glutamyl-tRNA reductase	2	14	1231	24778	2.87548	0.5098	0.894228
Cobalamin-independent methionine synthase MetE, C-terminal/archaeal	2	14	1231	24778	2.87548	0.5098	0.894228
DNA polymerase, helix-hairpin-helix motif	2	14	1231	24778	2.87548	0.5098	0.894228
Methylthiotransferase	2	14	1231	24778	2.87548	0.5098	0.894228
Alpha-D-phosphohexomutase superfamily	2	14	1231	24778	2.87548	0.5098	0.894228
Bacillithiol system oxidoreductase, YphP/YqiW	2	14	1231	24778	2.87548	0.5098	0.894228
Nitrogen regulatory protein PII/ATP phosphoribosyltransferase, C-terminal	2	14	1231	24778	2.87548	0.5098	0.894228
RecF/RecN/SMC, N-terminal	2	14	1231	24778	2.87548	0.5098	0.894228
RNA-metabolising metallo-beta-lactamase	2	14	1231	24778	2.87548	0.5098	0.894228
Peptidase M16, N-terminal	2	14	1231	24778	2.87548	0.5098	0.894228
DNA topoisomerase, type IA, active site	2	14	1231	24778	2.87548	0.5098	0.894228
Toxic anion resistance	2	14	1231	24778	2.87548	0.5098	0.894228
3-oxoacyl-[acyl-carrier-protein] synthase 3	2	14	1231	24778	2.87548	0.5098	0.894228
Aconitase/3-isopropylmalate dehydratase large subunit, alpha/beta/alpha, subdomain 1/3	2	14	1231	24778	2.87548	0.5098	0.894228
Thiamine phosphate synthase	2	14	1231	24778	2.87548	0.5098	0.894228
Pseudouridine synthase, RsuA/RluB/E/F	2	14	1231	24778	2.87548	0.5098	0.894228
Inorganic polyphosphate/ATP-NAD kinase	2	14	1231	24778	2.87548	0.5098	0.894228
SEC-C motif	2	14	1231	24778	2.87548	0.5098	0.894228
Formylmethionine deformylase	2	14	1231	24778	2.87548	0.5098	0.894228
ATP-NAD kinase, PpnK-type, all-beta	2	14	1231	24778	2.87548	0.5098	0.894228
Peptidyl-prolyl cis-trans isomerase, PpiC-type, conserved site	2	14	1231	24778	2.87548	0.5098	0.894228
DNA mismatch repair protein MutS, core	2	14	1231	24778	2.87548	0.5098	0.894228
Peptide chain release factor class I/class II	2	14	1231	24778	2.87548	0.5098	0.894228
3-Oxoacyl-[acyl-carrier-protein (ACP)] synthase III C-terminal	2	14	1231	24778	2.87548	0.5098	0.894228
Ribosomal protein S1	2	14	1231	24778	2.87548	0.5098	0.894228
Phosphate acetyl/butaryl transferase	2	14	1231	24778	2.87548	0.5098	0.894228
Glucose-inhibited division protein A-related, conserved site	2	14	1231	24778	2.87548	0.5098	0.894228
DivIVA domain	2	14	1231	24778	2.87548	0.5098	0.894228
ParB/RepB/Spo0J partition protein family	2	14	1231	24778	2.87548	0.5098	0.894228
Alpha-D-phosphohexomutase, conserved site	2	14	1231	24778	2.87548	0.5098	0.894228
Pseudouridine synthase, RsuA/RluB/E/F, conserved site	2	14	1231	24778	2.87548	0.5098	0.894228
Histidine biosynthesis	2	14	1231	24778	2.87548	0.5098	0.894228
K Homology domain, type 2	2	14	1231	24778	2.87548	0.5098	0.894228
Aminotransferase class-III	5	75	1231	24778	1.34189	0.5147	0.894228
Cof protein	4	55	1231	24778	1.46388	0.5185	0.894228
Transcriptional regulator MarR-type, conserved site	4	55	1231	24778	1.46388	0.5185	0.894228
RNA polymerase sigma-70	4	55	1231	24778	1.46388	0.5185	0.894228
ATP-NAD kinase-like domain	3	35	1231	24778	1.72529	0.5242	0.894228
PucR C-terminal helix-turn-helix domain	3	35	1231	24778	1.72529	0.5242	0.894228
Fumarase/histidase, N-terminal	3	35	1231	24778	1.72529	0.5242	0.894228
Crontonase, C-terminal	2	15	1231	24778	2.68378	0.5342	0.894228
Succinyl-CoA synthetase-like	2	15	1231	24778	2.68378	0.5342	0.894228
Glycine cleavage system P-protein, N-terminal	2	15	1231	24778	2.68378	0.5342	0.894228
Alpha-D-phosphohexomutase, alpha/beta/alpha I/II/III	2	15	1231	24778	2.68378	0.5342	0.894228
DNA mismatch repair protein MutS, C-terminal	2	15	1231	24778	2.68378	0.5342	0.894228
IMP dehydrogenase / GMP reductase, conserved site	2	15	1231	24778	2.68378	0.5342	0.894228
NADH-azoreductase, FMN-dependent	2	15	1231	24778	2.68378	0.5342	0.894228
Dihydropteroate synthase-like	2	15	1231	24778	2.68378	0.5342	0.894228
ATP-citrate lyase/succinyl-CoA ligase	2	15	1231	24778	2.68378	0.5342	0.894228
WD40-like Beta Propeller	2	15	1231	24778	2.68378	0.5342	0.894228
Transketolase, N-terminal	2	15	1231	24778	2.68378	0.5342	0.894228
KOW	2	15	1231	24778	2.68378	0.5342	0.894228
Fumarase C, C-terminal	2	15	1231	24778	2.68378	0.5342	0.894228
Oligopeptidase F, N-terminal domain	2	15	1231	24778	2.68378	0.5342	0.894228
Hydroxymethylglutaryl-coenzyme A synthase, N-terminal	2	15	1231	24778	2.68378	0.5342	0.894228
Peptidase M3A/M3B	2	15	1231	24778	2.68378	0.5342	0.894228
Methionyl/Leucyl tRNA synthetase	2	15	1231	24778	2.68378	0.5342	0.894228
EAL domain	2	15	1231	24778	2.68378	0.5342	0.894228
Solute-binding protein family 3, conserved site	2	15	1231	24778	2.68378	0.5342	0.894228
ParB/Sulfiredoxin	2	15	1231	24778	2.68378	0.5342	0.894228
RNA polymerase sigma factor 54 interaction domain	3	36	1231	24778	1.67736	0.5395	0.894228
Carbamoyl-phosphate synthetase large subunit-like, ATP-binding domain	3	36	1231	24778	1.67736	0.5395	0.894228
UVR domain	3	36	1231	24778	1.67736	0.5395	0.894228
Xanthine/uracil/vitamin C permease	3	36	1231	24778	1.67736	0.5395	0.894228
PAS domain	6	98	1231	24778	1.23235	0.5397	0.894228
Glutamine amidotransferase	4	57	1231	24778	1.41252	0.5428	0.894228
RNA polymerase sigma-70 like domain	7	120	1231	24778	1.17415	0.5517	0.894228
Enoyl-CoA hydratase/isomerase, conserved site	3	37	1231	24778	1.63203	0.5544	0.894228
Lactate dehydrogenase/glycoside hydrolase, family 4, C-terminal	3	37	1231	24778	1.63203	0.5544	0.894228
SUF system FeS cluster assembly, SufBD	2	16	1231	24778	2.51604	0.5573	0.894228
Bacterial DNA polymerase III, alpha subunit	2	16	1231	24778	2.51604	0.5573	0.894228
Metalloenzyme	2	16	1231	24778	2.51604	0.5573	0.894228
IMP dehydrogenase/GMP reductase	2	16	1231	24778	2.51604	0.5573	0.894228
Winged helix-turn-helix DNA-binding domain	62	1244	1231	24778	1.00318	0.5597	0.894228
Tetratricopeptide repeat	6	101	1231	24778	1.19574	0.5668	0.894228
Beta-lactamase-like	7	122	1231	24778	1.15491	0.568	0.894228
Cytochrome P450, conserved site	3	38	1231	24778	1.58908	0.569	0.894228
Carbamoyl-phosphate synthase, large subunit, N-terminal	3	38	1231	24778	1.58908	0.569	0.894228
CBS domain	6	102	1231	24778	1.18402	0.5756	0.894228
Dehydrogenase, multihelical	5	81	1231	24778	1.24249	0.576	0.894228
Cytidine deaminase-like	4	60	1231	24778	1.34189	0.5779	0.894228
DNA topoisomerase, type IA, core domain	2	17	1231	24778	2.36804	0.5793	0.894228
Threonyl/alanyl tRNA synthetase, class II-like, putative editing domain	2	17	1231	24778	2.36804	0.5793	0.894228
GIY-YIG domain	2	17	1231	24778	2.36804	0.5793	0.894228
Short-chain dehydrogenase/reductase SDR	10	186	1231	24778	1.08217	0.5793	0.894228
Threonyl/alanyl tRNA synthetase, SAD	2	17	1231	24778	2.36804	0.5793	0.894228
Ferredoxin reductase-type FAD-binding domain	3	39	1231	24778	1.54833	0.5832	0.894228
L-Aspartase-like	3	39	1231	24778	1.54833	0.5832	0.894228
Signal transduction histidine kinase, subgroup 3, dimerisation and phosphoacceptor domain	4	61	1231	24778	1.31989	0.5892	0.894228
Oxidoreductase FAD/NAD(P)-binding	3	40	1231	24778	1.50963	0.5971	0.894228
Peptidase S24/S26A/S26B	3	40	1231	24778	1.50963	0.5971	0.894228
Malonyl CoA-acyl carrier protein transacylase, FabD-type	3	40	1231	24778	1.50963	0.5971	0.894228
Peptidase S24/S26A/S26B/S26C	3	40	1231	24778	1.50963	0.5971	0.894228
PAS-associated, C-terminal	3	40	1231	24778	1.50963	0.5971	0.894228
Peptidase S24/S26, beta-ribbon domain	3	40	1231	24778	1.50963	0.5971	0.894228
Protein of unknown function DUF939	2	18	1231	24778	2.23648	0.6002	0.894228
P-type ATPase, subfamily IB	2	18	1231	24778	2.23648	0.6002	0.894228
Hydroxymethylpyrimidine kinase/phosphomethylpyrimidine kinase	2	18	1231	24778	2.23648	0.6002	0.894228
Zinc-binding ribosomal protein	2	18	1231	24778	2.23648	0.6002	0.894228
Pyridoxamine kinase/Phosphomethylpyrimidine kinase	2	18	1231	24778	2.23648	0.6002	0.894228
TGS	2	18	1231	24778	2.23648	0.6002	0.894228
Aminoacyl-tRNA synthetase, class Ic	2	18	1231	24778	2.23648	0.6002	0.894228
Signal recognition particle, SRP54 subunit, GTPase domain	2	18	1231	24778	2.23648	0.6002	0.894228
Ribosomal protein S5 domain 2-type fold	11	211	1231	24778	1.04935	0.605	0.894228
Alpha/beta knot methyltransferases	3	41	1231	24778	1.47281	0.6107	0.894228
HTH ArsR-type DNA-binding domain	3	41	1231	24778	1.47281	0.6107	0.894228
tRNA (guanine-N1-)-methyltransferase, N-terminal	3	41	1231	24778	1.47281	0.6107	0.894228
Flavodoxin/nitric oxide synthase	3	41	1231	24778	1.47281	0.6107	0.894228
Aminotransferase class-V, pyridoxal-phosphate binding site	3	41	1231	24778	1.47281	0.6107	0.894228
HAD-superfamily hydrolase, subfamily IIB	4	63	1231	24778	1.27799	0.6112	0.894228
Alcohol dehydrogenase, C-terminal	5	85	1231	24778	1.18402	0.6143	0.894228
FAD-linked oxidoreductase-like	2	19	1231	24778	2.11877	0.6201	0.894228
Serine/threonine dehydratase, pyridoxal-phosphate-binding site	2	19	1231	24778	2.11877	0.6201	0.894228
Thiolase, acyl-enzyme intermediate active site	2	19	1231	24778	2.11877	0.6201	0.894228
Exonuclease	2	19	1231	24778	2.11877	0.6201	0.894228
Cold-shock conserved site	2	19	1231	24778	2.11877	0.6201	0.894228
Thioesterase superfamily	3	42	1231	24778	1.43774	0.6239	0.894228
PHP, C-terminal	3	43	1231	24778	1.4043	0.6367	0.894228
Nucleoside phosphorylase domain	2	20	1231	24778	2.01284	0.6389	0.894228
NADPH-cytochrome p450 reductase, FAD-binding, alpha-helical domain-3	2	20	1231	24778	2.01284	0.6389	0.894228
CheW-like protein	2	20	1231	24778	2.01284	0.6389	0.894228
Flavoprotein pyridine nucleotide cytochrome reductase	2	20	1231	24778	2.01284	0.6389	0.894228
FAD-binding, type 1	2	20	1231	24778	2.01284	0.6389	0.894228
Sigma-54 interaction domain, ATP-binding site 2	2	20	1231	24778	2.01284	0.6389	0.894228
Xanthine/uracil permease	2	20	1231	24778	2.01284	0.6389	0.894228
Molybdopterin oxidoreductase, prokaryotic, conserved site	2	20	1231	24778	2.01284	0.6389	0.894228
Methylated-DNA-[protein]-cysteine S-methyltransferase, DNA binding	2	20	1231	24778	2.01284	0.6389	0.894228
Signal transduction response regulator, receiver domain	12	238	1231	24778	1.01487	0.639	0.894228
CheY-like superfamily	12	238	1231	24778	1.01487	0.639	0.894228
Tetratricopeptide repeat-containing domain	6	110	1231	24778	1.09791	0.6427	0.894228
Glucose/ribitol dehydrogenase	10	197	1231	24778	1.02174	0.648	0.894228
Alcohol dehydrogenase, iron-type	3	44	1231	24778	1.37239	0.6492	0.894228
Amino acid permease/ SLC12A domain	4	67	1231	24778	1.20169	0.6528	0.894228
FtsK domain	2	21	1231	24778	1.91699	0.6569	0.894228
RNA helicase, DEAD-box type, Q motif	2	21	1231	24778	1.91699	0.6569	0.894228
AIR synthase-related protein, C-terminal domain	2	21	1231	24778	1.91699	0.6569	0.894228
Glutamate/phenylalanine/leucine/valine dehydrogenase, C-terminal	2	21	1231	24778	1.91699	0.6569	0.894228
PurM, N-terminal-like	2	21	1231	24778	1.91699	0.6569	0.894228
Glutamate/phenylalanine/leucine/valine dehydrogenase, dimerisation domain	2	21	1231	24778	1.91699	0.6569	0.894228
Protein of unknown function DUF1641	2	21	1231	24778	1.91699	0.6569	0.894228
DNA polymerase III, epsilon subunit	2	21	1231	24778	1.91699	0.6569	0.894228
MoaB/Mog domain	2	21	1231	24778	1.91699	0.6569	0.894228
Alanine racemase/group IV decarboxylase, C-terminal	2	21	1231	24778	1.91699	0.6569	0.894228
Glutamate/phenylalanine/leucine/valine dehydrogenase	2	21	1231	24778	1.91699	0.6569	0.894228
Cysteine synthase/cystathionine beta-synthase, pyridoxal-phosphate attachment site	2	21	1231	24778	1.91699	0.6569	0.894228
Isocitrate/isopropylmalate dehydrogenase, conserved site	2	21	1231	24778	1.91699	0.6569	0.894228
Cell shape determining protein MreB/Mrl	2	21	1231	24778	1.91699	0.6569	0.894228
Pyruvate carboxyltransferase	2	21	1231	24778	1.91699	0.6569	0.894228
AIR synthase related protein, N-terminal domain	2	21	1231	24778	1.91699	0.6569	0.894228
Sigma-54 interaction domain, conserved site	2	21	1231	24778	1.91699	0.6569	0.894228
Tetratricopeptide-like helical domain	7	134	1231	24778	1.05148	0.6592	0.894228
Transcription regulator HTH, GntR	7	136	1231	24778	1.03602	0.6731	0.894228
ABC transporter permease protein domain	3	46	1231	24778	1.31272	0.6732	0.894228
Oligopeptide/dipeptide ABC transporter, ATP-binding protein, C-terminal	3	46	1231	24778	1.31272	0.6732	0.894228
CAT RNA-binding domain	2	22	1231	24778	1.82985	0.6739	0.894228
DNA binding HTH domain, Fis-type	2	22	1231	24778	1.82985	0.6739	0.894228
RelA/SpoT	2	22	1231	24778	1.82985	0.6739	0.894228
MacB-like periplasmic core domain	2	22	1231	24778	1.82985	0.6739	0.894228
Pyruvate kinase-like, insert domain	2	22	1231	24778	1.82985	0.6739	0.894228
Dihydrofolate reductase-like domain	2	22	1231	24778	1.82985	0.6739	0.894228
Aconitase/3-isopropylmalate dehydratase, swivel	2	22	1231	24778	1.82985	0.6739	0.894228
Peptidase S11, D-Ala-D-Ala carboxypeptidase A, C-terminal	2	22	1231	24778	1.82985	0.6739	0.894228
D-isomer specific 2-hydroxyacid dehydrogenase, catalytic domain	2	22	1231	24778	1.82985	0.6739	0.894228
Alanine racemase, N-terminal	2	22	1231	24778	1.82985	0.6739	0.894228
NTP pyrophosphohydrolase MazG, putative catalytic core	2	22	1231	24778	1.82985	0.6739	0.894228
Biotin carboxylase, C-terminal	2	22	1231	24778	1.82985	0.6739	0.894228
Alkaline-phosphatase-like, core domain	3	47	1231	24778	1.28479	0.6847	0.894228
Phosphotransferase system EIIB, cysteine phosphorylation site	3	47	1231	24778	1.28479	0.6847	0.894228
Alkaline phosphatase-like, alpha/beta/alpha	3	47	1231	24778	1.28479	0.6847	0.894228
Phosphotransferase system, IIB component, type 1	3	47	1231	24778	1.28479	0.6847	0.894228
Biotin carboxylation domain	2	23	1231	24778	1.75029	0.6901	0.894228
Peptidase S11, D-alanyl-D-alanine carboxypeptidase A	2	23	1231	24778	1.75029	0.6901	0.894228
Enolase N-terminal domain-like	2	23	1231	24778	1.75029	0.6901	0.894228
Tetrapyrrole methylase, subdomain 2	2	23	1231	24778	1.75029	0.6901	0.894228
Metallopeptidase, catalytic domain	2	23	1231	24778	1.75029	0.6901	0.894228
Cell envelope-related transcriptional attenuator domain	2	23	1231	24778	1.75029	0.6901	0.894228
Peptidase S11, D-alanyl-D-alanine carboxypeptidase A, N-terminal	2	23	1231	24778	1.75029	0.6901	0.894228
NUDIX hydrolase, conserved site	2	23	1231	24778	1.75029	0.6901	0.894228
Polyketide synthase, acyl transferase domain	3	48	1231	24778	1.25802	0.6958	0.894228
Bacterial transferase hexapeptide repeat	3	48	1231	24778	1.25802	0.6958	0.894228
PRD domain	3	48	1231	24778	1.25802	0.6958	0.894228
Peptidase S26A, signal peptidase I, conserved site	2	24	1231	24778	1.67736	0.7055	0.894228
UDP-glucuronosyl/UDP-glucosyltransferase	2	24	1231	24778	1.67736	0.7055	0.894228
Enolase C-terminal domain-like	2	24	1231	24778	1.67736	0.7055	0.894228
Peptidase S26A, signal peptidase I, lysine active site	2	24	1231	24778	1.67736	0.7055	0.894228
UDP-glycosyltransferase, MGT	2	24	1231	24778	1.67736	0.7055	0.894228
Peptidase S26A, signal peptidase I	2	24	1231	24778	1.67736	0.7055	0.894228
Acyl transferase	3	49	1231	24778	1.23235	0.7066	0.894228
Phosphotransferase system, EIIC component, type 1	3	49	1231	24778	1.23235	0.7066	0.894228
PUA-like domain	3	49	1231	24778	1.23235	0.7066	0.894228
Ribokinase-like	4	73	1231	24778	1.10292	0.7091	0.895705
Aminotransferase, class I/classII	6	120	1231	24778	1.00642	0.7165	0.897912
Aminotransferase class V domain	3	50	1231	24778	1.2077	0.7171	0.897912
Trimeric LpxA-like	3	50	1231	24778	1.2077	0.7171	0.897912
Six-bladed beta-propeller, TolB-like	2	25	1231	24778	1.61027	0.7202	0.897912
GIY-YIG nuclease superfamily	2	25	1231	24778	1.61027	0.7202	0.897912
N-acetylglucosaminyl phosphatidylinositol deacetylase-related	2	25	1231	24778	1.61027	0.7202	0.897912
Putative deacetylase LmbE-like domain	2	25	1231	24778	1.61027	0.7202	0.897912
ABC transporter type 1, transmembrane domain	4	75	1231	24778	1.07351	0.7262	0.903411
Amino acid permease, conserved site	3	51	1231	24778	1.18402	0.7273	0.903411
GAF domain-like	3	53	1231	24778	1.13934	0.7467	0.913391
Regulator of K+ conductance, N-terminal	2	27	1231	24778	1.49099	0.7473	0.913391
Thiamine pyrophosphate enzyme, central domain	2	27	1231	24778	1.49099	0.7473	0.913391
2Fe-2S ferredoxin-type domain	2	27	1231	24778	1.49099	0.7473	0.913391
Transcription regulator LuxR, C-terminal	4	78	1231	24778	1.03222	0.7504	0.913391
Sugar transporter, conserved site	4	78	1231	24778	1.03222	0.7504	0.913391
Metal-dependent hydrolase, composite domain	3	54	1231	24778	1.11824	0.7559	0.913391
AbrB-like domain	2	28	1231	24778	1.43774	0.7598	0.913391
ClpA/B family	2	28	1231	24778	1.43774	0.7598	0.913391
SinR repressor/SinI anti-repressor, dimerisation domain	2	28	1231	24778	1.43774	0.7598	0.913391
Polysaccharide biosynthesis protein, C-terminal domain	2	28	1231	24778	1.43774	0.7598	0.913391
PIN domain-like	2	28	1231	24778	1.43774	0.7598	0.913391
Immunoglobulin-like fold	2	28	1231	24778	1.43774	0.7598	0.913391
Glycosyl transferase, family 51	2	28	1231	24778	1.43774	0.7598	0.913391
Dehydrogenase, E1 component	2	28	1231	24778	1.43774	0.7598	0.913391
Carbohydrate kinase, FGGY, conserved site	2	28	1231	24778	1.43774	0.7598	0.913391
Domain of unknown function DUF2179	3	55	1231	24778	1.09791	0.7649	0.913617
Aldo/keto reductase, conserved site	2	29	1231	24778	1.38816	0.7718	0.913617
FAD dependent oxidoreductase	2	29	1231	24778	1.38816	0.7718	0.913617
Hexapeptide transferase, conserved site	2	29	1231	24778	1.38816	0.7718	0.913617
Exonuclease, RNase T/DNA polymerase III	2	29	1231	24778	1.38816	0.7718	0.913617
APOBEC/CMP deaminase, zinc-binding	2	29	1231	24778	1.38816	0.7718	0.913617
Ferritin-like superfamily	3	56	1231	24778	1.0783	0.7736	0.913617
RNA polymerase sigma-70 region 4	3	57	1231	24778	1.05939	0.782	0.913617
Helix-turn-helix, type 11	3	57	1231	24778	1.05939	0.782	0.913617
Acyl transferase domain	3	57	1231	24778	1.05939	0.782	0.913617
Transcription regulator Rrf2-type	2	30	1231	24778	1.34189	0.7831	0.913617
Protein phosphatase 2C (PP2C)-like domain	2	30	1231	24778	1.34189	0.7831	0.913617
GGDEF domain	2	30	1231	24778	1.34189	0.7831	0.913617
Alcohol dehydrogenase, iron-type, conserved site	2	31	1231	24778	1.2986	0.7939	0.919981
CMP/dCMP deaminase, zinc-binding	2	31	1231	24778	1.2986	0.7939	0.919981
RNA polymerase sigma factor 70, region 4 type 2	3	59	1231	24778	1.02348	0.7979	0.921287
FMN-binding split barrel	2	32	1231	24778	1.25802	0.8041	0.925266
Pyruvate/Phosphoenolpyruvate kinase-like domain	2	32	1231	24778	1.25802	0.8041	0.925266
Beta-lactamase-related	2	33	1231	24778	1.2199	0.8139	0.930171
Amidohydrolase 1	2	34	1231	24778	1.18402	0.8231	0.931184
GntR, C-terminal	2	34	1231	24778	1.18402	0.8231	0.931184
Transcription regulator FadR/GntR, C-terminal	2	34	1231	24778	1.18402	0.8231	0.931184
Isopropylmalate dehydrogenase-like domain	2	34	1231	24778	1.18402	0.8231	0.931184
Thiamine pyrophosphate enzyme, N-terminal TPP-binding domain	2	34	1231	24778	1.18402	0.8231	0.931184
NUDIX hydrolase	2	34	1231	24778	1.18402	0.8231	0.931184
Thiamine pyrophosphate enzyme, C-terminal TPP-binding	2	35	1231	24778	1.15019	0.8319	0.93641
Alpha-helical ferredoxin	2	35	1231	24778	1.15019	0.8319	0.93641
Polymerase/histidinol phosphatase-like	2	36	1231	24778	1.11824	0.8403	0.939029
Regulator of K+ conductance, C-terminal	2	36	1231	24778	1.11824	0.8403	0.939029
Methylglyoxal synthase-like domain	2	36	1231	24778	1.11824	0.8403	0.939029
Isochorismatase-like	2	37	1231	24778	1.08802	0.8482	0.939029
Nucleotidyl transferase	2	37	1231	24778	1.08802	0.8482	0.939029
Carbohydrate kinase, FGGY, N-terminal	2	37	1231	24778	1.08802	0.8482	0.939029
Carbohydrate kinase, FGGY, C-terminal	2	37	1231	24778	1.08802	0.8482	0.939029
Carbohydrate/puine kinase, PfkB, conserved site	2	39	1231	24778	1.03222	0.8629	0.950935
