# Supplementary material for: Acetylome analysis reveals the involvement of lysine acetylation in biosynthesis of antibiotics in Bacillus amyloliquefaciens
Source: Sci Rep. 2016 Jan 29;6:20108. doi: 10.1038/srep20108 (PMC4731788; doi:10.1038/srep20108)
Supplement: Supplementary Table S9 [file srep20108-s10.xls]

## Sheet: Sheet1
Table S9. Acetylated sites in proteins related to the synthesis of LPs and polyketides
Lp or polyketide	Acetylated protein	Number of acetylated sites	Acetylated site in conserved domain
Surfactin	Srf AA	4	No found
	Srf AB	2	No found
	Srf AC	1	K188 in condensation domain
	Srf AD	2	K6 and K98 in thioesterase domain
	Sfp	2	No found
Fengyicin	Fen A,	5	No found
	Fen B	5	No found
	Fen C	3	No found
	Fen D	5	No found
Bacillibactin	Dhb A	1	No found
	Dhb B	2	No found
	Dhb C,	3	No found
	Dhb E	1	No found
	Dhb F	1	K1085, in condensation domain
Putative peptide	Nrs A	1	No found
	Nrs B	4	No found
	Nrs C	6	No found
	Nrs D	5	No found
	Nrs E	2	No found
	Nrs F	2	K269 in adenylation domain
Bacilysin	Bac C	2	No found
	Bac D	1	No found
Bacillaene	Bae B	1	No found
	Bae E	8	K199 in acyl transferase domain
	Bae G	1	No found
	Bae H	1	No found
	Bae I	1	No found
	Bae J	22	K37, K74, K543, K555, K1358 and K1511 in adenylation domain; K629, K1664 and K3094, in acyl carrier protein domain; K2040 in ketosynthase domain; K3029, K4079, K4199 and K4335 in ketoreductases domain; K2385 and K2417 in dehydratases domain
	Bae L	17	No found
	Bae M	24	No found
	Bae N	2	No found
	Bae R	10	K2415 in thioesterases domain
	Bae S	4	No found
Difficidin	Dfn A	2	No found
	Dfn B	3	K413 in acyl transferase domain
	Dfn D	1	K85 in ketosynthase domain
	Dfn F	2	K15 in dehydratases domain
	Dfn J	4	K1229 in ketosynthase domain; K1808 in thioesterases domain
	Dfn K	5	No found
	Dfn L	1	No found
	Dfn Y	1	No found
Macrolactin	Mln A	4	No found
	Mln B,	14	K67, K74, K81, K91, K1874, K1955 and K1960 in ketosynthase domain; K1166, K1209, K1268 and K2731 in ketoreductases domain
	Mln C	11	K475 in ketoreductases domain; K981, K985, K990 and K1022 in ketosynthase domain; K1290 and K1295 in dehydratases domain
	Mln D	7	No found
	Mln E	14	No found
	Mln F	4	K91 and K158 in dehydratases domain
	Mln H	2	No found
	Mln I	1	No found
